# Supplementary material for: The spatial distribution of infectious agents in wild Pacific salmon along the British Columbia coast
Source: Sci Rep. 2023 Apr 4;13:5473. doi: 10.1038/s41598-023-32583-8 (PMC10071257; doi:10.1038/s41598-023-32583-8)
Supplement: Supplementary file 3 — Supplementary Information 3. [file 41598_2023_32583_MOESM3_ESM.xlsx]

## Sheet: coho
hkg_Alert	Unique	Fish	Alternate	Prog	Species	Trip	Location	SWFW	Year	Date	SEASON1	Stock	Stock_over_60Prob_calc	Condition	Histology	SmAd	HW	HatcheryWild	Set	STATION	STATION_NAME	Length	Mass	Sex	Comments	Comments2	Dissection.Comments	Gear	catch_R	Catch_Sub_region	Catch_Region	Latitude	Longitude	Unique1	Tissue	LOD	Value	arena1	arena2	ascv	c_b_cys	ce_sha	cov	cr_sal	ctv	de_sal	fa_mar	fl_psy	ic_hof
OK	1000-0018-115-0918	918	HS200815-GS01-115-001	HS	Coho	200815 2008 HS Oct	High Seas	SW	2008	2008-10-24	Fall	Homathko	Low % Probability	L	N	Juvenile	W	Wild	1000-0018-S-HS200815-GS01	GS01	GEORGIA ST - QUALICUM BAY	265	217	M	worms			MID-WATER TRAWL	P014	NSOG	VIS	49.437	-124.36	1000-0018-115-0918	Mixed	NO	AvgCopy	0	0	0	0	0	0	0	0	0	0	0	0
OK	1000-0018-115-0919	919	HS200815-GS01-115-002	HS	Coho	200815 2008 HS Oct	High Seas	SW	2008	2008-10-24	Fall	Big Qualicum	Low % Probability	L	N	Juvenile	W	Wild	1000-0018-S-HS200815-GS01	GS01	GEORGIA ST - QUALICUM BAY	259	202	F	worms			MID-WATER TRAWL	P014	NSOG	VIS	49.437	-124.36	1000-0018-115-0919	Mixed	NO	AvgCopy	0	0	0	58.015	0	0	0	0	0	0	0	0
OK	1000-0018-115-0921	921	HS200815-GS02-115-001	HS	Coho	200815 2008 HS Oct	High Seas	SW	2008	2008-10-24	Fall	Poole Creek	Poole Creek	L	N	Juvenile	W	Wild	1000-0018-S-HS200815-GS02	GS02	GEORGIA ST - BOWSER	270	247	F				MID-WATER TRAWL	P014	NSOG	VIS	49.459	-124.517	1000-0018-115-0921	Mixed	NO	AvgCopy	0	0	0	6.4568	0	0	0	0	0	0	0	0
OK	1000-0018-115-0934	934	HS200815-GS15-115-001	HS	Coho	200815 2008 HS Oct	High Seas	SW	2008	2008-11-05	Overwinter	Deep	Low % Probability	L	N	Juvenile	W	Wild	1000-0018-S-HS200815-GS15	GS15	GEORGIA ST - OFF GABRIOLA IS E	266	208	M				MID-WATER TRAWL	P029	SSOG	VIS	49.206	-123.669	1000-0018-115-0934	Mixed	NO	AvgCopy	0	0	0	0	0	0	0	0	0	0	28.8395	0
OK	1000-0018-115-0968	968	HS200815-JF02-115-001	HS	Coho	200815 2008 HS Oct	High Seas	SW	2008	2008-11-06	Overwinter	Big Qualicum	Big Qualicum	L	N	Juvenile	W	Wild	1000-0018-S-HS200815-JF02	JF02	JF - BECHER BAY	208	92	F				MID-WATER TRAWL	P020	JdF	WCVI	48.29	-123.657	1000-0018-115-0968	Mixed	NO	AvgCopy	0	0	0	16479	0	0	0	0	0	0	0	0
OK	1000-0018-115-0972	972	HS200815-JF04-115-001	HS	Coho	200815 2008 HS Oct	High Seas	SW	2008	2008-11-06	Overwinter	Scud	Low % Probability	L	N	Juvenile	W	Wild	1000-0018-S-HS200815-JF04	JF04	JF - JORDAN R	235	139	M				MID-WATER TRAWL	P020	JdF	WCVI	48.391	-124.051	1000-0018-115-0972	Mixed	NO	AvgCopy	0	0	0	27634.2	2.54068	0	1020.14	0	0	0	0	0.598473
OK	1000-0018-115-0980	980	HS200815-JF05-115-001	HS	Coho	200815 2008 HS Oct	High Seas	SW	2008	2008-11-06	Overwinter	Nooksack	Low % Probability	L	N	Juvenile	W	Wild	1000-0018-S-HS200815-JF05	JF05	JF - MAGDALENA PT	305	296	M				MID-WATER TRAWL	P020	JdF	WCVI	48.432	-124.196	1000-0018-115-0980	Mixed	NO	AvgCopy	0	0	0	340.584	20.6705	0	0	0	0	0	0	0
OK	1000-0018-115-0984	984	HS200815-JF06-115-002	HS	Coho	200815 2008 HS Oct	High Seas	SW	2008	2008-11-06	Overwinter	Nooksack	Nooksack	L	N	Juvenile	W	Wild	1000-0018-S-HS200815-JF06	JF06	JF - P RENFREW	270	234	M				MID-WATER TRAWL	P020	JdF	WCVI	48.47	-124.341	1000-0018-115-0984	Mixed	NO	AvgCopy	0	0	0	1432.77	75.5459	0	0	0	0	0	0	0
OK	1000-0018-115-1083	1083	HS200815-IVI15-115-001	HS	Coho	200815 2008 HS Oct	High Seas	SW	2008	2008-11-11	Overwinter	Tyler Creek	Tyler Creek	L	N	Juvenile	W	Wild	1000-0018-S-HS200815-IVI15	IVI15	QUATSINO SD - QUATSINO CH	270	234	F				MID-WATER TRAWL	P027	WCVI	WCVI	50.474	-127.933	1000-0018-115-1083	Mixed	NO	AvgCopy	0	0	0	15171.4	0	0	0	0	0	0	0	0
OK	1000-0018-115-1084	1084	HS200815-IVI15-115-002	HS	Coho	200815 2008 HS Oct	High Seas	SW	2008	2008-11-11	Overwinter	Skykomish	Skykomish	L	N	Juvenile	W	Wild	1000-0018-S-HS200815-IVI15	IVI15	QUATSINO SD - QUATSINO CH	268	232	M				MID-WATER TRAWL	P027	WCVI	WCVI	50.474	-127.933	1000-0018-115-1084	Mixed	NO	AvgCopy	0	0	0	51882.6	0	0	0	0	0	0	0	0
OK	1000-0018-115-1085	1085	HS200815-IVI15-115-003	HS	Coho	200815 2008 HS Oct	High Seas	SW	2008	2008-11-11	Overwinter	Washlawlis	Low % Probability	L	N	Juvenile	W	Wild	1000-0018-S-HS200815-IVI15	IVI15	QUATSINO SD - QUATSINO CH	234	139	M				MID-WATER TRAWL	P027	WCVI	WCVI	50.474	-127.933	1000-0018-115-1085	Mixed	NO	AvgCopy	0	0	0	66507.6	0	0	0	0	0	0	0	0
OK	1000-0018-115-1086	1086	HS200815-IVI15-115-004	HS	Coho	200815 2008 HS Oct	High Seas	SW	2008	2008-11-11	Overwinter	Kitimat	Low % Probability	L	N	Juvenile	W	Wild	1000-0018-S-HS200815-IVI15	IVI15	QUATSINO SD - QUATSINO CH	246	180	M				MID-WATER TRAWL	P027	WCVI	WCVI	50.474	-127.933	1000-0018-115-1086	Mixed	NO	AvgCopy	0	0	0	31215.9	0	0	0	0	0	0	0	0
OK	1000-0018-115-1101	1101	HS200815-IVI18-115-001	HS	Coho	200815 2008 HS Oct	High Seas	SW	2008	2008-11-11	Overwinter	Washlawlis	Washlawlis	L	N	Juvenile	W	Wild	1000-0018-S-HS200815-IVI18	IVI18	QUATSINO SD - RUPERT IN	232	151	M				MID-WATER TRAWL	P027	WCVI	WCVI	50.582	-127.492	1000-0018-115-1101	Mixed	NO	AvgCopy	0	0	0	79549.4	0	0	0	0	0	0	58.7209	3.28286
OK	1000-0019-115-1162	1162	HS200901-GS02-115-003	HS	Coho	200901 2009 HS Mar	High Seas	SW	2009	2009-02-25	Overwinter	Chehalis	Chehalis	L	N	Juvenile	H	Hatchery	1000-0019-S-HS200901-GS02	GS02	GEORGIA ST - OFF PARKSVILLE E	314	386	F	fire drill - Heart kidney liver sampled late	Stock ID was updated 26/08/2016		MID-WATER TRAWL	P014	NSOG	VIS	49.374	-124.356	1000-0019-115-1162	Mixed	NO	AvgCopy	0	0	0	4062.73	0	0	0	0	0	0	0	0
OK	1000-0019-115-1163	1163	HS200901-GS02-115-004	HS	Coho	200901 2009 HS Mar	High Seas	SW	2009	2009-02-25	Overwinter	Chehalis	Chehalis	L	N	Juvenile	H	Hatchery	1000-0019-S-HS200901-GS02	GS02	GEORGIA ST - OFF PARKSVILLE E	351	492	F	fire drill - Heart kidney liver sampled late	Stock ID was updated 26/08/2016		MID-WATER TRAWL	P014	NSOG	VIS	49.374	-124.356	1000-0019-115-1163	Mixed	NO	AvgCopy	0	0	0	714.225	0	0	0	0	0	0	0	0
OK	1000-0019-115-1165	1165	HS200901-GS03-115-002	HS	Coho	200901 2009 HS Mar	High Seas	SW	2009	2009-02-25	Overwinter	Chilliwack	Chilliwack	L	N	Juvenile	H	Hatchery	1000-0019-S-HS200901-GS03	GS03	GEORGIA ST - OFF QUALICUM BEACH E	336	454	F		Stock ID was updated 26/08/2016		MID-WATER TRAWL	P014	NSOG	VIS	49.412	-124.576	1000-0019-115-1165	Mixed	NO	AvgCopy	0	0	0	15203	0	0	0	0	0	NA	0	145.159
OK	1000-0019-115-1169	1169	HS200901-GS04-115-002	HS	Coho	200901 2009 HS Mar	High Seas	SW	2009	2009-02-25	Overwinter	Chilliwack	Chilliwack	L	N	Juvenile	H	Hatchery	1000-0019-S-HS200901-GS04	GS04	GEORGIA ST - OFF HORNBY IS S	311	338	F		Stock ID was updated 26/08/2016		MID-WATER TRAWL	P014	NSOG	VIS	49.491	-124.524	1000-0019-115-1169	Mixed	NO	AvgCopy	0	0	15.508	3211.25	0	0	0	0	0	0	0	16.5501
OK	1000-0019-115-1170	1170	HS200901-GS04-115-003	HS	Coho	200901 2009 HS Mar	High Seas	SW	2009	2009-02-25	Overwinter	Chilliwack	Chilliwack	L	N	Juvenile	H	Hatchery	1000-0019-S-HS200901-GS04	GS04	GEORGIA ST - OFF HORNBY IS S	348	506	F		Stock ID was updated 26/08/2016		MID-WATER TRAWL	P014	NSOG	VIS	49.491	-124.524	1000-0019-115-1170	Mixed	NO	AvgCopy	0	0	0	0	0	0	0	0	0	0	0	33.1298
OK	1000-0019-115-1210	1210	HS200901-VI02-115-001	HS	Coho	200901 2009 HS Mar	High Seas	SW	2009	2009-03-03	Overwinter	Skykomish	Skykomish	L	N	Juvenile	H	Hatchery	1000-0019-S-HS200901-VI02	VI02	WCVI - OFF C BEALE	381	601	M		Stock ID was updated 26/08/2016		MID-WATER TRAWL	P123	Shelf	WCVI	48.675	-125.626	1000-0019-115-1210	Mixed	NO	AvgCopy	0	0	0	0	0	0	0	0	0	0	0	0
OK	1000-0020-115-2334	2334	HS200941-EP04-115-001	HS	Coho	200941 2009 HS Jun	High Seas	SW	2009	2009-06-20	Summer	Kalama Falls	Kalama Falls	L	N	Juvenile	W	Wild	1000-0020-S-HS200941-EP04	EP04	ESTEVAN PT	195	79			Stock ID was updated 26/08/2016		MID-WATER TRAWL	P125	Shelf	WCVI	49.248	-126.763	1000-0020-115-2334	Mixed	NO	AvgCopy	0	0	0	524478	1991.24	0	0	0	0	0	0	0
OK	1000-0020-115-2335	2335	HS200941-EP04-115-002	HS	Coho	200941 2009 HS Jun	High Seas	SW	2009	2009-06-20	Summer	Bonneville H	Bonneville H	L	N	Juvenile	W	Wild	1000-0020-S-HS200941-EP04	EP04	ESTEVAN PT	155	38			Stock ID was updated 26/08/2016		MID-WATER TRAWL	P125	Shelf	WCVI	49.248	-126.763	1000-0020-115-2335	Mixed	NO	AvgCopy	0	0	0	67983.3	134852	0	0	0	0	0	0	0
OK	1000-0020-115-2345	2345	HS200941-EP06-115-005	HS	Coho	200941 2009 HS Jun	High Seas	SW	2009	2009-06-20	Summer	Bingham	Bingham	L	N	Juvenile	W	Wild	1000-0020-S-HS200941-EP06	EP06	ESTEVAN PT	235	160			Stock ID was updated 26/08/2016		MID-WATER TRAWL	P125	Shelf	WCVI	49.171	-126.913	1000-0020-115-2345	Mixed	NO	AvgCopy	0	0	0	11781.2	108.94	0	0	0	0	0	0	0
OK	1000-0020-115-2359	2359	HS200941-VI18-115-001	HS	Coho	200941 2009 HS Jun	High Seas	SW	2009	2009-06-21	Summer	0	Low % Probability	L	N	Juvenile	W	Wild	1000-0020-S-HS200941-VI18	VI18	WCVI - OFF KYUQUOT SD	158	42					MID-WATER TRAWL	P126	Shelf	WCVI	49.836	-127.469	1000-0020-115-2359	Mixed	NO	AvgCopy	0	0	0	19045	57724.7	0	0	0	0	0	0	0
OK	1000-0020-115-2369	2369	HS200941-IVI03-115-001	HS	Coho	200941 2009 HS Jun	High Seas	SW	2009	2009-06-22	Summer	Waukwaas	Waukwaas	L	N	Juvenile	W	Wild	1000-0020-S-HS200941-IVI03	IVI03	QUATSINO SD - NEROUTSOS IN	182	68			Stock ID was updated 26/08/2016		MID-WATER TRAWL	P027	WCVI	WCVI	50.466	-127.541	1000-0020-115-2369	Mixed	NO	AvgCopy	0	0	0	12026.1	0	0	0	0	0	0	0	2.02002
OK	1000-0020-115-2371	2371	HS200941-IVI03-115-003	HS	Coho	200941 2009 HS Jun	High Seas	SW	2009	2009-06-22	Summer	Marble	Marble	L	N	Juvenile	W	Wild	1000-0020-S-HS200941-IVI03	IVI03	QUATSINO SD - NEROUTSOS IN	117	17			Stock ID was updated 26/08/2016		MID-WATER TRAWL	P027	WCVI	WCVI	50.466	-127.541	1000-0020-115-2371	Mixed	NO	AvgCopy	0	0	0	4359.98	0	0	0	0	0	0	0	13.9273
OK	1000-0020-115-2372	2372	HS200941-IVI03-115-004	HS	Coho	200941 2009 HS Jun	High Seas	SW	2009	2009-06-22	Summer	Marble	Marble	L	N	Juvenile	W	Wild	1000-0020-S-HS200941-IVI03	IVI03	QUATSINO SD - NEROUTSOS IN	133	26			Stock ID was updated 26/08/2016		MID-WATER TRAWL	P027	WCVI	WCVI	50.466	-127.541	1000-0020-115-2372	Mixed	NO	AvgCopy	0	NA	0	763.039	0	0	0	0	0	0	0	0
OK	1000-0020-115-2373	2373	HS200941-IVI03-115-005	HS	Coho	200941 2009 HS Jun	High Seas	SW	2009	2009-06-22	Summer	Washlawlis	Washlawlis	L	N	Juvenile	W	Wild	1000-0020-S-HS200941-IVI03	IVI03	QUATSINO SD - NEROUTSOS IN	115	17			Stock ID was updated 26/08/2016		MID-WATER TRAWL	P027	WCVI	WCVI	50.466	-127.541	1000-0020-115-2373	Mixed	NO	AvgCopy	0	0	0	113110	0	0	0	0	0	0	0	28.0292
OK	1000-0020-115-2374	2374	HS200941-IVI04-115-001	HS	Coho	200941 2009 HS Jun	High Seas	SW	2009	2009-06-22	Summer	Quatsese	Low % Probability	L	N	Juvenile	W	Wild	1000-0020-S-HS200941-IVI04	IVI04	QUATSINO SD - RUPERT IN	110	13			Stock ID was updated 26/08/2016		MID-WATER TRAWL	P027	WCVI	WCVI	50.581	-127.504	1000-0020-115-2374	Mixed	NO	AvgCopy	0	0	0	131.353	0	0	0	0	0	0	0	517.06
OK	1000-0020-115-2375	2375	HS200941-IVI04-115-002	HS	Coho	200941 2009 HS Jun	High Seas	SW	2009	2009-06-22	Summer	Marble	Marble	L	N	Juvenile	W	Wild	1000-0020-S-HS200941-IVI04	IVI04	QUATSINO SD - RUPERT IN	155	38			Stock ID was updated 26/08/2016		MID-WATER TRAWL	P027	WCVI	WCVI	50.581	-127.504	1000-0020-115-2375	Mixed	NO	AvgCopy	0	0	0	146.536	0	0	0	0	0	0	0	0
OK	1000-0020-115-2376	2376	HS200941-IVI04-115-003	HS	Coho	200941 2009 HS Jun	High Seas	SW	2009	2009-06-22	Summer	Waukwaas	Waukwaas	L	N	Juvenile	W	Wild	1000-0020-S-HS200941-IVI04	IVI04	QUATSINO SD - RUPERT IN	122	19			Stock ID was updated 26/08/2016		MID-WATER TRAWL	P027	WCVI	WCVI	50.581	-127.504	1000-0020-115-2376	Mixed	NO	AvgCopy	0	0	0	10.1424	0	0	0	0	0	0	0	0
OK	1000-0020-115-2377	2377	HS200941-IVI04-115-004	HS	Coho	200941 2009 HS Jun	High Seas	SW	2009	2009-06-22	Summer	Quatsese	Low % Probability	L	N	Juvenile	W	Wild	1000-0020-S-HS200941-IVI04	IVI04	QUATSINO SD - RUPERT IN	131	25			Stock ID was updated 26/08/2016		MID-WATER TRAWL	P027	WCVI	WCVI	50.581	-127.504	1000-0020-115-2377	Mixed	NO	AvgCopy	0	0	0	7418.28	132.964	0	0	0	0	0	0	0
OK	1000-0020-115-2378	2378	HS200941-IVI04-115-005	HS	Coho	200941 2009 HS Jun	High Seas	SW	2009	2009-06-22	Summer	Waukwaas	Waukwaas	L	N	Juvenile	W	Wild	1000-0020-S-HS200941-IVI04	IVI04	QUATSINO SD - RUPERT IN	139	31			Stock ID was updated 26/08/2016		MID-WATER TRAWL	P027	WCVI	WCVI	50.581	-127.504	1000-0020-115-2378	Mixed	NO	AvgCopy	0	0	0	40.5987	0	0	0	0	0	0	0	0
OK	1000-0020-115-2379	2379	HS200941-IVI05-115-001	HS	Coho	200941 2009 HS Jun	High Seas	SW	2009	2009-06-22	Summer	Nitinat	Low % Probability	L	N	Juvenile	W	Wild	1000-0020-S-HS200941-IVI05	IVI05	QUATSINO SD - HOLBERG IN	138	29			Stock ID was updated 26/08/2016		MID-WATER TRAWL	P027	WCVI	WCVI	50.574	-127.58	1000-0020-115-2379	Mixed	NO	AvgCopy	0	0	0	312.953	0	0	0	0	0	0	0	0
OK	1000-0020-115-2380	2380	HS200941-IVI05-115-002	HS	Coho	200941 2009 HS Jun	High Seas	SW	2009	2009-06-22	Summer	Washlawlis	Washlawlis	L	N	Juvenile	W	Wild	1000-0020-S-HS200941-IVI05	IVI05	QUATSINO SD - HOLBERG IN	122	19			Stock ID was updated 26/08/2016		MID-WATER TRAWL	P027	WCVI	WCVI	50.574	-127.58	1000-0020-115-2380	Mixed	NO	AvgCopy	0	0	0	202174	0	0	0	0	0	0	0	0
OK	1000-0020-115-2381	2381	HS200941-IVI05-115-003	HS	Coho	200941 2009 HS Jun	High Seas	SW	2009	2009-06-22	Summer	Marble	Marble	L	N	Juvenile	W	Wild	1000-0020-S-HS200941-IVI05	IVI05	QUATSINO SD - HOLBERG IN	161	43			Stock ID was updated 26/08/2016		MID-WATER TRAWL	P027	WCVI	WCVI	50.574	-127.58	1000-0020-115-2381	Mixed	NO	AvgCopy	0	0	0	3444.24	0	0	0	0	0	0	0	0
OK	1000-0020-115-2382	2382	HS200941-IVI05-115-004	HS	Coho	200941 2009 HS Jun	High Seas	SW	2009	2009-06-22	Summer	Washlawlis	Washlawlis	L	N	Juvenile	W	Wild	1000-0020-S-HS200941-IVI05	IVI05	QUATSINO SD - HOLBERG IN	139	29			Stock ID was updated 26/08/2016		MID-WATER TRAWL	P027	WCVI	WCVI	50.574	-127.58	1000-0020-115-2382	Mixed	NO	AvgCopy	0	0	0	201.707	0	0	0	0	0	0	0	0
OK	1000-0020-115-2383	2383	HS200941-IVI05-115-005	HS	Coho	200941 2009 HS Jun	High Seas	SW	2009	2009-06-22	Summer	Phillips	Phillips	L	N	Juvenile	W	Wild	1000-0020-S-HS200941-IVI05	IVI05	QUATSINO SD - HOLBERG IN	123	22			Stock ID was updated 26/08/2016		MID-WATER TRAWL	P027	WCVI	WCVI	50.574	-127.58	1000-0020-115-2383	Mixed	NO	AvgCopy	0	0	0	124196	0	0	0	0	0	0	0	56.4274
OK	1000-0020-115-2384	2384	HS200941-IVI07-115-001	HS	Coho	200941 2009 HS Jun	High Seas	SW	2009	2009-06-23	Summer	Washlawlis	Washlawlis	L	N	Juvenile	W	Wild	1000-0020-S-HS200941-IVI07	IVI07	QUATSINO SD - QUATSINO CH	152	38			Stock ID was updated 26/08/2016		MID-WATER TRAWL	P027	WCVI	WCVI	50.484	-127.854	1000-0020-115-2384	Mixed	NO	AvgCopy	0	0	0	861.954	0	0	0	0	0	0	0	0
OK	1000-0020-115-2385	2385	HS200941-IVI07-115-002	HS	Coho	200941 2009 HS Jun	High Seas	SW	2009	2009-06-23	Summer	Shale	Low % Probability	L	N	Juvenile	W	Wild	1000-0020-S-HS200941-IVI07	IVI07	QUATSINO SD - QUATSINO CH	160	53			Stock ID was updated 26/08/2016		MID-WATER TRAWL	P027	WCVI	WCVI	50.484	-127.854	1000-0020-115-2385	Mixed	NO	AvgCopy	0	0	0	246.44	0	0	0	0	0	0	0	0
OK	1000-0020-115-2386	2386	HS200941-IVI07-115-003	HS	Coho	200941 2009 HS Jun	High Seas	SW	2009	2009-06-23	Summer	Marble	Marble	L	N	Juvenile	W	Wild	1000-0020-S-HS200941-IVI07	IVI07	QUATSINO SD - QUATSINO CH	155	39			Stock ID was updated 26/08/2016		MID-WATER TRAWL	P027	WCVI	WCVI	50.484	-127.854	1000-0020-115-2386	Mixed	NO	AvgCopy	0	0	0	0	0	0	0	0	0	0	0	0
OK	1000-0020-115-2388	2388	HS200941-IVI07-115-005	HS	Coho	200941 2009 HS Jun	High Seas	SW	2009	2009-06-23	Summer	Shale	Low % Probability	L	N	Juvenile	W	Wild	1000-0020-S-HS200941-IVI07	IVI07	QUATSINO SD - QUATSINO CH	148	33			Stock ID was updated 26/08/2016		MID-WATER TRAWL	P027	WCVI	WCVI	50.484	-127.854	1000-0020-115-2388	Mixed	NO	AvgCopy	0	0	0	2078.42	0	0	0	0	0	0	0	0
OK	1000-0021-115-3501	3501	HS200946-JF01-115-001	HS	Coho	200946 2009 HS Oct	High Seas	SW	2009	2009-10-14	Fall	Skykomish	Low % Probability	L	N	Juvenile	W	Wild	1000-0021-S-HS200946-JF01	JF01	JF - BECHER BAY	232	148	M				MID-WATER TRAWL	P020	JdF	WCVI	48.3	-123.637	1000-0021-115-3501	Mixed	NO	AvgCopy	0	0	0	189.07	0	0	0	0	0	0	0	6.50538
OK	1000-0021-115-3502	3502	HS200946-JF01-115-002	HS	Coho	200946 2009 HS Oct	High Seas	SW	2009	2009-10-14	Fall	Nooksack Spring	Nooksack Spring	L	N	Juvenile	W	Wild	1000-0021-S-HS200946-JF01	JF01	JF - BECHER BAY	232	146	F				MID-WATER TRAWL	P020	JdF	WCVI	48.3	-123.637	1000-0021-115-3502	Mixed	NO	AvgCopy	0	0	0	129985	0	0	0	0	0	0	0	0
OK	1000-0021-115-3503	3503	HS200946-JF01-115-003	HS	Coho	200946 2009 HS Oct	High Seas	SW	2009	2009-10-14	Fall	Nooksack Spring	Low % Probability	L	N	Juvenile	H	Hatchery	1000-0021-S-HS200946-JF01	JF01	JF - BECHER BAY	255	186	M				MID-WATER TRAWL	P020	JdF	WCVI	48.3	-123.637	1000-0021-115-3503	Mixed	NO	AvgCopy	0	0	0	1.01252e+06	0	0	0	0	0	0	0	0
OK	1000-0021-115-3504	3504	HS200946-JF01-115-004	HS	Coho	200946 2009 HS Oct	High Seas	SW	2009	2009-10-14	Fall	Tankeeah	Tankeeah	L	N	Juvenile	W	Wild	1000-0021-S-HS200946-JF01	JF01	JF - BECHER BAY	225	122	M				MID-WATER TRAWL	P020	JdF	WCVI	48.3	-123.637	1000-0021-115-3504	Mixed	NO	AvgCopy	0	0	0	270.954	0	0	0	0	0	0	0	0
OK	1000-0021-115-3505	3505	HS200946-JF01-115-005	HS	Coho	200946 2009 HS Oct	High Seas	SW	2009	2009-10-14	Fall	Phillips	Phillips	L	N	Juvenile	H	Hatchery	1000-0021-S-HS200946-JF01	JF01	JF - BECHER BAY	231	146	M				MID-WATER TRAWL	P020	JdF	WCVI	48.3	-123.637	1000-0021-115-3505	Mixed	NO	AvgCopy	0	0	0	14534.4	0	0	0	0	0	0	0	55.572
OK	1000-0021-115-3506	3506	HS200946-JF01-115-006	HS	Coho	200946 2009 HS Oct	High Seas	SW	2009	2009-10-14	Fall	Skykomish	Low % Probability	L	N	Juvenile	W	Wild	1000-0021-S-HS200946-JF01	JF01	JF - BECHER BAY	238	155	F				MID-WATER TRAWL	P020	JdF	WCVI	48.3	-123.637	1000-0021-115-3506	Mixed	NO	AvgCopy	0	0	0	29856.4	0	0	0	0	0	0.390686	0	0
OK	1000-0021-115-3507	3507	HS200946-JF01-115-007	HS	Coho	200946 2009 HS Oct	High Seas	SW	2009	2009-10-14	Fall	Nitinat	Low % Probability	L	N	Juvenile	H	Hatchery	1000-0021-S-HS200946-JF01	JF01	JF - BECHER BAY	186	69	M				MID-WATER TRAWL	P020	JdF	WCVI	48.3	-123.637	1000-0021-115-3507	Mixed	NO	AvgCopy	0	0	0	450.277	0	0	0	0	0	0.210312	0	0
OK	1000-0021-115-3508	3508	HS200946-JF01-115-008	HS	Coho	200946 2009 HS Oct	High Seas	SW	2009	2009-10-14	Fall	Tenderfoot	Low % Probability	L	N	Juvenile	W	Wild	1000-0021-S-HS200946-JF01	JF01	JF - BECHER BAY	225	129	M				MID-WATER TRAWL	P020	JdF	WCVI	48.3	-123.637	1000-0021-115-3508	Mixed	NO	AvgCopy	0	0	0	330.773	0	0	0	0	0	0	NA	0
OK	1000-0021-115-3509	3509	HS200946-JF01-115-009	HS	Coho	200946 2009 HS Oct	High Seas	SW	2009	2009-10-14	Fall	Nooksack Spring	Low % Probability	L	N	Juvenile	H	Hatchery	1000-0021-S-HS200946-JF01	JF01	JF - BECHER BAY	237	145	M				MID-WATER TRAWL	P020	JdF	WCVI	48.3	-123.637	1000-0021-115-3509	Mixed	NO	AvgCopy	0	0	0	209732	0	0	0	0	0	0	0	0
OK	1000-0021-115-3510	3510	HS200946-JF01-115-010	HS	Coho	200946 2009 HS Oct	High Seas	SW	2009	2009-10-14	Fall	Skykomish	Skykomish	L	N	Juvenile	H	Hatchery	1000-0021-S-HS200946-JF01	JF01	JF - BECHER BAY	247	192	F				MID-WATER TRAWL	P020	JdF	WCVI	48.3	-123.637	1000-0021-115-3510	Mixed	NO	AvgCopy	0	0	0	54717.9	0	0	0	0	0	0	0	0
OK	1000-0021-115-3512	3512	HS200946-JF02-115-002	HS	Coho	200946 2009 HS Oct	High Seas	SW	2009	2009-10-14	Fall	Kennedy	Kennedy	L	N	Juvenile	W	Wild	1000-0021-S-HS200946-JF02	JF02	JF - OTTER PT	311	341	F				MID-WATER TRAWL	P020	JdF	WCVI	48.338	-123.769	1000-0021-115-3512	Mixed	NO	AvgCopy	0	0	0	68.3384	0	0	0	0	0	0	0	3.90155
OK	1000-0021-115-3513	3513	HS200946-JF02-115-003	HS	Coho	200946 2009 HS Oct	High Seas	SW	2009	2009-10-14	Fall	Skykomish	Skykomish	L	N	Juvenile	H	Hatchery	1000-0021-S-HS200946-JF02	JF02	JF - OTTER PT	266	210	M				MID-WATER TRAWL	P020	JdF	WCVI	48.338	-123.769	1000-0021-115-3513	Mixed	NO	AvgCopy	0	0	0	2331.85	0	0	0	0	0	0	0	0
OK	1000-0021-115-3514	3514	HS200946-JF02-115-004	HS	Coho	200946 2009 HS Oct	High Seas	SW	2009	2009-10-14	Fall	Skykomish	Skykomish	L	N	Juvenile	W	Wild	1000-0021-S-HS200946-JF02	JF02	JF - OTTER PT	254	197	M				MID-WATER TRAWL	P020	JdF	WCVI	48.338	-123.769	1000-0021-115-3514	Mixed	NO	AvgCopy	0	0	0	0	0	0	0	0	0	0	0	0
OK	1000-0021-115-3515	3515	HS200946-JF02-115-005	HS	Coho	200946 2009 HS Oct	High Seas	SW	2009	2009-10-14	Fall	Chemainus	Low % Probability	L	N	Juvenile	W	Wild	1000-0021-S-HS200946-JF02	JF02	JF - OTTER PT	260	213	F				MID-WATER TRAWL	P020	JdF	WCVI	48.338	-123.769	1000-0021-115-3515	Mixed	NO	AvgCopy	0	0	0	71.0049	0	0	0	0	0	0	0	0
OK	1000-0021-115-3516	3516	HS200946-JF02-115-006	HS	Coho	200946 2009 HS Oct	High Seas	SW	2009	2009-10-14	Fall	Skykomish	Skykomish	L	N	Juvenile	H	Hatchery	1000-0021-S-HS200946-JF02	JF02	JF - OTTER PT	250	185	F				MID-WATER TRAWL	P020	JdF	WCVI	48.338	-123.769	1000-0021-115-3516	Mixed	NO	AvgCopy	0	0	0	27029	0	0	0	0	0	0	0	2.93867
OK	1000-0021-115-3517	3517	HS200946-JF02-115-007	HS	Coho	200946 2009 HS Oct	High Seas	SW	2009	2009-10-14	Fall	Salloomt	Salloomt	L	N	Juvenile	W	Wild	1000-0021-S-HS200946-JF02	JF02	JF - OTTER PT	240	157	F				MID-WATER TRAWL	P020	JdF	WCVI	48.338	-123.769	1000-0021-115-3517	Mixed	NO	AvgCopy	0	0	0	8696.36	0	0	0	0	0	0.919701	0	0
OK	1000-0021-115-3518	3518	HS200946-JF02-115-008	HS	Coho	200946 2009 HS Oct	High Seas	SW	2009	2009-10-14	Fall	Chehalis	Chehalis	L	N	Juvenile	W	Wild	1000-0021-S-HS200946-JF02	JF02	JF - OTTER PT	236	163	M				MID-WATER TRAWL	P020	JdF	WCVI	48.338	-123.769	1000-0021-115-3518	Mixed	NO	AvgCopy	0	0	0	236.227	0	0	0	0	0	NA	0	0
OK	1000-0021-115-3519	3519	HS200946-JF02-115-009	HS	Coho	200946 2009 HS Oct	High Seas	SW	2009	2009-10-14	Fall	Skykomish	Skykomish	L	N	Juvenile	W	Wild	1000-0021-S-HS200946-JF02	JF02	JF - OTTER PT	245	171	F				MID-WATER TRAWL	P020	JdF	WCVI	48.338	-123.769	1000-0021-115-3519	Mixed	NO	AvgCopy	0	0	0	247.636	0	0	0	0	0	0.280299	0	0
OK	1000-0021-115-3520	3520	HS200946-JF02-115-010	HS	Coho	200946 2009 HS Oct	High Seas	SW	2009	2009-10-14	Fall	Tenderfoot	Tenderfoot	L	N	Juvenile	H	Hatchery	1000-0021-S-HS200946-JF02	JF02	JF - OTTER PT	263	209	M				MID-WATER TRAWL	P020	JdF	WCVI	48.338	-123.769	1000-0021-115-3520	Mixed	NO	AvgCopy	0	0	0	872.778	0	0	0	0	0	0	0	0
OK	1000-0021-115-3521	3521	HS200946-JF04-115-001	HS	Coho	200946 2009 HS Oct	High Seas	SW	2009	2009-10-14	Fall	Salloomt	Salloomt	L	N	Juvenile	W	Wild	1000-0021-S-HS200946-JF04	JF04	JF - SOMBRIO PT	255	202	M				MID-WATER TRAWL	P020	JdF	WCVI	48.465	-124.319	1000-0021-115-3521	Mixed	NO	AvgCopy	0	0	0	161.128	0	0	0	0	0	0	0	0
OK	1000-0021-115-3522	3522	HS200946-JF04-115-002	HS	Coho	200946 2009 HS Oct	High Seas	SW	2009	2009-10-14	Fall	Skykomish	Skykomish	L	N	Juvenile	H	Hatchery	1000-0021-S-HS200946-JF04	JF04	JF - SOMBRIO PT	258	186	F				MID-WATER TRAWL	P020	JdF	WCVI	48.465	-124.319	1000-0021-115-3522	Mixed	NO	AvgCopy	0	0	0	51050.3	0	0	0	0	0	0	0	0
OK	1000-0021-115-3540	3540	HS200946-EP01-115-001	HS	Coho	200946 2009 HS Oct	High Seas	SW	2009	2009-10-17	Fall	Skykomish	Low % Probability	L	N	Juvenile	H	Hatchery	1000-0021-S-HS200946-EP01	EP01	ESTEVAN PT	308	369	F				MID-WATER TRAWL	P124	Shelf	WCVI	49.346	-126.546	1000-0021-115-3540	Mixed	NO	AvgCopy	0	0	0	220.939	0	0	0	0	0	0	0	0
OK	1000-0021-115-3541	3541	HS200946-EP01-115-002	HS	Coho	200946 2009 HS Oct	High Seas	SW	2009	2009-10-17	Fall	Skykomish	Skykomish	L	N	Juvenile	W	Wild	1000-0021-S-HS200946-EP01	EP01	ESTEVAN PT	280	257	M				MID-WATER TRAWL	P124	Shelf	WCVI	49.346	-126.546	1000-0021-115-3541	Mixed	NO	AvgCopy	0	0	0	5056.58	0	0	0	0	0	0	0	0
OK	1000-0021-115-3542	3542	HS200946-EP01-115-003	HS	Coho	200946 2009 HS Oct	High Seas	SW	2009	2009-10-17	Fall	Skykomish	Skykomish	L	N	Juvenile	W	Wild	1000-0021-S-HS200946-EP01	EP01	ESTEVAN PT	270	265	M				MID-WATER TRAWL	P124	Shelf	WCVI	49.346	-126.546	1000-0021-115-3542	Mixed	NO	AvgCopy	0	0	0	98396.4	0	0	0	0	0	0	0	2.43952
OK	1000-0021-115-3543	3543	HS200946-EP01-115-004	HS	Coho	200946 2009 HS Oct	High Seas	SW	2009	2009-10-17	Fall	Skykomish	Skykomish	L	N	Juvenile	W	Wild	1000-0021-S-HS200946-EP01	EP01	ESTEVAN PT	277	280	F				MID-WATER TRAWL	P124	Shelf	WCVI	49.346	-126.546	1000-0021-115-3543	Mixed	NO	AvgCopy	0	0	0	233646	0	0	0	0	0	0	0	0
OK	1000-0021-115-3544	3544	HS200946-EP01-115-005	HS	Coho	200946 2009 HS Oct	High Seas	SW	2009	2009-10-17	Fall	Skykomish	Low % Probability	L	N	Juvenile	W	Wild	1000-0021-S-HS200946-EP01	EP01	ESTEVAN PT	320	421	F				MID-WATER TRAWL	P124	Shelf	WCVI	49.346	-126.546	1000-0021-115-3544	Mixed	NO	AvgCopy	0	0	0	3306.19	0	0	0	0	0	0	0	0
OK	1000-0021-115-3545	3545	HS200946-EP01-115-006	HS	Coho	200946 2009 HS Oct	High Seas	SW	2009	2009-10-17	Fall	Lewis	Low % Probability	L	N	Juvenile	H	Hatchery	1000-0021-S-HS200946-EP01	EP01	ESTEVAN PT	346	490	F				MID-WATER TRAWL	P124	Shelf	WCVI	49.346	-126.546	1000-0021-115-3545	Mixed	NO	AvgCopy	0	0	0	395.553	0	0	0	0	0	0	0	0
OK	1000-0021-115-3546	3546	HS200946-EP01-115-007	HS	Coho	200946 2009 HS Oct	High Seas	SW	2009	2009-10-17	Fall	Siuslaw	Siuslaw	L	N	Juvenile	W	Wild	1000-0021-S-HS200946-EP01	EP01	ESTEVAN PT	312	367	M				MID-WATER TRAWL	P124	Shelf	WCVI	49.346	-126.546	1000-0021-115-3546	Mixed	NO	AvgCopy	0	0	0	34875.9	0	0	0	0	0	0.0781341	0	0
OK	1000-0021-115-3671	3671	HS200946-IVI15-115-001	HS	Coho	200946 2009 HS Oct	High Seas	SW	2009	2009-10-20	Fall	Skykomish	Skykomish	L	N	Juvenile	W	Wild	1000-0021-S-HS200946-IVI15	IVI15	QUATSINO SD - NEROUTSOS IN	209	92	M				MID-WATER TRAWL	P027	WCVI	WCVI	50.507	-127.596	1000-0021-115-3671	Mixed	NO	AvgCopy	0	0	0	11816.4	0	0	0	0	0	0	0	0
OK	1000-0021-115-3689	3689	HS200946-IVI18-115-001	HS	Coho	200946 2009 HS Oct	High Seas	SW	2009	2009-10-21	Fall	Skykomish	Skykomish	L	N	Juvenile	H	Hatchery	1000-0021-S-HS200946-IVI18	IVI18	QUATSINO SD - QUATSINO CH	300	310	F				MID-WATER TRAWL	P027	WCVI	WCVI	50.472	-127.902	1000-0021-115-3689	Mixed	NO	AvgCopy	0	0	0	14611.2	0	0	0	0	0	0	63.1553	0
OK	1000-0021-115-3690	3690	HS200946-IVI18-115-002	HS	Coho	200946 2009 HS Oct	High Seas	SW	2009	2009-10-21	Fall	Washlawlis	Washlawlis	L	N	Juvenile	W	Wild	1000-0021-S-HS200946-IVI18	IVI18	QUATSINO SD - QUATSINO CH	223	123	F				MID-WATER TRAWL	P027	WCVI	WCVI	50.472	-127.902	1000-0021-115-3690	Mixed	NO	AvgCopy	0	0	0	1138.05	0	0	0	0	0	3.61296	9.50709	0
OK	1000-0021-115-3692	3692	HS200946-IVI18-115-004	HS	Coho	200946 2009 HS Oct	High Seas	SW	2009	2009-10-21	Fall	Tankeeah	Tankeeah	L	N	Juvenile	W	Wild	1000-0021-S-HS200946-IVI18	IVI18	QUATSINO SD - QUATSINO CH	220	116	M				MID-WATER TRAWL	P027	WCVI	WCVI	50.472	-127.902	1000-0021-115-3692	Mixed	NO	AvgCopy	0	0	0	1660.17	0	0	0	0	0	0.570699	0	0
OK	1000-0021-115-3693	3693	HS200946-IVI18-115-005	HS	Coho	200946 2009 HS Oct	High Seas	SW	2009	2009-10-21	Fall		Low % Probability	L	N	Juvenile	W	Wild	1000-0021-S-HS200946-IVI18	IVI18	QUATSINO SD - QUATSINO CH	290	295	F				MID-WATER TRAWL	P027	WCVI	WCVI	50.472	-127.902	1000-0021-115-3693	Mixed	NO	AvgCopy	0	0	0	2324.99	0	0	0	0	0	0	0	0
OK	1000-0021-115-3694	3694	HS200946-IVI18-115-006	HS	Coho	200946 2009 HS Oct	High Seas	SW	2009	2009-10-21	Fall	Marble	Marble	L	N	Juvenile	W	Wild	1000-0021-S-HS200946-IVI18	IVI18	QUATSINO SD - QUATSINO CH	180	53	F				MID-WATER TRAWL	P027	WCVI	WCVI	50.472	-127.902	1000-0021-115-3694	Mixed	NO	AvgCopy	0	0	0	147224	0	0	0	0	0	1.2877	0	0
OK	1000-0021-115-3695	3695	HS200946-IVI18-115-007	HS	Coho	200946 2009 HS Oct	High Seas	SW	2009	2009-10-21	Fall	Phillips	Phillips	L	N	Juvenile	W	Wild	1000-0021-S-HS200946-IVI18	IVI18	QUATSINO SD - QUATSINO CH	208	95	M				MID-WATER TRAWL	P027	WCVI	WCVI	50.472	-127.902	1000-0021-115-3695	Mixed	NO	AvgCopy	0	0	0	5328.38	0	0	0	0	0	1.50092	0	0
OK	1000-0021-115-3696	3696	HS200946-IVI18-115-008	HS	Coho	200946 2009 HS Oct	High Seas	SW	2009	2009-10-21	Fall	Waukwaas	Waukwaas	L	N	Juvenile	W	Wild	1000-0021-S-HS200946-IVI18	IVI18	QUATSINO SD - QUATSINO CH	250	183	F				MID-WATER TRAWL	P027	WCVI	WCVI	50.472	-127.902	1000-0021-115-3696	Mixed	NO	AvgCopy	0	0	0	128543	0	0	0	0	0	0.259702	0	0
OK	1000-0021-115-3697	3697	HS200946-IVI18-115-009	HS	Coho	200946 2009 HS Oct	High Seas	SW	2009	2009-10-21	Fall	Washlawlis	Low % Probability	L	N	Juvenile	W	Wild	1000-0021-S-HS200946-IVI18	IVI18	QUATSINO SD - QUATSINO CH	277	267	M				MID-WATER TRAWL	P027	WCVI	WCVI	50.472	-127.902	1000-0021-115-3697	Mixed	NO	AvgCopy	0	0	0	19417	0	0	0	0	0	1.30761	0	0
OK	1000-0021-115-3699	3699	HS200946-IVI19-115-001	HS	Coho	200946 2009 HS Oct	High Seas	SW	2009	2009-10-21	Fall	Tankeeah	Tankeeah	L	N	Juvenile	W	Wild	1000-0021-S-HS200946-IVI19	IVI19	QUATSINO SD	248	174	M				MID-WATER TRAWL	P027	WCVI	WCVI	50.457	-127.951	1000-0021-115-3699	Mixed	NO	AvgCopy	0	0	0	0	0	0	0	0	0	0	0	0
OK	1000-0021-115-3700	3700	HS200946-IVI19-115-002	HS	Coho	200946 2009 HS Oct	High Seas	SW	2009	2009-10-21	Fall	Marble	Marble	L	N	Juvenile	W	Wild	1000-0021-S-HS200946-IVI19	IVI19	QUATSINO SD	250	181	F				MID-WATER TRAWL	P027	WCVI	WCVI	50.457	-127.951	1000-0021-115-3700	Mixed	NO	AvgCopy	0	0	0	121260	0	0	0	0	0	0	0	0
OK	1000-0021-115-3701	3701	HS200946-IVI19-115-003	HS	Coho	200946 2009 HS Oct	High Seas	SW	2009	2009-10-21	Fall	Eagle Cr	Eagle Cr	L	N	Juvenile	W	Wild	1000-0021-S-HS200946-IVI19	IVI19	QUATSINO SD	283	237	F				MID-WATER TRAWL	P027	WCVI	WCVI	50.457	-127.951	1000-0021-115-3701	Mixed	NO	AvgCopy	0	0	0	1898.9	1476.99	0	0	0	0	0	0	0
OK	1000-0021-115-3702	3702	HS200946-IVI19-115-004	HS	Coho	200946 2009 HS Oct	High Seas	SW	2009	2009-10-21	Fall	Waukwaas	Low % Probability	L	N	Juvenile	W	Wild	1000-0021-S-HS200946-IVI19	IVI19	QUATSINO SD	236	148	F				MID-WATER TRAWL	P027	WCVI	WCVI	50.457	-127.951	1000-0021-115-3702	Mixed	NO	AvgCopy	0	0	0	64957.9	0	0	0	0	0	NA	0	0
OK	1000-0021-115-3703	3703	HS200946-IVI19-115-005	HS	Coho	200946 2009 HS Oct	High Seas	SW	2009	2009-10-21	Fall	Sarita	Sarita	L	N	Juvenile	W	Wild	1000-0021-S-HS200946-IVI19	IVI19	QUATSINO SD	254	194	F				MID-WATER TRAWL	P027	WCVI	WCVI	50.457	-127.951	1000-0021-115-3703	Mixed	NO	AvgCopy	0	0	0	100.789	0	0	0	0	0	0	0	0
OK	1000-0021-115-3704	3704	HS200946-IVI19-115-006	HS	Coho	200946 2009 HS Oct	High Seas	SW	2009	2009-10-21	Fall	Marble	Marble	L	N	Juvenile	W	Wild	1000-0021-S-HS200946-IVI19	IVI19	QUATSINO SD	256	182	F				MID-WATER TRAWL	P027	WCVI	WCVI	50.457	-127.951	1000-0021-115-3704	Mixed	NO	AvgCopy	0	0	0	927470	0	0	0	0	0	0	0	0
OK	1000-0021-115-3705	3705	HS200946-IVI19-115-007	HS	Coho	200946 2009 HS Oct	High Seas	SW	2009	2009-10-21	Fall	Marble	Marble	L	N	Juvenile	W	Wild	1000-0021-S-HS200946-IVI19	IVI19	QUATSINO SD	273	241	F				MID-WATER TRAWL	P027	WCVI	WCVI	50.457	-127.951	1000-0021-115-3705	Mixed	NO	AvgCopy	0	0	0	10036.5	0	0	0	0	0	0	0	0
OK	1000-0021-115-3706	3706	HS200946-IVI19-115-008	HS	Coho	200946 2009 HS Oct	High Seas	SW	2009	2009-10-21	Fall	Marble	Marble	L	N	Juvenile	W	Wild	1000-0021-S-HS200946-IVI19	IVI19	QUATSINO SD	251	172	F				MID-WATER TRAWL	P027	WCVI	WCVI	50.457	-127.951	1000-0021-115-3706	Mixed	NO	AvgCopy	0	0	0	11268.9	0	0	0	0	0	0	0	0
OK	1000-0021-115-3707	3707	HS200946-IVI19-115-009	HS	Coho	200946 2009 HS Oct	High Seas	SW	2009	2009-10-21	Fall	Washlawlis	Low % Probability	L	N	Juvenile	W	Wild	1000-0021-S-HS200946-IVI19	IVI19	QUATSINO SD	212	114	F				MID-WATER TRAWL	P027	WCVI	WCVI	50.457	-127.951	1000-0021-115-3707	Mixed	NO	AvgCopy	0	0	0	52676.9	0	0	0	0	0	0	0	0
OK	1000-0021-115-3708	3708	HS200946-IVI19-115-010	HS	Coho	200946 2009 HS Oct	High Seas	SW	2009	2009-10-21	Fall	Marble	Marble	L	N	Juvenile	W	Wild	1000-0021-S-HS200946-IVI19	IVI19	QUATSINO SD	242	157	M				MID-WATER TRAWL	P027	WCVI	WCVI	50.457	-127.951	1000-0021-115-3708	Mixed	NO	AvgCopy	0	0	0	5114.55	0	0	0	0	0	0	NA	0
OK	1000-0021-115-3709	3709	HS200946-QCST01-115-001	HS	Coho	200946 2009 HS Oct	High Seas	SW	2009	2009-10-22	Fall	Skykomish	Skykomish	L	N	Juvenile	H	Hatchery	1000-0021-S-HS200946-QCST01	QCST01	QCST - OFF P HARDY	337	458	M				MID-WATER TRAWL	P012	JS	VIN	50.801	-127.375	1000-0021-115-3709	Mixed	NO	AvgCopy	0	0	0	291.776	0	0	0	0	0	0	0	0
OK	1000-0021-115-3710	3710	HS200946-QCST01-115-002	HS	Coho	200946 2009 HS Oct	High Seas	SW	2009	2009-10-22	Fall	Nicomen	Nicomen	L	N	Juvenile	W	Wild	1000-0021-S-HS200946-QCST01	QCST01	QCST - OFF P HARDY	275	247	M				MID-WATER TRAWL	P012	JS	VIN	50.801	-127.375	1000-0021-115-3710	Mixed	NO	AvgCopy	0	0	0	59898.9	0	0	0	0	0	0	0	0
OK	1000-0021-115-3713	3713	HS200946-QCST02-115-002	HS	Coho	200946 2009 HS Oct	High Seas	SW	2009	2009-10-22	Fall	Phillips	Phillips	L	N	Juvenile	H	Hatchery	1000-0021-S-HS200946-QCST02	QCST02	QCST - OFF NUMAS IS	275	233	F				MID-WATER TRAWL	P012	JS	VIN	50.745	-127.134	1000-0021-115-3713	Mixed	NO	AvgCopy	0	0	0	36764.5	0	0	0	0	0	0	0	0
OK	1000-0021-115-3714	3714	HS200946-QCST02-115-003	HS	Coho	200946 2009 HS Oct	High Seas	SW	2009	2009-10-22	Fall	Mckinley	Mckinley	L	N	Juvenile	W	Wild	1000-0021-S-HS200946-QCST02	QCST02	QCST - OFF NUMAS IS	210	97	F				MID-WATER TRAWL	P012	JS	VIN	50.745	-127.134	1000-0021-115-3714	Mixed	NO	AvgCopy	0	0	0	4297.57	0	0	0	0	0	0	0	0
OK	1000-0021-115-3715	3715	HS200946-JS01-115-001	HS	Coho	200946 2009 HS Oct	High Seas	SW	2009	2009-10-22	Fall	Chilliwack	Chilliwack	L	N	Juvenile	H	Hatchery	1000-0021-S-HS200946-JS01	JS01	JOHNSTONE ST - CRACROFT IS W	307	367	M				MID-WATER TRAWL	P012	JS	VIN	50.536	-126.681	1000-0021-115-3715	Mixed	NO	AvgCopy	0	0	0	13263.8	0	0	0	0	0	0	7.06271	0
OK	1000-0021-115-3716	3716	HS200946-QCST03-115-001	HS	Coho	200946 2009 HS Oct	High Seas	SW	2009	2009-10-31	Fall	Silverdale	Low % Probability	L	N	Juvenile	W	Wild	1000-0021-S-HS200946-QCST03	QCST03	QCST - BLACKFISH SD	295	280	M				MID-WATER TRAWL	P012	JS	VIN	50.624	-126.787	1000-0021-115-3716	Mixed	NO	AvgCopy	0	0	0	19476.2	0	0	0	0	0	0	0	0
OK	1000-0021-115-3717	3717	HS200946-QCST03-115-002	HS	Coho	200946 2009 HS Oct	High Seas	SW	2009	2009-10-31	Fall	Chapman	Low % Probability	L	N	Juvenile	H	Hatchery	1000-0021-S-HS200946-QCST03	QCST03	QCST - BLACKFISH SD	255	192	F				MID-WATER TRAWL	P012	JS	VIN	50.624	-126.787	1000-0021-115-3717	Mixed	NO	AvgCopy	0	0	0	26908.9	0	0	0	0	0	0	0	0
OK	1000-0021-115-3718	3718	HS200946-QCST03-115-003	HS	Coho	200946 2009 HS Oct	High Seas	SW	2009	2009-10-31	Fall	Waukwaas	Low % Probability	L	N	Juvenile	W	Wild	1000-0021-S-HS200946-QCST03	QCST03	QCST - BLACKFISH SD	252	152	F				MID-WATER TRAWL	P012	JS	VIN	50.624	-126.787	1000-0021-115-3718	Mixed	NO	AvgCopy	0	0	0	66.4854	0	0	0	0	0	0	0	0
OK	1000-0021-115-3719	3719	HS200946-QCST03-115-004	HS	Coho	200946 2009 HS Oct	High Seas	SW	2009	2009-10-31	Fall	Salloomt	Low % Probability	L	N	Juvenile	W	Wild	1000-0021-S-HS200946-QCST03	QCST03	QCST - BLACKFISH SD	282	268	M				MID-WATER TRAWL	P012	JS	VIN	50.624	-126.787	1000-0021-115-3719	Mixed	NO	AvgCopy	0	0	0	37.5809	0	0	0	0	0	0	0	0
OK	1000-0021-115-3729	3729	HS200946-QCST07-115-001	HS	Coho	200946 2009 HS Oct	High Seas	SW	2009	2009-10-31	Fall	Meziadin	Low % Probability	L	N	Juvenile	W	Wild	1000-0021-S-HS200946-QCST07	QCST07	QCST - GORDON CH	243	144	M				MID-WATER TRAWL	P012	JS	VIN	50.875	-127.573	1000-0021-115-3729	Mixed	NO	AvgCopy	0	0	0	1589.48	0	0	0	0	0	0	0	0
OK	1000-0022-115-4127	4127	HS201003-GS43-115-003	HS	Coho	201003 2010 HS Feb	High Seas	SW	2010	2010-02-12	Overwinter	Chilliwack	Chilliwack	L	N	Juvenile	W	Wild	1000-0022-S-HS201003-GS43	GS43	GEORGIA ST - COMOX BAR	346	448	F		Stock ID was updated 26/08/2016		MID-WATER TRAWL	P014	NSOG	VIS	49.665	-124.789	1000-0022-115-4127	Mixed	NO	AvgCopy	0	0	0	103.529	0	0	0	0	0	0	0	0
OK	1000-0022-115-4151	4151	HS201003-PS01-115-001	HS	Coho	201003 2010 HS Feb	High Seas	SW	2010	2010-02-16	Overwinter	Jones Cr	Jones Cr	L	N	Juvenile	W	Wild	1000-0022-S-HS201003-PS01	PS01	PUGET SD - ALKI PT	333	414	M		Stock ID was updated 26/08/2016		MID-WATER TRAWL	PS	PS	WA	47.564	-122.426	1000-0022-115-4151	Mixed	NO	AvgCopy	0	0	0	2378.86	0	0	0	0	0	0	0	NA
OK	1000-0022-115-4189	4189		HS	Coho	201003 2010 HS Feb	High Seas	SW	2010	2010-02-14	Overwinter	Big Qualicum	Big Qualicum	L	N	Juvenile	W	Wild	1000-0022-S-HS201003-PS13	PS13	PUGET SD - ADMIRALTY IN - S END	280	233	F				MID-WATER TRAWL	PS	PS	WA	47.927	-122.476	1000-0022-115-4189	Mixed	NO	AvgCopy	0	0	0	381.052	0	0	0	0	0	0	0	NA
OK	1000-0022-115-4214	4214	HS201003-JFA04-115-002	HS	Coho	201003 2010 HS Feb	High Seas	SW	2010	2010-02-17	Overwinter	Kootowis	Kootowis	L	N	Juvenile	W	Wild	1000-0022-S-HS201003-JFA04	JFA04	JF - USA SIDE	329	456	F		Stock ID was updated 26/08/2016		MID-WATER TRAWL	WA	WA	WA	48.24	-124.133	1000-0022-115-4214	Mixed	NO	AvgCopy	0	0	0	3055.18	0	0	0	0	0	0	0	0
OK	1000-0022-115-4250	4250	HS201003-EP01-115-001	HS	Coho	201003 2010 HS Feb	High Seas	SW	2010	2010-02-21	Overwinter	Skykomish	Skykomish	L	N	Juvenile	W	Wild	1000-0022-S-HS201003-EP01	EP01	ESTEVAN PT	314	379	M		Stock ID was updated 26/08/2016		MID-WATER TRAWL	P124	Shelf	WCVI	49.338	-126.552	1000-0022-115-4250	Mixed	NO	AvgCopy	0	0	0	17305.1	0	0	0	0	0	0	0	0
OK	1000-0022-115-4275	4275	HS201003-VI14-115-001	HS	Coho	201003 2010 HS Feb	High Seas	SW	2010	2010-02-24	Overwinter	Puntledge	Puntledge	L	N	Juvenile	W	Wild	1000-0022-S-HS201003-VI14	VI14	WCVI - OFF LOOKOUT IS	356	519	F		Stock ID was updated 26/08/2016		MID-WATER TRAWL	P126	Shelf	WCVI	49.948	-127.613	1000-0022-115-4275	Mixed	NO	AvgCopy	0	0	0	850.774	0	0	0	0	0	0	0	0
OK	1000-0022-115-4276	4276	HS201003-VI14-115-002	HS	Coho	201003 2010 HS Feb	High Seas	SW	2010	2010-02-24	Overwinter	Skykomish	Low % Probability	L	N	Juvenile	W	Wild	1000-0022-S-HS201003-VI14	VI14	WCVI - OFF LOOKOUT IS	329	432	M		Stock ID was updated 26/08/2016		MID-WATER TRAWL	P126	Shelf	WCVI	49.948	-127.613	1000-0022-115-4276	Mixed	NO	AvgCopy	0	0	0	5452	0	0	0	0	0	0	0	0
OK	1000-0022-115-4277	4277	HS201003-VI15-124-001	HS	Coho	201003 2010 HS Feb	High Seas	SW	2010	2010-02-24	Overwinter	Blue	Low % Probability	L	N	Juvenile	W	Wild	1000-0022-S-HS201003-VI15	VI15	WCVI - OFF CLERKE PT	269	255	M				MID-WATER TRAWL	P126	Shelf	WCVI	49.989	-127.763	1000-0022-115-4277	Mixed	NO	AvgCopy	0	0	0	717.453	0	0	1997.51	0	0	0	0	0
OK	1000-0022-115-4283	4283	HS201003-VI16-115-002	HS	Coho	201003 2010 HS Feb	High Seas	SW	2010	2010-02-24	Overwinter	Nooksack s	Low % Probability	L	N	Juvenile	W	Wild	1000-0022-S-HS201003-VI16	VI16	WCVI - OFF SOLANDER IS	318	424	M		Stock ID was updated 26/08/2016		MID-WATER TRAWL	P126	Shelf	WCVI	50.035	-127.91	1000-0022-115-4283	Mixed	NO	AvgCopy	0	0	0	926.868	0	0	143.623	0	0	5.79597	0	0
OK	1000-0022-115-4293	4293		HS	Coho	201003 2010 HS Feb	High Seas	SW	2010	2010-02-25	Overwinter	Stephens	Stephens	L	N	Juvenile	W	Wild	1000-0022-S-HS201003-IVI16	IVI16	QUATSINO SD - QUATSINO CH - KOSKIMO BAY	259	178	M				MID-WATER TRAWL	P027	WCVI	WCVI	50.473	-127.892	1000-0022-115-4293	Mixed	NO	AvgCopy	0	0	410.203	368.634	0	0	0	0	0	0.125099	0	0
OK	1000-0023-115-5731	5731	HS201017-JF01-115-001	HS	Coho	201017 2010 HS Jun	High Seas	SW	2010	2010-06-17	Summer	Cowichan	Low % Probability	L		Juvenile	W	Wild	1000-0023-S-HS201017-JF01	JF01	JF - BEECHEY HD	186	73	F				MID-WATER TRAWL	P020	JdF	WCVI	48.288	-123.658	1000-0023-115-5731	Mixed	NO	AvgCopy	0	0	0	4601.77	0	0	0	0	0	0	0	0
OK	1000-0023-115-5735	5735	HS201017-JF03-115-001	HS	Coho	201017 2010 HS Jun	High Seas	SW	2010	2010-06-17	Summer	Nooksack Spring	Nooksack Spring	L		Juvenile	W	Wild	1000-0023-S-HS201017-JF03	JF03	JF - JORDAN R	240	165	M				MID-WATER TRAWL	P020	JdF	WCVI	48.39	-124.09	1000-0023-115-5735	Mixed	NO	AvgCopy	0	0	0	6178.93	0	0	0	0	0	0	0	0
OK	1000-0023-115-5743	5743	HS201017-JF06-115-001	HS	Coho	201017 2010 HS Jun	High Seas	SW	2010	2010-06-17	Summer	Nooksack Spring	Low % Probability	L		Juvenile	W	Wild	1000-0023-S-HS201017-JF06	JF06	JF - P RENFREW	151	40	F				MID-WATER TRAWL	P020	JdF	WCVI	48.535	-124.516	1000-0023-115-5743	Mixed	NO	AvgCopy	0	0	0	14.4845	0	0	0	0	0	0	0	0
OK	1000-0023-115-5744	5744	HS201017-JF06-115-002	HS	Coho	201017 2010 HS Jun	High Seas	SW	2010	2010-06-17	Summer	Deschutes	Low % Probability	L		Juvenile	W	Wild	1000-0023-S-HS201017-JF06	JF06	JF - P RENFREW	180	66	F				MID-WATER TRAWL	P020	JdF	WCVI	48.535	-124.516	1000-0023-115-5744	Mixed	NO	AvgCopy	0	0	0	60.2846	0	0	0	0	0	0	0	0
OK	1000-0023-115-5745	5745	HS201017-JF06-115-003	HS	Coho	201017 2010 HS Jun	High Seas	SW	2010	2010-06-17	Summer	Skykomish	Skykomish	L		Juvenile	H	Hatchery	1000-0023-S-HS201017-JF06	JF06	JF - P RENFREW	193	81	M				MID-WATER TRAWL	P020	JdF	WCVI	48.535	-124.516	1000-0023-115-5745	Mixed	NO	AvgCopy	0	0	0	29147.5	0	0	0	0	0	0	0	0
OK	1000-0023-115-5746	5746	HS201017-JF07-115-001	HS	Coho	201017 2010 HS Jun	High Seas	SW	2010	2010-06-17	Summer	Big Qualicum	Big Qualicum	L		Juvenile	H	Hatchery	1000-0023-S-HS201017-JF07	JF07	JF - CARMANAH PT	165	47	F				MID-WATER TRAWL	P020	JdF	WCVI	48.569	-124.709	1000-0023-115-5746	Mixed	NO	AvgCopy	0	0	0	236847	0	0	0	0	0	0	0	0
OK	1000-0023-115-5747	5747	HS201017-JF07-115-002	HS	Coho	201017 2010 HS Jun	High Seas	SW	2010	2010-06-17	Summer	San Juan	Low % Probability	L		Juvenile	H	Hatchery	1000-0023-S-HS201017-JF07	JF07	JF - CARMANAH PT	175	65	M				MID-WATER TRAWL	P020	JdF	WCVI	48.569	-124.709	1000-0023-115-5747	Mixed	NO	AvgCopy	0	0	0	83755.6	0	0	0	0	0	26793.6	0	0
OK	1000-0023-115-5749	5749	HS201017-VI01-115-001	HS	Coho	201017 2010 HS Jun	High Seas	SW	2010	2010-06-17	Summer	Cowichan	Cowichan	L		Juvenile	W	Wild	1000-0023-S-HS201017-VI01	VI01	WCVI - OFF CLO-OOSE	210	102	M				MID-WATER TRAWL	P121	Shelf	WCVI	48.605	-124.898	1000-0023-115-5749	Mixed	NO	AvgCopy	0	0	0	17539.4	0	0	0	0	0	0	0	0
OK	1000-0023-115-5750	5750	HS201017-VI01-115-002	HS	Coho	201017 2010 HS Jun	High Seas	SW	2010	2010-06-17	Summer	Cowichan	Cowichan	L		Juvenile	W	Wild	1000-0023-S-HS201017-VI01	VI01	WCVI - OFF CLO-OOSE	200	94	F				MID-WATER TRAWL	P121	Shelf	WCVI	48.605	-124.898	1000-0023-115-5750	Mixed	NO	AvgCopy	0	0	0	6364.41	0	0	0	0	0	0	15.4731	0
OK	1000-0023-115-5752	5752	HS201017-IVI02-115-001	HS	Coho	201017 2010 HS Jun	High Seas	SW	2010	2010-06-18	Summer	Nahwitti	Nahwitti	L		Juvenile	W	Wild	1000-0023-S-HS201017-IVI02	IVI02	BARKLEY SD - IMPERIAL EAGLE CH	185	59	M		Stock ID was updated 26/08/2016		MID-WATER TRAWL	P023	WCVI	WCVI	48.908	-125.214	1000-0023-115-5752	Mixed	NO	AvgCopy	0	0	0	91.9319	0	0	0	0	0	0	0	0
HIGH	1000-0023-115-5753	5753	HS201017-IVI02-115-002	HS	Coho	201017 2010 HS Jun	High Seas	SW	2010	2010-06-18	Summer	San Juan	San Juan	L		Juvenile	W	Wild	1000-0023-S-HS201017-IVI02	IVI02	BARKLEY SD - IMPERIAL EAGLE CH	134	24	F		Stock ID was updated 26/08/2016		MID-WATER TRAWL	P023	WCVI	WCVI	48.908	-125.214	1000-0023-115-5753	Mixed	NO	AvgCopy	0	0	0	4.67942	0	0	0	0	0	0	0	0
OK	1000-0023-115-5756	5756	HS201017-VI02-115-001	HS	Coho	201017 2010 HS Jun	High Seas	SW	2010	2010-06-18	Summer	Skykomish	Low % Probability	L		Juvenile	W	Wild	1000-0023-S-HS201017-VI02	VI02	WCVI - OFF BARKLEY SD	167	51	F		Stock ID was updated 26/08/2016		MID-WATER TRAWL	P023	WCVI	WCVI	48.832	-125.272	1000-0023-115-5756	Mixed	NO	AvgCopy	0	0	0	4558.69	0	0	0	0	0	0	0	0
OK	1000-0023-115-5759	5759	HS201017-VI03-115-002	HS	Coho	201017 2010 HS Jun	High Seas	SW	2010	2010-06-18	Summer	Shale	Shale	L		Juvenile	W	Wild	1000-0023-S-HS201017-VI03	VI03	WCVI - OFF BARKLEY SD	139	28	F		Stock ID was updated 26/08/2016		MID-WATER TRAWL	P123	Shelf	WCVI	48.78	-125.376	1000-0023-115-5759	Mixed	NO	AvgCopy	0	0	0	143.591	0	0	0	0	0	0	0	0
OK	1000-0023-115-5760	5760	HS201017-VI03-115-003	HS	Coho	201017 2010 HS Jun	High Seas	SW	2010	2010-06-18	Summer	Shale	Low % Probability	L		Juvenile	W	Wild	1000-0023-S-HS201017-VI03	VI03	WCVI - OFF BARKLEY SD	198	97	M		Stock ID was updated 26/08/2016		MID-WATER TRAWL	P123	Shelf	WCVI	48.78	-125.376	1000-0023-115-5760	Mixed	NO	AvgCopy	0	0	0	90172.6	0	0	0	0	0	0	0	0
OK	1000-0023-115-5761	5761	HS201017-VI04-115-001	HS	Coho	201017 2010 HS Jun	High Seas	SW	2010	2010-06-18	Summer	Nitinat	Nitinat	L		Juvenile	H	Hatchery	1000-0023-S-HS201017-VI04	VI04	WCVI - OFF BARKLEY SD	235	152	F		Stock ID was updated 26/08/2016		MID-WATER TRAWL	P123	Shelf	WCVI	48.671	-125.586	1000-0023-115-5761	Mixed	NO	AvgCopy	0	0	0	3396.06	0	0	0	0	0	0	0	0
OK	1000-0023-115-5762	5762	HS201017-VI04-115-002	HS	Coho	201017 2010 HS Jun	High Seas	SW	2010	2010-06-18	Summer	Robertson	Robertson	L		Juvenile	H	Hatchery	1000-0023-S-HS201017-VI04	VI04	WCVI - OFF BARKLEY SD	185	70	M		Stock ID was updated 26/08/2016		MID-WATER TRAWL	P123	Shelf	WCVI	48.671	-125.586	1000-0023-115-5762	Mixed	NO	AvgCopy	0	0	0	120499	0	0	0	0	0	0	0	0
OK	1000-0023-115-5767	5767	HS201017-VI09-115-001	HS	Coho	201017 2010 HS Jun	High Seas	SW	2010	2010-06-19	Summer	Elocho E	Low % Probability	L		Juvenile	W	Wild	1000-0023-S-HS201017-VI09	VI09	WCVI - OFF TOFINO	203	106	F		Stock ID was updated 26/08/2016		MID-WATER TRAWL	P124	Shelf	WCVI	49.052	-126.111	1000-0023-115-5767	Mixed	NO	AvgCopy	0	0	0	21720.4	0	0	0	0	0	0	0	0
OK	1000-0023-115-5768	5768	HS201017-VI09-115-002	HS	Coho	201017 2010 HS Jun	High Seas	SW	2010	2010-06-19	Summer	Elocho E	Elocho E	L		Juvenile	W	Wild	1000-0023-S-HS201017-VI09	VI09	WCVI - OFF TOFINO	217	113	F		Stock ID was updated 26/08/2016		MID-WATER TRAWL	P124	Shelf	WCVI	49.052	-126.111	1000-0023-115-5768	Mixed	NO	AvgCopy	0	0	0	13993.4	633.87	0	0	0	0	0	0	0
OK	1000-0023-115-5769	5769	HS201017-VI09-115-003	HS	Coho	201017 2010 HS Jun	High Seas	SW	2010	2010-06-19	Summer	Elocho E	Elocho E	L		Juvenile	W	Wild	1000-0023-S-HS201017-VI09	VI09	WCVI - OFF TOFINO	201	89	F		Stock ID was updated 26/08/2016		MID-WATER TRAWL	P124	Shelf	WCVI	49.052	-126.111	1000-0023-115-5769	Mixed	NO	AvgCopy	992.099	0	0	45228.6	1269.73	0	0	0	0	0	0	0
OK	1000-0023-115-5778	5778	HS201017-EP01-115-001	HS	Coho	201017 2010 HS Jun	High Seas	SW	2010	2010-06-20	Summer	Bingham	Bingham	L		Juvenile	H	Hatchery	1000-0023-S-HS201017-EP01	EP01	ESTEVAN PT	224	134	F		Stock ID was updated 26/08/2016		MID-WATER TRAWL	P124	Shelf	WCVI	49.339	-126.559	1000-0023-115-5778	Mixed	NO	AvgCopy	0	0	0	100194	0	0	0	0	5.72202	0	0	0
OK	1000-0023-115-5779	5779	HS201017-EP01-115-002	HS	Coho	201017 2010 HS Jun	High Seas	SW	2010	2010-06-20	Summer	Phillips	Low % Probability	L		Juvenile	H	Hatchery	1000-0023-S-HS201017-EP01	EP01	ESTEVAN PT	250	194	M		Stock ID was updated 26/08/2016		MID-WATER TRAWL	P124	Shelf	WCVI	49.339	-126.559	1000-0023-115-5779	Mixed	NO	AvgCopy	0	0	0	11056.5	7.23495	0	0	0	0	NA	0	0
OK	1000-0023-115-5793	5793	HS201017-VI17-115-001	HS	Coho	201017 2010 HS Jun	High Seas	SW	2010	2010-06-21	Summer	Kakweiken	Kakweiken	L		Juvenile	W	Wild	1000-0023-S-HS201017-VI17	VI17	WCVI - OFF ESPERANZA IN	218	131	F		Stock ID was updated 26/08/2016		MID-WATER TRAWL	P125	Shelf	WCVI	49.632	-126.957	1000-0023-115-5793	Mixed	NO	AvgCopy	0	0	0	7688.92	0	0	0	0	0	0	0	0
OK	1000-0023-115-5794	5794	HS201017-VI17-115-002	HS	Coho	201017 2010 HS Jun	High Seas	SW	2010	2010-06-21	Summer	Sarita	Sarita	L		Juvenile	W	Wild	1000-0023-S-HS201017-VI17	VI17	WCVI - OFF ESPERANZA IN	219	120	M		Stock ID was updated 26/08/2016		MID-WATER TRAWL	P125	Shelf	WCVI	49.632	-126.957	1000-0023-115-5794	Mixed	NO	AvgCopy	0	0	0	146047	0	0	0	0	10.7829	0	0	0
OK	1000-0023-115-5795	5795	HS201017-VI17-115-003	HS	Coho	201017 2010 HS Jun	High Seas	SW	2010	2010-06-21	Summer	Elocho E	Low % Probability	L		Juvenile	H	Hatchery	1000-0023-S-HS201017-VI17	VI17	WCVI - OFF ESPERANZA IN	211	113	M		Stock ID was updated 26/08/2016		MID-WATER TRAWL	P125	Shelf	WCVI	49.632	-126.957	1000-0023-115-5795	Mixed	NO	AvgCopy	0	0	0	915306	69700.4	0	0	0	0	0	0	0
OK	1000-0023-115-5796	5796	HS201017-VI18-115-002	HS	Coho	201017 2010 HS Jun	High Seas	SW	2010	2010-06-21	Summer	Bingham	Bingham	L		Juvenile	W	Wild	1000-0023-S-HS201017-VI18	VI18	WCVI - OFF ESPERANZA IN	212	105	M		Stock ID was updated 26/08/2016		MID-WATER TRAWL	P125	Shelf	WCVI	49.595	-127.056	1000-0023-115-5796	Mixed	NO	AvgCopy	0	0	0	298926	0	0	0	0	0	0	0	0
OK	1000-0023-115-5797	5797	HS201017-VI18-115-003	HS	Coho	201017 2010 HS Jun	High Seas	SW	2010	2010-06-21	Summer	Sarita	Sarita	L		Juvenile	W	Wild	1000-0023-S-HS201017-VI18	VI18	WCVI - OFF ESPERANZA IN	212	140	M		Stock ID was updated 26/08/2016		MID-WATER TRAWL	P125	Shelf	WCVI	49.595	-127.056	1000-0023-115-5797	Mixed	NO	AvgCopy	0	0	0	117.727	0	0	0	0	0	0	0	0
OK	1000-0023-115-5808	5808	HS201017-VI21-115-001	HS	Coho	201017 2010 HS Jun	High Seas	SW	2010	2010-06-22	Summer	Ten Mile Lake	Ten Mile Lake	L		Juvenile	W	Wild	1000-0023-S-HS201017-VI21	VI21	WCVI - OFF KYUQUOT SD	234	161	F		Stock ID was updated 26/08/2016		MID-WATER TRAWL	P126	Shelf	WCVI	49.928	-127.33	1000-0023-115-5808	Mixed	NO	AvgCopy	0	0	0	21703.9	0	0	0	0	0	0.0336056	0	0
OK	1000-0023-115-5812	5812	HS201017-VI22-115-001	HS	Coho	201017 2010 HS Jun	High Seas	SW	2010	2010-06-22	Summer	Lewis	Lewis	L		Juvenile	W	Wild	1000-0023-S-HS201017-VI22	VI22	WCVI - OFF KYUQUOT SD	262	217	M		Stock ID was updated 26/08/2016		MID-WATER TRAWL	P126	Shelf	WCVI	49.873	-127.43	1000-0023-115-5812	Mixed	NO	AvgCopy	0	0	0	181271	84283.9	0	0	0	0	0	0	0
OK	1000-0023-115-5813	5813	HS201017-VI22-115-002	HS	Coho	201017 2010 HS Jun	High Seas	SW	2010	2010-06-22	Summer	Paisla Cr	Low % Probability	L		Juvenile	H	Hatchery	1000-0023-S-HS201017-VI22	VI22	WCVI - OFF KYUQUOT SD	222	138	M		Stock ID was updated 26/08/2016		MID-WATER TRAWL	P126	Shelf	WCVI	49.873	-127.43	1000-0023-115-5813	Mixed	NO	AvgCopy	0	0	0	1.3961e+06	0	0	0	0	0	1.40335	0	0
HIGH	1000-0023-115-5820	5820	HS201017-VI25-115-001	HS	Coho	201017 2010 HS Jun	High Seas	SW	2010	2010-06-22	Summer	Robertson	Robertson	L		Juvenile	H	Hatchery	1000-0023-S-HS201017-VI25	VI25	WCVI - OFF BROOKS PEN	192	88	M		Stock ID was updated 26/08/2016		MID-WATER TRAWL	P126	Shelf	WCVI	50.09	-127.953	1000-0023-115-5820	Mixed	NO	AvgCopy	0	0	0	25.5177	0	0	0	0	0	0	0	0
OK	1000-0023-115-5821	5821	HS201017-VI25-115-002	HS	Coho	201017 2010 HS Jun	High Seas	SW	2010	2010-06-22	Summer	Elocho E	Elocho E	L		Juvenile	H	Hatchery	1000-0023-S-HS201017-VI25	VI25	WCVI - OFF BROOKS PEN	225	136	F		Stock ID was updated 26/08/2016		MID-WATER TRAWL	P126	Shelf	WCVI	50.09	-127.953	1000-0023-115-5821	Mixed	NO	AvgCopy	0	0	0	568.147	1222.87	0	0	0	0	0	0	0
OK	1000-0023-115-5831	5831	HS201017-IVI03-115-001	HS	Coho	201017 2010 HS Jun	High Seas	SW	2010	2010-06-23	Summer	Paisla Cr	Low % Probability	L		Juvenile	W	Wild	1000-0023-S-HS201017-IVI03	IVI03	QUATSINO SD - NEROUTSOS IN	146	34	F		Stock ID was updated 26/08/2016		MID-WATER TRAWL	P027	WCVI	WCVI	50.416	-127.498	1000-0023-115-5831	Mixed	NO	AvgCopy	0	0.463275	0	699945	0.594161	0	0	0	0	0	0	2.40342
OK	1000-0023-115-5832	5832	HS201017-IVI03-115-002	HS	Coho	201017 2010 HS Jun	High Seas	SW	2010	2010-06-23	Summer	Paisla Cr	Low % Probability	L		Juvenile	W	Wild	1000-0023-S-HS201017-IVI03	IVI03	QUATSINO SD - NEROUTSOS IN	124	21	F		Stock ID was updated 26/08/2016		MID-WATER TRAWL	P027	WCVI	WCVI	50.416	-127.498	1000-0023-115-5832	Mixed	NO	AvgCopy	0	0	0	643.279	0	0	0	0	0	0	0	4.50837
OK	1000-0023-115-5833	5833	HS201017-IVI03-115-003	HS	Coho	201017 2010 HS Jun	High Seas	SW	2010	2010-06-23	Summer	Paisla Cr	Low % Probability	L		Juvenile	W	Wild	1000-0023-S-HS201017-IVI03	IVI03	QUATSINO SD - NEROUTSOS IN	142	35	F		Stock ID was updated 26/08/2016		MID-WATER TRAWL	P027	WCVI	WCVI	50.416	-127.498	1000-0023-115-5833	Mixed	NO	AvgCopy	0	0	0	2341.68	0	0	0	0	0	0	0	17378.6
OK	1000-0023-115-5834	5834	HS201017-IVI03-115-004	HS	Coho	201017 2010 HS Jun	High Seas	SW	2010	2010-06-23	Summer	Paisla Cr	Low % Probability	L		Juvenile	W	Wild	1000-0023-S-HS201017-IVI03	IVI03	QUATSINO SD - NEROUTSOS IN	133	25	M		Stock ID was updated 26/08/2016		MID-WATER TRAWL	P027	WCVI	WCVI	50.416	-127.498	1000-0023-115-5834	Mixed	NO	AvgCopy	0	0	0	365931	0	0	0	0	0	0	0	2.90067
OK	1000-0023-115-5835	5835	HS201017-IVI04-115-001	HS	Coho	201017 2010 HS Jun	High Seas	SW	2010	2010-06-23	Summer	Washlawlis	Low % Probability	L		Juvenile	W	Wild	1000-0023-S-HS201017-IVI04	IVI04	QUATSINO SD - NEROUTSOS IN	212	117	M		Stock ID was updated 26/08/2016		MID-WATER TRAWL	P027	WCVI	WCVI	50.462	-127.538	1000-0023-115-5835	Mixed	NO	AvgCopy	0	0	0	217864	0	0	0	0	0	0	0	0
OK	1000-0023-115-5836	5836	HS201017-IVI04-115-002	HS	Coho	201017 2010 HS Jun	High Seas	SW	2010	2010-06-23	Summer	Paisla Cr	Low % Probability	L		Juvenile	W	Wild	1000-0023-S-HS201017-IVI04	IVI04	QUATSINO SD - NEROUTSOS IN	152	39	F		Stock ID was updated 26/08/2016		MID-WATER TRAWL	P027	WCVI	WCVI	50.462	-127.538	1000-0023-115-5836	Mixed	NO	AvgCopy	0	0	0	6592.29	0	0	0	0	0	0	0	0
OK	1000-0023-115-5837	5837	HS201017-IVI04-115-003	HS	Coho	201017 2010 HS Jun	High Seas	SW	2010	2010-06-23	Summer	Paisla Cr	Low % Probability	L		Juvenile	W	Wild	1000-0023-S-HS201017-IVI04	IVI04	QUATSINO SD - NEROUTSOS IN	143	34	F		Stock ID was updated 26/08/2016		MID-WATER TRAWL	P027	WCVI	WCVI	50.462	-127.538	1000-0023-115-5837	Mixed	NO	AvgCopy	0	0	0	2505.86	0	0	0	0	0	0	0	0
OK	1000-0023-115-5838	5838	HS201017-IVI04-115-004	HS	Coho	201017 2010 HS Jun	High Seas	SW	2010	2010-06-23	Summer	Stephens	Stephens	L		Juvenile	W	Wild	1000-0023-S-HS201017-IVI04	IVI04	QUATSINO SD - NEROUTSOS IN	161	46	F		Stock ID was updated 26/08/2016		MID-WATER TRAWL	P027	WCVI	WCVI	50.462	-127.538	1000-0023-115-5838	Mixed	NO	AvgCopy	0	0	0	1613.68	0	0	0	0	0	0	0	0
OK	1000-0023-115-5840	5840	HS201017-IVI05-115-002	HS	Coho	201017 2010 HS Jun	High Seas	SW	2010	2010-06-23	Summer	Marble	Marble	L		Juvenile	W	Wild	1000-0023-S-HS201017-IVI05	IVI05	QUATSINO SD - QUATSINO CH	142	31	M		Stock ID was updated 26/08/2016		MID-WATER TRAWL	P027	WCVI	WCVI	50.528	-127.607	1000-0023-115-5840	Mixed	NO	AvgCopy	0	0	0	24302.9	0	0	0	0	0	0	0	1.92349
OK	1000-0023-115-5841	5841	HS201017-IVI05-115-003	HS	Coho	201017 2010 HS Jun	High Seas	SW	2010	2010-06-23	Summer	Goodspeed	Low % Probability	L		Juvenile	W	Wild	1000-0023-S-HS201017-IVI05	IVI05	QUATSINO SD - QUATSINO CH	186	74	M		Stock ID was updated 26/08/2016		MID-WATER TRAWL	P027	WCVI	WCVI	50.528	-127.607	1000-0023-115-5841	Mixed	NO	AvgCopy	0	0	0	818.237	0	0	0	0	0	0	0	0
OK	1000-0023-115-5842	5842	HS201017-IVI05-115-004	HS	Coho	201017 2010 HS Jun	High Seas	SW	2010	2010-06-23	Summer	Washlawlis	Washlawlis	L		Juvenile	W	Wild	1000-0023-S-HS201017-IVI05	IVI05	QUATSINO SD - QUATSINO CH	163	51	M		Stock ID was updated 26/08/2016		MID-WATER TRAWL	P027	WCVI	WCVI	50.528	-127.607	1000-0023-115-5842	Mixed	NO	AvgCopy	0	0	0	124159	0	0	0	0	0	0	0	6.66947
OK	1000-0023-115-5843	5843	HS201017-IVI06-115-001	HS	Coho	201017 2010 HS Jun	High Seas	SW	2010	2010-06-23	Summer	Paisla Cr	Low % Probability	L		Juvenile	W	Wild	1000-0023-S-HS201017-IVI06	IVI06	QUATSINO SD - QUATSINO CH	167	53	F		Stock ID was updated 26/08/2016		MID-WATER TRAWL	P027	WCVI	WCVI	50.497	-127.748	1000-0023-115-5843	Mixed	NO	AvgCopy	0	0	0	37604.2	0	0	0	0	0	0	0	2.79079
OK	1000-0023-115-5844	5844	HS201017-IVI06-115-002	HS	Coho	201017 2010 HS Jun	High Seas	SW	2010	2010-06-23	Summer	Quatsese	Quatsese	L		Juvenile	W	Wild	1000-0023-S-HS201017-IVI06	IVI06	QUATSINO SD - QUATSINO CH	174	57	M		Stock ID was updated 26/08/2016		MID-WATER TRAWL	P027	WCVI	WCVI	50.497	-127.748	1000-0023-115-5844	Mixed	NO	AvgCopy	0	0	0	916152	0	0	0	0	0	0	0	NA
OK	1000-0023-115-5845	5845	HS201017-IVI06-115-003	HS	Coho	201017 2010 HS Jun	High Seas	SW	2010	2010-06-23	Summer	Washlawlis	Washlawlis	L		Juvenile	W	Wild	1000-0023-S-HS201017-IVI06	IVI06	QUATSINO SD - QUATSINO CH	170	55	M		Stock ID was updated 26/08/2016		MID-WATER TRAWL	P027	WCVI	WCVI	50.497	-127.748	1000-0023-115-5845	Mixed	NO	AvgCopy	0	0	0	14440.7	0	0	0	0	0	0	0	0
OK	1000-0023-115-5846	5846	HS201017-IVI06-115-004	HS	Coho	201017 2010 HS Jun	High Seas	SW	2010	2010-06-23	Summer	Shale	Shale	L		Juvenile	W	Wild	1000-0023-S-HS201017-IVI06	IVI06	QUATSINO SD - QUATSINO CH	139	29	M		Stock ID was updated 26/08/2016		MID-WATER TRAWL	P027	WCVI	WCVI	50.497	-127.748	1000-0023-115-5846	Mixed	NO	AvgCopy	0	0	0	79455.4	0	0	0	0	0	0	0	0
OK	1000-0023-115-5847	5847	HS201017-IVI07-115-001	HS	Coho	201017 2010 HS Jun	High Seas	SW	2010	2010-06-23	Summer	Paisla Cr	Low % Probability	L		Juvenile	W	Wild	1000-0023-S-HS201017-IVI07	IVI07	QUATSINO SD - QUATSINO CH	142	31	M		Stock ID was updated 26/08/2016		MID-WATER TRAWL	P027	WCVI	WCVI	50.485	-127.862	1000-0023-115-5847	Mixed	NO	AvgCopy	0	0	0	534215	0	0	0	0	0	0	0	2.82735
OK	1000-0023-115-5848	5848	HS201017-IVI07-115-002	HS	Coho	201017 2010 HS Jun	High Seas	SW	2010	2010-06-23	Summer	Washlawlis	Low % Probability	L		Juvenile	W	Wild	1000-0023-S-HS201017-IVI07	IVI07	QUATSINO SD - QUATSINO CH	170	57	M		Stock ID was updated 26/08/2016		MID-WATER TRAWL	P027	WCVI	WCVI	50.485	-127.862	1000-0023-115-5848	Mixed	NO	AvgCopy	0	0	0	1586.62	0	0	0	0	0	0	0	401.191
OK	1000-0023-115-5849	5849	HS201017-IVI07-115-003	HS	Coho	201017 2010 HS Jun	High Seas	SW	2010	2010-06-23	Summer	Waukwaas	Waukwaas	L		Juvenile	W	Wild	1000-0023-S-HS201017-IVI07	IVI07	QUATSINO SD - QUATSINO CH	163	46	F		Stock ID was updated 26/08/2016		MID-WATER TRAWL	P027	WCVI	WCVI	50.485	-127.862	1000-0023-115-5849	Mixed	NO	AvgCopy	0	0	0	29226.8	0	0	0	0	0	0	0	0
OK	1000-0023-115-5850	5850	HS201017-IVI07-115-004	HS	Coho	201017 2010 HS Jun	High Seas	SW	2010	2010-06-23	Summer	Marble	Marble	L		Juvenile	W	Wild	1000-0023-S-HS201017-IVI07	IVI07	QUATSINO SD - QUATSINO CH	156	40	F		Stock ID was updated 26/08/2016		MID-WATER TRAWL	P027	WCVI	WCVI	50.485	-127.862	1000-0023-115-5850	Mixed	NO	AvgCopy	0	0	0	2121.66	0	0	0	0	0	0	0	44.9614
OK	1000-0023-115-5851	5851	HS201017-VI28-115-001	HS	Coho	201017 2010 HS Jun	High Seas	SW	2010	2010-06-23	Summer	Stephens	Stephens	L		Juvenile	W	Wild	1000-0023-S-HS201017-VI28	VI28	WCVI - OFF QUATSINO SD	193	85	F		Stock ID was updated 26/08/2016		MID-WATER TRAWL	P027	WCVI	WCVI	50.413	-128.012	1000-0023-115-5851	Mixed	NO	AvgCopy	0	0	0	2.09847e+06	0	0	0	0	0	0	0	0
OK	1000-0023-115-5852	5852	HS201017-VI28-115-002	HS	Coho	201017 2010 HS Jun	High Seas	SW	2010	2010-06-23	Summer	Nahwitti	Low % Probability	L		Juvenile	W	Wild	1000-0023-S-HS201017-VI28	VI28	WCVI - OFF QUATSINO SD	212	113	M		Stock ID was updated 26/08/2016		MID-WATER TRAWL	P027	WCVI	WCVI	50.413	-128.012	1000-0023-115-5852	Mixed	NO	AvgCopy	0	0	0	6.5102e+06	0	0	0	0	0	0	0	NA
OK	1000-0023-115-5856	5856	HS201017-T08-115-001	HS	Coho	201017 2010 HS Jun	High Seas	SW	2010	2010-06-24	Summer	Bingham	Bingham	L		Juvenile	W	Wild	1000-0023-S-HS201017-T08	T08	TRIANGLE IS	218	118	F		Stock ID was updated 26/08/2016		MID-WATER TRAWL	P127	Shelf	WCVI	50.718	-129.458	1000-0023-115-5856	Mixed	NO	AvgCopy	0	0	0	102787	0	0	0	0	0	0	0	0
OK	1000-0023-115-5860	5860	HS201017-T07-115-001	HS	Coho	201017 2010 HS Jun	High Seas	SW	2010	2010-06-24	Summer	Marble	Marble	L		Juvenile	W	Wild	1000-0023-S-HS201017-T07	T07	TRIANGLE IS	199	93	M		Stock ID was updated 26/08/2016		MID-WATER TRAWL	P127	Shelf	WCVI	50.831	-129.224	1000-0023-115-5860	Mixed	NO	AvgCopy	0	0	0	143024	0	0	0	0	0	0	0	0
OK	1000-0023-115-5981	5981	HS201017-QCST01-115-001	HS	Coho	201017 2010 HS Jun	High Seas	SW	2010	2010-07-02	Summer	Tenderfoot	Low % Probability	L		Juvenile	W	Wild	1000-0023-S-HS201017-QCST01	QCST01	QCST - GORDON CH S	208	100	M				MID-WATER TRAWL	P012	JS	VIN	50.854	-127.529	1000-0023-115-5981	Mixed	NO	AvgCopy	0	0	0	35422.7	0	0	0	0	0	0	0	0
OK	1000-0023-115-5985	5985	HS201017-QCST02-115-001	HS	Coho	201017 2010 HS Jun	High Seas	SW	2010	2010-07-02	Summer	Pachena	Low % Probability	L		Juvenile	W	Wild	1000-0023-S-HS201017-QCST02	QCST02	QCST - OFF ROBINSON IS	162	44	F				MID-WATER TRAWL	P012	JS	VIN	50.88	-127.361	1000-0023-115-5985	Mixed	NO	AvgCopy	0	0	0	101768	0	0	0	0	0	0	0	0
OK	1000-0023-115-5986	5986	HS201017-QCST02-115-002	HS	Coho	201017 2010 HS Jun	High Seas	SW	2010	2010-07-02	Summer	Nooksack Spring	Low % Probability	L		Juvenile	W	Wild	1000-0023-S-HS201017-QCST02	QCST02	QCST - OFF ROBINSON IS	168	51	F				MID-WATER TRAWL	P012	JS	VIN	50.88	-127.361	1000-0023-115-5986	Mixed	NO	AvgCopy	0	0	0	1221.37	0	0	0	0	0	0	0	0
OK	1000-0024-115-6120	6120	HS201018-JF01-115-001	HS	Coho	201018 2010 HS Oct	High Seas	SW	2010	2010-10-13	Fall	Big Qualicum	Big Qualicum	L	N	Juvenile	W	Wild	1000-0024-S-HS201018-JF01	JF01	JF - BEECHEY HD	221	121	F				MID-WATER TRAWL	P020	JdF	WCVI	48.297	-123.615	1000-0024-115-6120	Mixed	NO	AvgCopy	0	0	0	786.653	0	0	0	0	0	0	0	0
OK	1000-0024-115-6121	6121	HS201018-JF01-115-002	HS	Coho	201018 2010 HS Oct	High Seas	SW	2010	2010-10-13	Fall	Big Qualicum	Low % Probability	L	N	Juvenile	H	Hatchery	1000-0024-S-HS201018-JF01	JF01	JF - BEECHEY HD	193	75	M				MID-WATER TRAWL	P020	JdF	WCVI	48.297	-123.615	1000-0024-115-6121	Mixed	NO	AvgCopy	0	0	0	15664.7	0	0	0	0	0	1.15902	0	0
OK	1000-0024-115-6122	6122	HS201018-JF01-115-003	HS	Coho	201018 2010 HS Oct	High Seas	SW	2010	2010-10-13	Fall	Seymour mark	Seymour mark	L	N	Juvenile	H	Hatchery	1000-0024-S-HS201018-JF01	JF01	JF - BEECHEY HD	190	67	F				MID-WATER TRAWL	P020	JdF	WCVI	48.297	-123.615	1000-0024-115-6122	Mixed	NO	AvgCopy	0	0	0	110451	0	0	0	0	0	0	0	1.9481
OK	1000-0024-115-6125	6125	HS201018-JF02-115-001	HS	Coho	201018 2010 HS Oct	High Seas	SW	2010	2010-10-13	Fall	Kitimat	Low % Probability	L	N	Juvenile	H	Hatchery	1000-0024-S-HS201018-JF02	JF02	JF - OTTER PT	270	234	M				MID-WATER TRAWL	P020	JdF	WCVI	48.334	-123.82	1000-0024-115-6125	Mixed	NO	AvgCopy	0	0	0	1430.68	0	0	0	0	0	0	0	0
OK	1000-0024-115-6126	6126	HS201018-JF02-115-002	HS	Coho	201018 2010 HS Oct	High Seas	SW	2010	2010-10-13	Fall	Nooksack Spring	Low % Probability	L	N	Juvenile	W	Wild	1000-0024-S-HS201018-JF02	JF02	JF - OTTER PT	202	90	F				MID-WATER TRAWL	P020	JdF	WCVI	48.334	-123.82	1000-0024-115-6126	Mixed	NO	AvgCopy	0	0	0	9786.29	0	0	0	0	0	0	0	0
OK	1000-0024-115-6127	6127	HS201018-JF02-115-003	HS	Coho	201018 2010 HS Oct	High Seas	SW	2010	2010-10-13	Fall	Tenderfoot	Low % Probability	L	N	Juvenile	W	Wild	1000-0024-S-HS201018-JF02	JF02	JF - OTTER PT	222	119	M				MID-WATER TRAWL	P020	JdF	WCVI	48.334	-123.82	1000-0024-115-6127	Mixed	NO	AvgCopy	0	0	0	355.39	0	0	0	0	0	0	0	0
OK	1000-0024-115-6128	6128	HS201018-JF02-115-004	HS	Coho	201018 2010 HS Oct	High Seas	SW	2010	2010-10-13	Fall	Big Qualicum	Big Qualicum	L	N	Juvenile	W	Wild	1000-0024-S-HS201018-JF02	JF02	JF - OTTER PT	246	168	M				MID-WATER TRAWL	P020	JdF	WCVI	48.334	-123.82	1000-0024-115-6128	Mixed	NO	AvgCopy	0	0	0	85441.4	0	0	0	0	0	0	0	0
OK	1000-0024-115-6129	6129	HS201018-JF02-115-005	HS	Coho	201018 2010 HS Oct	High Seas	SW	2010	2010-10-13	Fall	Seymour mark	Seymour mark	L	N	Juvenile	W	Wild	1000-0024-S-HS201018-JF02	JF02	JF - OTTER PT	232	150	M	1 SEA LICE			MID-WATER TRAWL	P020	JdF	WCVI	48.334	-123.82	1000-0024-115-6129	Mixed	NO	AvgCopy	0	0	0	1647.5	0	0	0	0	0	0	0	0
OK	1000-0024-115-6130	6130	HS201018-JF03-115-001	HS	Coho	201018 2010 HS Oct	High Seas	SW	2010	2010-10-13	Fall	Stephens	Low % Probability	L	N	Juvenile	H	Hatchery	1000-0024-S-HS201018-JF03	JF03	JF - JORDAN R	238	151	F				MID-WATER TRAWL	P020	JdF	WCVI	48.388	-124.066	1000-0024-115-6130	Mixed	NO	AvgCopy	0	0	0	6591.29	0	0	0	0	0	0	0	0
OK	1000-0024-115-6161	6161	HS201018-JF04-115-001	HS	Coho	201018 2010 HS Oct	High Seas	SW	2010	2010-10-13	Fall	Nathan Cr	Low % Probability	L	N	Juvenile	W	Wild	1000-0024-S-HS201018-JF04	JF04	JF - SOMBRIO PT	267	230	F	1 SEA LICE			MID-WATER TRAWL	P020	JdF	WCVI	48.44	-124.279	1000-0024-115-6161	Mixed	NO	AvgCopy	0	0	0	15116.6	0	0	0	0	0	NA	0	0
OK	1000-0024-115-6162	6162	HS201018-JF04-115-002	HS	Coho	201018 2010 HS Oct	High Seas	SW	2010	2010-10-13	Fall	Skykomish	Low % Probability	L	N	Juvenile	W	Wild	1000-0024-S-HS201018-JF04	JF04	JF - SOMBRIO PT	255	226	F	1 SEA LICE			MID-WATER TRAWL	P020	JdF	WCVI	48.44	-124.279	1000-0024-115-6162	Mixed	NO	AvgCopy	0	0	0	5.77713	0	0	0	0	0	0	0	0
OK	1000-0024-115-6164	6164	HS201018-JF05-115-001	HS	Coho	201018 2010 HS Oct	High Seas	SW	2010	2010-10-13	Fall	Tenderfoot	Tenderfoot	L	N	Juvenile	W	Wild	1000-0024-S-HS201018-JF05	JF05	JF - P SAN JUAN	250	183	F	HAEMATOCRIT DID NOT SPIN PROPERLY			MID-WATER TRAWL	P020	JdF	WCVI	48.514	-124.477	1000-0024-115-6164	Mixed	NO	AvgCopy	0	0	0	367436	0	0	0	0	0	0	0	0
OK	1000-0024-115-6165	6165	HS201018-JF05-115-002	HS	Coho	201018 2010 HS Oct	High Seas	SW	2010	2010-10-13	Fall	Skykomish	Low % Probability	L	N	Juvenile	W	Wild	1000-0024-S-HS201018-JF05	JF05	JF - P SAN JUAN	276	235	M	SEA LICE			MID-WATER TRAWL	P020	JdF	WCVI	48.514	-124.477	1000-0024-115-6165	Mixed	NO	AvgCopy	0	0	0	4240.5	0	0	0	0	0	0	0	0
OK	1000-0024-115-6166	6166	HS201018-JF05-115-003	HS	Coho	201018 2010 HS Oct	High Seas	SW	2010	2010-10-13	Fall	Tenderfoot	Low % Probability	L	N	Juvenile	H	Hatchery	1000-0024-S-HS201018-JF05	JF05	JF - P SAN JUAN	250	181	M	WORMS ON LIVER			MID-WATER TRAWL	P020	JdF	WCVI	48.514	-124.477	1000-0024-115-6166	Mixed	NO	AvgCopy	0	0	0	326713	0	0	0	0	0	0	0	0
OK	1000-0024-115-6167	6167	HS201018-JF05-115-004	HS	Coho	201018 2010 HS Oct	High Seas	SW	2010	2010-10-13	Fall	Deschutes	Deschutes	L	N	Juvenile	W	Wild	1000-0024-S-HS201018-JF05	JF05	JF - P SAN JUAN	235	145	F				MID-WATER TRAWL	P020	JdF	WCVI	48.514	-124.477	1000-0024-115-6167	Mixed	NO	AvgCopy	0	0	0	530.974	0	0	0	0	0	0	0	0
OK	1000-0024-115-6168	6168	HS201018-JF05-115-005	HS	Coho	201018 2010 HS Oct	High Seas	SW	2010	2010-10-13	Fall	Cowichan	Cowichan	L	N	Juvenile	H	Hatchery	1000-0024-S-HS201018-JF05	JF05	JF - P SAN JUAN	257	199	M				MID-WATER TRAWL	P020	JdF	WCVI	48.514	-124.477	1000-0024-115-6168	Mixed	NO	AvgCopy	0	26.4423	0	119531	0	0	0	0	0	0	0	0
OK	1000-0024-115-6172	6172	HS201018-JF06-115-001	HS	Coho	201018 2010 HS Oct	High Seas	SW	2010	2010-10-13	Fall		Low % Probability	L	N	Juvenile	W	Wild	1000-0024-S-HS201018-JF06	JF06	JF - BONILLA PT	273	251	M				MID-WATER TRAWL	P020	JdF	WCVI	48.548	-124.691	1000-0024-115-6172	Mixed	NO	AvgCopy	0	0	0	273336	0	0	3.29386	0	0	0	0	0
OK	1000-0024-115-6173	6173	HS201018-JF06-115-002	HS	Coho	201018 2010 HS Oct	High Seas	SW	2010	2010-10-13	Fall	Deschutes	Low % Probability	L	N	Juvenile	W	Wild	1000-0024-S-HS201018-JF06	JF06	JF - BONILLA PT	267	229	M	SEA LICE (2)			MID-WATER TRAWL	P020	JdF	WCVI	48.548	-124.691	1000-0024-115-6173	Mixed	NO	AvgCopy	0	0	0	4975.92	0	0	0	0	0	0	0	0
OK	1000-0024-115-6174	6174	HS201018-JF06-115-003	HS	Coho	201018 2010 HS Oct	High Seas	SW	2010	2010-10-13	Fall	Big Qualicum	Big Qualicum	L	N	Juvenile	W	Wild	1000-0024-S-HS201018-JF06	JF06	JF - BONILLA PT	256	201	F	SEA LICE (5)			MID-WATER TRAWL	P020	JdF	WCVI	48.548	-124.691	1000-0024-115-6174	Mixed	NO	AvgCopy	0	0	0	2131.55	0	0	0	0	0	0	0	0
OK	1000-0024-115-6175	6175	HS201018-JF06-115-004	HS	Coho	201018 2010 HS Oct	High Seas	SW	2010	2010-10-13	Fall	Nathan Cr	Nathan Cr	L	N	Juvenile	H	Hatchery	1000-0024-S-HS201018-JF06	JF06	JF - BONILLA PT	269	234	F	SEA LICE (1)			MID-WATER TRAWL	P020	JdF	WCVI	48.548	-124.691	1000-0024-115-6175	Mixed	NO	AvgCopy	0	0	0	1.36838e+06	0	0	0	0	0	0	0	0
OK	1000-0024-115-6176	6176	HS201018-JF06-115-005	HS	Coho	201018 2010 HS Oct	High Seas	SW	2010	2010-10-13	Fall	Jones Cr	Jones Cr	L	N	Juvenile	W	Wild	1000-0024-S-HS201018-JF06	JF06	JF - BONILLA PT	257	203	F	SEA LICE (1)			MID-WATER TRAWL	P020	JdF	WCVI	48.548	-124.691	1000-0024-115-6176	Mixed	NO	AvgCopy	0	0	0	11984	187.613	0	0	0	0	0	0	0
OK	1000-0024-115-6198	6198	HS201018-VI02-115-001	HS	Coho	201018 2010 HS Oct	High Seas	SW	2010	2010-10-14	Fall	Nooksack Spring	Low % Probability	L	N	Juvenile	W	Wild	1000-0024-S-HS201018-VI02	VI02	WCVI - OFF BARKLEY SD	303	353	M				MID-WATER TRAWL	P123	Shelf	WCVI	48.666	-125.626	1000-0024-115-6198	Mixed	NO	AvgCopy	0	0	0	17302.6	0	0	0	0	0	0	0	0
OK	1000-0024-115-6199	6199	HS201018-VI02-115-002	HS	Coho	201018 2010 HS Oct	High Seas	SW	2010	2010-10-14	Fall	Big Qualicum	Low % Probability	L	N	Juvenile	W	Wild	1000-0024-S-HS201018-VI02	VI02	WCVI - OFF BARKLEY SD	324	386	M	WORMS ON LIVER			MID-WATER TRAWL	P123	Shelf	WCVI	48.666	-125.626	1000-0024-115-6199	Mixed	NO	AvgCopy	0	0	0	145887	0	0	0	0	0	0.212616	0	0
OK	1000-0024-115-6200	6200	HS201018-VI02-115-003	HS	Coho	201018 2010 HS Oct	High Seas	SW	2010	2010-10-14	Fall	San Juan	San Juan	L	N	Juvenile	W	Wild	1000-0024-S-HS201018-VI02	VI02	WCVI - OFF BARKLEY SD	274	266	M	WHITE PATCHES ON KIDNEY			MID-WATER TRAWL	P123	Shelf	WCVI	48.666	-125.626	1000-0024-115-6200	Mixed	NO	AvgCopy	0	0	0	330.695	0	0	0	0	0	0	0	0
OK	1000-0024-115-6201	6201	HS201018-VI02-115-004	HS	Coho	201018 2010 HS Oct	High Seas	SW	2010	2010-10-14	Fall	Skykomish	Skykomish	L	N	Juvenile	W	Wild	1000-0024-S-HS201018-VI02	VI02	WCVI - OFF BARKLEY SD	290	294	F				MID-WATER TRAWL	P123	Shelf	WCVI	48.666	-125.626	1000-0024-115-6201	Mixed	NO	AvgCopy	0	0	0	2926.76	0	0	0	0	0	0	0	0
OK	1000-0024-115-6202	6202	HS201018-VI02-115-005	HS	Coho	201018 2010 HS Oct	High Seas	SW	2010	2010-10-14	Fall	Deschutes	Deschutes	L	N	Juvenile	W	Wild	1000-0024-S-HS201018-VI02	VI02	WCVI - OFF BARKLEY SD	283	289	M				MID-WATER TRAWL	P123	Shelf	WCVI	48.666	-125.626	1000-0024-115-6202	Mixed	NO	AvgCopy	0	0	0	6929.7	0	0	0	0	0	0	0	0
OK	1000-0024-115-6203	6203	HS201018-VI03-115-001	HS	Coho	201018 2010 HS Oct	High Seas	SW	2010	2010-10-14	Fall	Cowichan	Low % Probability	L	N	Juvenile	W	Wild	1000-0024-S-HS201018-VI03	VI03	WCVI - OFF BARKLEY SD	353	564	M				MID-WATER TRAWL	P123	Shelf	WCVI	48.59	-125.73	1000-0024-115-6203	Mixed	NO	AvgCopy	0	0	0	64014.6	0	0	0	0	0	0	0	0
OK	1000-0024-115-6204	6204	HS201018-VI03-115-002	HS	Coho	201018 2010 HS Oct	High Seas	SW	2010	2010-10-14	Fall	Tenderfoot	Tenderfoot	L	N	Juvenile	H	Hatchery	1000-0024-S-HS201018-VI03	VI03	WCVI - OFF BARKLEY SD	342	534	F	SEA LICE (1). VERY FATTY FISH.			MID-WATER TRAWL	P123	Shelf	WCVI	48.59	-125.73	1000-0024-115-6204	Mixed	NO	AvgCopy	0	0	0	40507.3	0	0	0	0	0	0.1719	0	0
OK	1000-0024-115-6205	6205	HS201018-VI03-115-003	HS	Coho	201018 2010 HS Oct	High Seas	SW	2010	2010-10-14	Fall	Bing Cr H	Bing Cr H	L	N	Juvenile	W	Wild	1000-0024-S-HS201018-VI03	VI03	WCVI - OFF BARKLEY SD	337	455	F				MID-WATER TRAWL	P123	Shelf	WCVI	48.59	-125.73	1000-0024-115-6205	Mixed	NO	AvgCopy	0	0	0	2309.19	0	0	0	0	0	0	0	0
OK	1000-0024-115-6206	6206	HS201018-VI03-115-004	HS	Coho	201018 2010 HS Oct	High Seas	SW	2010	2010-10-14	Fall	Cowichan	Low % Probability	L	N	Juvenile	H	Hatchery	1000-0024-S-HS201018-VI03	VI03	WCVI - OFF BARKLEY SD	361	612	M				MID-WATER TRAWL	P123	Shelf	WCVI	48.59	-125.73	1000-0024-115-6206	Mixed	NO	AvgCopy	0	0	0	5703.69	0	0	0	0	0	0	0	0
OK	1000-0024-115-6207	6207	HS201018-VI03-115-005	HS	Coho	201018 2010 HS Oct	High Seas	SW	2010	2010-10-14	Fall	Elocho E	Elocho E	L	N	Juvenile	W	Wild	1000-0024-S-HS201018-VI03	VI03	WCVI - OFF BARKLEY SD	380	730	M	SEA LICE (1)			MID-WATER TRAWL	P123	Shelf	WCVI	48.59	-125.73	1000-0024-115-6207	Mixed	NO	AvgCopy	0	0	0	9476.82	0	0	0	0	0	0	0	0
OK	1000-0024-115-6208	6208	HS201018-VI04-115-001	HS	Coho	201018 2010 HS Oct	High Seas	SW	2010	2010-10-14	Fall	Siuslaw	Siuslaw	L	N	Juvenile	W	Wild	1000-0024-S-HS201018-VI04	VI04	WCVI - OFF BARKLEY SD	343	535	F				MID-WATER TRAWL	P123	Shelf	WCVI	48.455	-125.892	1000-0024-115-6208	Mixed	NO	AvgCopy	0	0	0	62.8438	0	0	0	0	0	0	0	0
OK	1000-0024-115-6209	6209	HS201018-VI04-115-002	HS	Coho	201018 2010 HS Oct	High Seas	SW	2010	2010-10-14	Fall	Skykomish	Skykomish	L	N	Juvenile	W	Wild	1000-0024-S-HS201018-VI04	VI04	WCVI - OFF BARKLEY SD	335	451	M	SEA LICE (1). SEX UNKNOWN			MID-WATER TRAWL	P123	Shelf	WCVI	48.455	-125.892	1000-0024-115-6209	Mixed	NO	AvgCopy	0	0	0	1897.58	0	0	0	0	0	0	0	0
OK	1000-0024-115-6210	6210	HS201018-VI07-115-001	HS	Coho	201018 2010 HS Oct	High Seas	SW	2010	2010-10-15	Fall	Siuslaw	Siuslaw	L	N	Juvenile	W	Wild	1000-0024-S-HS201018-VI07	VI07	WCVI - OFF TOFINO	281	287	F				MID-WATER TRAWL	P124	Shelf	WCVI	48.971	-126.258	1000-0024-115-6210	Mixed	NO	AvgCopy	0	0	0	23.0351	0	0	0	0	0	0	0	0
OK	1000-0024-115-6211	6211	HS201018-VI07-115-002	HS	Coho	201018 2010 HS Oct	High Seas	SW	2010	2010-10-15	Fall	Deschutes	Low % Probability	L	N	Juvenile	W	Wild	1000-0024-S-HS201018-VI07	VI07	WCVI - OFF TOFINO	305	312	M	SEA LICE (1)			MID-WATER TRAWL	P124	Shelf	WCVI	48.971	-126.258	1000-0024-115-6211	Mixed	NO	AvgCopy	0	0	0	787.337	0	0	0	0	0	0	0	0
OK	1000-0024-115-6213	6213	HS201018-VI08-115-001	HS	Coho	201018 2010 HS Oct	High Seas	SW	2010	2010-10-15	Fall	Big Qualicum	Low % Probability	L	N	Juvenile	W	Wild	1000-0024-S-HS201018-VI08	VI08	WCVI - OFF TOFINO	309	339	M				MID-WATER TRAWL	P124	Shelf	WCVI	49.032	-126.152	1000-0024-115-6213	Mixed	NO	AvgCopy	0	0	0	NA	0	0	0	0	0	0	0	0
OK	1000-0024-115-6214	6214	HS201018-VI09-115-001	HS	Coho	201018 2010 HS Oct	High Seas	SW	2010	2010-10-15	Fall	UpperClayoquot	UpperClayoquot	L	N	Juvenile	W	Wild	1000-0024-S-HS201018-VI09	VI09	WCVI - OFF TOFINO	246	179	M				MID-WATER TRAWL	P124	Shelf	WCVI	49.096	-126.029	1000-0024-115-6214	Mixed	NO	AvgCopy	0	0	0	532.753	0	0	0	0	0	0	0	0
OK	1000-0024-115-6220	6220	HS201018-EP01-115-001	HS	Coho	201018 2010 HS Oct	High Seas	SW	2010	2010-10-16	Fall	Deschutes	Deschutes	L	N	Juvenile	H	Hatchery	1000-0024-S-HS201018-EP01	EP01	ESTEVAN PT	343	490	M				MID-WATER TRAWL	P124	Shelf	WCVI	49.34	-126.553	1000-0024-115-6220	Mixed	NO	AvgCopy	0	0	0	106018	0	0	0	0	0	0	0	0
OK	1000-0024-115-6221	6221	HS201018-EP04-115-001	HS	Coho	201018 2010 HS Oct	High Seas	SW	2010	2010-10-16	Fall	Conuma	Conuma	L	N	Juvenile	H	Hatchery	1000-0024-S-HS201018-EP04	EP04	ESTEVAN PT	305	306	F	SEA LICE (5)			MID-WATER TRAWL	P125	Shelf	WCVI	49.245	-126.779	1000-0024-115-6221	Mixed	NO	AvgCopy	0	0	0	1904.04	0	0	0	0	0	0	0	0
OK	1000-0024-115-6222	6222	HS201018-EP04-115-002	HS	Coho	201018 2010 HS Oct	High Seas	SW	2010	2010-10-16	Fall	Kootowis	Kootowis	L	N	Juvenile	W	Wild	1000-0024-S-HS201018-EP04	EP04	ESTEVAN PT	307	323	M	SEA LICE SCARRING ON ANAL FIN			MID-WATER TRAWL	P125	Shelf	WCVI	49.245	-126.779	1000-0024-115-6222	Mixed	NO	AvgCopy	0	0	0	767.175	0	0	0	0	0	0	0	0
OK	1000-0024-115-6223	6223	HS201018-EP04-115-003	HS	Coho	201018 2010 HS Oct	High Seas	SW	2010	2010-10-16	Fall	Conuma	Conuma	L	N	Juvenile	H	Hatchery	1000-0024-S-HS201018-EP04	EP04	ESTEVAN PT	291	281	M				MID-WATER TRAWL	P125	Shelf	WCVI	49.245	-126.779	1000-0024-115-6223	Mixed	NO	AvgCopy	0	0	0	717.268	0	0	0	0	0	0	0	0
OK	1000-0024-115-6225	6225	HS201018-VI12-115-001	HS	Coho	201018 2010 HS Oct	High Seas	SW	2010	2010-10-16	Fall	Washlawlis	Low % Probability	L	N	Juvenile	W	Wild	1000-0024-S-HS201018-VI12	VI12	WCVI - OFF NOOTKA SD	268	213	F				MID-WATER TRAWL	P125	Shelf	WCVI	49.413	-126.777	1000-0024-115-6225	Mixed	NO	AvgCopy	0	0	0	40011.4	0	0	0	0	0	0	0	0
OK	1000-0024-115-6226	6226	HS201018-VI14-115-001	HS	Coho	201018 2010 HS Oct	High Seas	SW	2010	2010-10-17	Fall	Conuma	Conuma	L	N	Juvenile	H	Hatchery	1000-0024-S-HS201018-VI14	VI14	WCVI - OFF ESPERANZA IN	289	276	M	BIG SARDINE SET SO IT TOOK LONGER THAN NORMA TO GET FISH TO SAMPLE			MID-WATER TRAWL	P125	Shelf	WCVI	49.597	-127.027	1000-0024-115-6226	Mixed	NO	AvgCopy	0	0	0	4816.83	0	0	0	0	0	0	0	4.42098
OK	1000-0024-115-6227	6227	HS201018-VI14-115-002	HS	Coho	201018 2010 HS Oct	High Seas	SW	2010	2010-10-17	Fall	Robertson	Robertson	L	N	Juvenile	W	Wild	1000-0024-S-HS201018-VI14	VI14	WCVI - OFF ESPERANZA IN	295	288	M	BIG SARDINE SET SO IT TOOK LONGER THAN NORMA TO GET FISH TO SAMPLE			MID-WATER TRAWL	P125	Shelf	WCVI	49.597	-127.027	1000-0024-115-6227	Mixed	NO	AvgCopy	0	0	0	4214.07	0	0	0	0	0	0	0	0
OK	1000-0024-115-6228	6228	HS201018-VI14-115-003	HS	Coho	201018 2010 HS Oct	High Seas	SW	2010	2010-10-17	Fall	Quatsese	Quatsese	L	N	Juvenile	H	Hatchery	1000-0024-S-HS201018-VI14	VI14	WCVI - OFF ESPERANZA IN	256	194	M	BIG SARDINE SET SO IT TOOK LONGER THAN NORMA TO GET FISH TO SAMPLE			MID-WATER TRAWL	P125	Shelf	WCVI	49.597	-127.027	1000-0024-115-6228	Mixed	NO	AvgCopy	0	0	0	8454.48	0	0	0	0	0	0	0	0
OK	1000-0024-115-6229	6229	HS201018-VI15-115-001	HS	Coho	201018 2010 HS Oct	High Seas	SW	2010	2010-10-17	Fall	UpperClayoquot	UpperClayoquot	L	N	Juvenile	W	Wild	1000-0024-S-HS201018-VI15	VI15	WCVI - OFF ESPERANZA IN	240	162	M				MID-WATER TRAWL	P125	Shelf	WCVI	49.645	-126.967	1000-0024-115-6229	Mixed	NO	AvgCopy	0	0	0	1991.74	0	0	0	0	0	0	0	0
OK	1000-0024-115-6230	6230	HS201018-VI15-115-002	HS	Coho	201018 2010 HS Oct	High Seas	SW	2010	2010-10-17	Fall	Skykomish	Skykomish	L	N	Juvenile	W	Wild	1000-0024-S-HS201018-VI15	VI15	WCVI - OFF ESPERANZA IN	240	173	M	MISSING GILL FILAMENTS ON 1ST GILL ARCH. WHITE PYLORIC CAECA. VERY PALE LIVER			MID-WATER TRAWL	P125	Shelf	WCVI	49.645	-126.967	1000-0024-115-6230	Mixed	NO	AvgCopy	0	0	0	916.266	0	0	0	0	0	0	0	0
OK	1000-0024-115-6233	6233	HS201018-VI16-115-001	HS	Coho	201018 2010 HS Oct	High Seas	SW	2010	2010-10-17	Fall	UpperClayoquot	UpperClayoquot	L	N	Juvenile	W	Wild	1000-0024-S-HS201018-VI16	VI16	WCVI - OFF KYUQUOT SD	269	213	F				MID-WATER TRAWL	P126	Shelf	WCVI	49.914	-127.353	1000-0024-115-6233	Mixed	NO	AvgCopy	0	0	0	308.724	0	0	0	0	0	0	0	0
OK	1000-0024-115-6234	6234	HS201018-VI17-115-001	HS	Coho	201018 2010 HS Oct	High Seas	SW	2010	2010-10-17	Fall	Kitimat	Low % Probability	L	N	Juvenile	W	Wild	1000-0024-S-HS201018-VI17	VI17	WCVI - OFF KYUQUOT SD	279	245	M	SEA LICE (2)			MID-WATER TRAWL	P126	Shelf	WCVI	49.861	-127.437	1000-0024-115-6234	Mixed	NO	AvgCopy	0	0	0	3759.39	0	0	0	0	0	0	0	0
OK	1000-0024-115-6235	6235	HS201018-VI17-115-002	HS	Coho	201018 2010 HS Oct	High Seas	SW	2010	2010-10-17	Fall			L	N	Juvenile	W	Wild	1000-0024-S-HS201018-VI17	VI17	WCVI - OFF KYUQUOT SD	251	173	M	VERY PALE PYLORIC CAECA			MID-WATER TRAWL	P126	Shelf	WCVI	49.861	-127.437	1000-0024-115-6235	Mixed	NO	AvgCopy	0	0	0	0	0	0	0	0	0	0	0	12.6244
OK	1000-0024-115-6236	6236	HS201018-VI17-115-003	HS	Coho	201018 2010 HS Oct	High Seas	SW	2010	2010-10-17	Fall	Robertson	Robertson	L	N	Juvenile	W	Wild	1000-0024-S-HS201018-VI17	VI17	WCVI - OFF KYUQUOT SD	325	367	M				MID-WATER TRAWL	P126	Shelf	WCVI	49.861	-127.437	1000-0024-115-6236	Mixed	NO	AvgCopy	0	0	0	19319.5	0	0	0	0	0	0	0	0
OK	1000-0024-115-6237	6237	HS201018-VI17-115-004	HS	Coho	201018 2010 HS Oct	High Seas	SW	2010	2010-10-17	Fall	Big Qualicum	Big Qualicum	L	N	Juvenile	W	Wild	1000-0024-S-HS201018-VI17	VI17	WCVI - OFF KYUQUOT SD	295	288	F				MID-WATER TRAWL	P126	Shelf	WCVI	49.861	-127.437	1000-0024-115-6237	Mixed	NO	AvgCopy	0	0	0	1.21476e+06	0	0	0	0	0	0	0	0
OK	1000-0024-115-6239	6239	HS201018-VI18-115-001	HS	Coho	201018 2010 HS Oct	High Seas	SW	2010	2010-10-17	Fall	Marble	Marble	L	N	Juvenile	W	Wild	1000-0024-S-HS201018-VI18	VI18	WCVI - OFF KYUQUOT SD	277	250	F	WHITE SPOTS ON KIDNEY			MID-WATER TRAWL	P126	Shelf	WCVI	49.806	-127.543	1000-0024-115-6239	Mixed	NO	AvgCopy	0	0	0	74726.3	0	0	0	0	0	0	0	0
OK	1000-0024-115-6240	6240	HS201018-VI18-115-002	HS	Coho	201018 2010 HS Oct	High Seas	SW	2010	2010-10-17	Fall	Kakweiken	Low % Probability	L	N	Juvenile	W	Wild	1000-0024-S-HS201018-VI18	VI18	WCVI - OFF KYUQUOT SD	273	241	M				MID-WATER TRAWL	P126	Shelf	WCVI	49.806	-127.543	1000-0024-115-6240	Mixed	NO	AvgCopy	0	0	0	5281.13	0	0	0	0	0	0	0	0
OK	1000-0024-115-6241	6241	HS201018-VI18-115-003	HS	Coho	201018 2010 HS Oct	High Seas	SW	2010	2010-10-17	Fall	Raimie Cr	Low % Probability	L	N	Juvenile	W	Wild	1000-0024-S-HS201018-VI18	VI18	WCVI - OFF KYUQUOT SD	295	315	M	OLD WOUND ON BACK AT ANTERIOR INSERTION POINT OF DORSAL FIN			MID-WATER TRAWL	P126	Shelf	WCVI	49.806	-127.543	1000-0024-115-6241	Mixed	NO	AvgCopy	0	0	0	4922.05	0	0	0	0	0	2.82142	0	0
OK	1000-0024-115-6308	6308	HS201018-IVI10-115-001	HS	Coho	201018 2010 HS Oct	High Seas	SW	2010	2010-10-19	Fall	Nooksack Spring	Nooksack Spring	L	N	Juvenile	W	Wild	1000-0024-S-HS201018-IVI10	IVI10	QUATSINO SD	308	335	F				MID-WATER TRAWL	P027	WCVI	WCVI	50.461	-127.956	1000-0024-115-6308	Mixed	NO	AvgCopy	0	0	0	50254	0	0	0	0	0	0	0	0
OK	1000-0024-115-6309	6309	HS201018-IVI10-115-002	HS	Coho	201018 2010 HS Oct	High Seas	SW	2010	2010-10-19	Fall	Stephens	Low % Probability	L	N	Juvenile	W	Wild	1000-0024-S-HS201018-IVI10	IVI10	QUATSINO SD	212	91	M				MID-WATER TRAWL	P027	WCVI	WCVI	50.461	-127.956	1000-0024-115-6309	Mixed	NO	AvgCopy	0	0	0	351976	0	0	0	0	0	1.50135	0	0
OK	1000-0024-115-6310	6310	HS201018-IVI10-115-003	HS	Coho	201018 2010 HS Oct	High Seas	SW	2010	2010-10-19	Fall	Quatsese	Quatsese	L	N	Juvenile	W	Wild	1000-0024-S-HS201018-IVI10	IVI10	QUATSINO SD	238	138	M	MANY BUBBLES IN BODY CAVITY.			MID-WATER TRAWL	P027	WCVI	WCVI	50.461	-127.956	1000-0024-115-6310	Mixed	NO	AvgCopy	0	0	0	111747	0	0	0	0	0	0	0	0
OK	1000-0024-115-6311	6311	HS201018-IVI10-115-004	HS	Coho	201018 2010 HS Oct	High Seas	SW	2010	2010-10-19	Fall	Robertson	Robertson	L	N	Juvenile	H	Hatchery	1000-0024-S-HS201018-IVI10	IVI10	QUATSINO SD	314	315	F				MID-WATER TRAWL	P027	WCVI	WCVI	50.461	-127.956	1000-0024-115-6311	Mixed	NO	AvgCopy	0	0	0	30782.6	0	0	0	0	0	0.502731	0	0
OK	1000-0024-115-6312	6312	HS201018-VI19-115-001	HS	Coho	201018 2010 HS Oct	High Seas	SW	2010	2010-10-19	Fall	Raimie Cr	Low % Probability	L	N	Juvenile	W	Wild	1000-0024-S-HS201018-VI19	VI19	WCVI - OFF QUATSINO SD	302	327	F	FEW NEMATODES ON LIVER. 1 OTOLITH.			MID-WATER TRAWL	P127	Shelf	WCVI	50.359	-128.106	1000-0024-115-6312	Mixed	NO	AvgCopy	0	0	0	1892.75	0	0	0	0	0	0	0	0
OK	1000-0024-115-6313	6313	HS201018-VI19-115-002	HS	Coho	201018 2010 HS Oct	High Seas	SW	2010	2010-10-19	Fall	Quatsese	Low % Probability	L	N	Juvenile	W	Wild	1000-0024-S-HS201018-VI19	VI19	WCVI - OFF QUATSINO SD	248	163	M	FEW NEMATODES ON LIVER			MID-WATER TRAWL	P127	Shelf	WCVI	50.359	-128.106	1000-0024-115-6313	Mixed	NO	AvgCopy	0	0	0	178018	0	0	0	0	0	0	0	0
OK	1000-0024-115-6314	6314	HS201018-VI19-115-003	HS	Coho	201018 2010 HS Oct	High Seas	SW	2010	2010-10-19	Fall	Quatsese	Quatsese	L	N	Juvenile	W	Wild	1000-0024-S-HS201018-VI19	VI19	WCVI - OFF QUATSINO SD	245	162	F				MID-WATER TRAWL	P127	Shelf	WCVI	50.359	-128.106	1000-0024-115-6314	Mixed	NO	AvgCopy	0	0	0	74515.5	0	0	0	0	0	1.18087	0	9.65668
OK	1000-0024-115-6315	6315	HS201018-T07B-115-001	HS	Coho	201018 2010 HS Oct	High Seas	SW	2010	2010-10-20	Fall	Nathan Cr	Nathan Cr	L	N	Juvenile	H	Hatchery	1000-0024-S-HS201018-T07B	T07B	TRIANGLE IS	230	138	F	DARK COLOURATION ON PYLORIC CAECAE.			MID-WATER TRAWL	P127	Shelf	WCVI	50.842	-129.216	1000-0024-115-6315	Mixed	NO	AvgCopy	0	0	0	3.43669	0	0	0	0	0	0	0	0
OK	1000-0024-115-6316	6316	HS201018-T07B-115-002	HS	Coho	201018 2010 HS Oct	High Seas	SW	2010	2010-10-20	Fall	Motase	Motase	L	N	Juvenile	W	Wild	1000-0024-S-HS201018-T07B	T07B	TRIANGLE IS	264	186	M				MID-WATER TRAWL	P127	Shelf	WCVI	50.842	-129.216	1000-0024-115-6316	Mixed	NO	AvgCopy	0	0	0	0.886791	0	0	0	0	0	0	0	0
OK	1000-0026-115-7736	7736	HS201137-JF05-115-001	HS	Coho	201137 2011 HS Jun	High Seas	SW	2011	2011-06-16	Summer			L		Juvenile	H	Hatchery	1000-0026-S-HS201137-JF05	JF05	JF - SOMBRIO PT	162	45	F				MID-WATER TRAWL	P020	JdF	WCVI	48.477	-124.356	1000-0026-115-7736	Mixed	NO	AvgCopy	0	0	0	164023	0	0	0	0	0	0	0	0
OK	1000-0026-115-7737	7737	HS201137-JF05-115-002	HS	Coho	201137 2011 HS Jun	High Seas	SW	2011	2011-06-16	Summer			L		Juvenile	W	Wild	1000-0026-S-HS201137-JF05	JF05	JF - SOMBRIO PT	197	78	F				MID-WATER TRAWL	P020	JdF	WCVI	48.477	-124.356	1000-0026-115-7737	Mixed	NO	AvgCopy	0	0	0	6311.23	0	0	0	0	0	0	0	0
OK	1000-0026-115-7738	7738	HS201137-JF06-115-001	HS	Coho	201137 2011 HS Jun	High Seas	SW	2011	2011-06-16	Summer			L		Juvenile	W	Wild	1000-0026-S-HS201137-JF06	JF06	JF - P RENFREW	184	70	F				MID-WATER TRAWL	P020	JdF	WCVI	48.537	-124.514	1000-0026-115-7738	Mixed	NO	AvgCopy	0	0	0	21628.4	0	0	0	0	0	0	0	0
OK	1000-0026-115-7739	7739	HS201137-JF06-115-003	HS	Coho	201137 2011 HS Jun	High Seas	SW	2011	2011-06-16	Summer			L		Juvenile	W	Wild	1000-0026-S-HS201137-JF06	JF06	JF - P RENFREW	140	29	F	BRAIN IN VIAL 40			MID-WATER TRAWL	P020	JdF	WCVI	48.537	-124.514	1000-0026-115-7739	Mixed	NO	AvgCopy	0	0	0	114.796	0	0	0	0	0	0	0	0
OK	1000-0026-115-7740	7740	HS201137-JF06-115-002	HS	Coho	201137 2011 HS Jun	High Seas	SW	2011	2011-06-16	Summer			L		Juvenile	H	Hatchery	1000-0026-S-HS201137-JF06	JF06	JF - P RENFREW	196	78	M	BRAIN IN VIAL 39			MID-WATER TRAWL	P020	JdF	WCVI	48.537	-124.514	1000-0026-115-7740	Mixed	NO	AvgCopy	0	0	0	167812	0	0	0	0	0	0	0	0
OK	1000-0026-115-7748	7748	HS201137-VI03-115-001	HS	Coho	201137 2011 HS Jun	High Seas	SW	2011	2011-06-17	Summer	Nitinat	Nitinat	L		Juvenile	H	Hatchery	1000-0026-S-HS201137-VI03	VI03	WCVI - OFF BARKLEY SD	156	46	M		Stock ID was updated 26/08/2016		MID-WATER TRAWL	P023	WCVI	WCVI	48.824	-125.274	1000-0026-115-7748	Mixed	NO	AvgCopy	0	0	0	270.599	0	0	0	0	0	0	0	0
OK	1000-0026-115-7750	7750	HS201137-VI03-115-003	HS	Coho	201137 2011 HS Jun	High Seas	SW	2011	2011-06-17	Summer	Nanaimo	Low % Probability	L		Juvenile	W	Wild	1000-0026-S-HS201137-VI03	VI03	WCVI - OFF BARKLEY SD	149	35	F		Stock ID was updated 26/08/2016		MID-WATER TRAWL	P023	WCVI	WCVI	48.824	-125.274	1000-0026-115-7750	Mixed	NO	AvgCopy	0	0	0	26237.4	0	0	0	0	0	0	0	0
OK	1000-0026-115-7751	7751	HS201137-VI03-115-004	HS	Coho	201137 2011 HS Jun	High Seas	SW	2011	2011-06-17	Summer	Nitinat	Nitinat	L		Juvenile	W	Wild	1000-0026-S-HS201137-VI03	VI03	WCVI - OFF BARKLEY SD	158	44	M		Stock ID was updated 26/08/2016		MID-WATER TRAWL	P023	WCVI	WCVI	48.824	-125.274	1000-0026-115-7751	Mixed	NO	AvgCopy	0	0	0	112387	0	0	59.9449	0	0	0	0	0
OK	1000-0026-115-7755	7755	HS201137-VI09-115-001	HS	Coho	201137 2011 HS Jun	High Seas	SW	2011	2011-06-18	Summer	Bingham	Bingham	L		Juvenile	W	Wild	1000-0026-S-HS201137-VI09	VI09	WCVI - OFF TOFINO	223	137	M		Stock ID was updated 26/08/2016		MID-WATER TRAWL	P124	Shelf	WCVI	48.884	-126.361	1000-0026-115-7755	Mixed	NO	AvgCopy	0	0	0	1190.6	0	0	0	0	0	0	0	0
OK	1000-0026-115-7760	7760	HS201137-VI11-115-001	HS	Coho	201137 2011 HS Jun	High Seas	SW	2011	2011-06-18	Summer	Bingham	Bingham	L		Juvenile	W	Wild	1000-0026-S-HS201137-VI11	VI11	WCVI - OFF TOFINO	183	66	M		Stock ID was updated 26/08/2016		MID-WATER TRAWL	P124	Shelf	WCVI	49.03	-126.148	1000-0026-115-7760	Mixed	NO	AvgCopy	0	0	0	281200	2234.44	0	0	0	0	0	0	0
OK	1000-0026-115-7761	7761	HS201137-VI11-115-002	HS	Coho	201137 2011 HS Jun	High Seas	SW	2011	2011-06-18	Summer	Elocho E	Elocho E	L		Juvenile	W	Wild	1000-0026-S-HS201137-VI11	VI11	WCVI - OFF TOFINO	188	62	M		Stock ID was updated 26/08/2016		MID-WATER TRAWL	P124	Shelf	WCVI	49.03	-126.148	1000-0026-115-7761	Mixed	NO	AvgCopy	0	0	0	1045.71	42592	0	0	0	0	0	0	0
OK	1000-0026-115-7769	7769	HS201137-EP02-115-001	HS	Coho	201137 2011 HS Jun	High Seas	SW	2011	2011-06-19	Summer	Bingham	Bingham	L		Juvenile	H	Hatchery	1000-0026-S-HS201137-EP02	EP02	ESTEVAN PT	179	70	F		Stock ID was updated 26/08/2016		MID-WATER TRAWL	P124	Shelf	WCVI	49.306	-126.63	1000-0026-115-7769	Mixed	NO	AvgCopy	0	0	0	190718	0	0	0	0	0	0	0	0
OK	1000-0026-115-7770	7770	HS201137-EP02-115-002	HS	Coho	201137 2011 HS Jun	High Seas	SW	2011	2011-06-19	Summer	Lewis	Lewis	L		Juvenile	H	Hatchery	1000-0026-S-HS201137-EP02	EP02	ESTEVAN PT	207	99	M		Stock ID was updated 26/08/2016		MID-WATER TRAWL	P124	Shelf	WCVI	49.306	-126.63	1000-0026-115-7770	Mixed	NO	AvgCopy	0	0	0	602320	21133.6	0	0	0	0	0	0	0
OK	1000-0026-115-7772	7772	HS201137-EP03-115-001	HS	Coho	201137 2011 HS Jun	High Seas	SW	2011	2011-06-19	Summer	Paisla Cr	Low % Probability	L		Juvenile	W	Wild	1000-0026-S-HS201137-EP03	EP03	ESTEVAN PT	224	143	F		Stock ID was updated 26/08/2016		MID-WATER TRAWL	P125	Shelf	WCVI	49.272	-126.7	1000-0026-115-7772	Mixed	NO	AvgCopy	0	0	0	29826.5	0	0	0	0	3.75372	0	0	0
OK	1000-0026-115-7773	7773	HS201137-EP03-115-002	HS	Coho	201137 2011 HS Jun	High Seas	SW	2011	2011-06-19	Summer	Bingham	Bingham	L		Juvenile	W	Wild	1000-0026-S-HS201137-EP03	EP03	ESTEVAN PT	194	92	F		Stock ID was updated 26/08/2016		MID-WATER TRAWL	P125	Shelf	WCVI	49.272	-126.7	1000-0026-115-7773	Mixed	NO	AvgCopy	0	0	0	5286.51	51.9721	0	0	0	0	0	0	0
OK	1000-0026-115-7774	7774	HS201137-VI14-115-001	HS	Coho	201137 2011 HS Jun	High Seas	SW	2011	2011-06-20	Summer	San Juan	San Juan	L		Juvenile	W	Wild	1000-0026-S-HS201137-VI14	VI14	WCVI - OFF NOOTKA IS	182	74	F		Stock ID was updated 26/08/2016		MID-WATER TRAWL	P125	Shelf	WCVI	49.632	-126.967	1000-0026-115-7774	Mixed	NO	AvgCopy	0	0	0	482.704	0	0	0	0	0	0	0	64.1817
OK	1000-0026-115-7775	7775	HS201137-VI14-115-002	HS	Coho	201137 2011 HS Jun	High Seas	SW	2011	2011-06-20	Summer	Skykomish	Low % Probability	L		Juvenile	H	Hatchery	1000-0026-S-HS201137-VI14	VI14	WCVI - OFF NOOTKA IS	174	60	M		Stock ID was updated 26/08/2016		MID-WATER TRAWL	P125	Shelf	WCVI	49.632	-126.967	1000-0026-115-7775	Mixed	NO	AvgCopy	0	0	0	5002.09	0	0	0	0	0	0	0	0
OK	1000-0026-115-7781	7781	HS201137-VI16-115-001	HS	Coho	201137 2011 HS Jun	High Seas	SW	2011	2011-06-20	Summer	Siuslaw	Low % Probability	L		Juvenile	W	Wild	1000-0026-S-HS201137-VI16	VI16	WCVI - OFF NOOTKA IS	218	127	F		Stock ID was updated 26/08/2016		MID-WATER TRAWL	P125	Shelf	WCVI	49.534	-127.162	1000-0026-115-7781	Mixed	NO	AvgCopy	0	0	0	193240	0	0	0	0	0	0	0	0
OK	1000-0026-115-7782	7782	HS201137-VI16-115-002	HS	Coho	201137 2011 HS Jun	High Seas	SW	2011	2011-06-20	Summer	Bingham	Bingham	L		Juvenile	W	Wild	1000-0026-S-HS201137-VI16	VI16	WCVI - OFF NOOTKA IS	207	102	M		Stock ID was updated 26/08/2016		MID-WATER TRAWL	P125	Shelf	WCVI	49.534	-127.162	1000-0026-115-7782	Mixed	NO	AvgCopy	0	0	0	80538.1	11072.3	0	0	0	0	0	0	0
OK	1000-0026-115-7783	7783	HS201137-VI16-115-003	HS	Coho	201137 2011 HS Jun	High Seas	SW	2011	2011-06-20	Summer	Bingham	Bingham	L		Juvenile	W	Wild	1000-0026-S-HS201137-VI16	VI16	WCVI - OFF NOOTKA IS	172	62	M		Stock ID was updated 26/08/2016		MID-WATER TRAWL	P125	Shelf	WCVI	49.534	-127.162	1000-0026-115-7783	Mixed	NO	AvgCopy	0	0	0	4907.59	0	0	0.397605	0	0	0	0	0
OK	1000-0026-115-7784	7784	HS201137-VI16-115-004	HS	Coho	201137 2011 HS Jun	High Seas	SW	2011	2011-06-20	Summer	Bingham	Bingham	L		Juvenile	W	Wild	1000-0026-S-HS201137-VI16	VI16	WCVI - OFF NOOTKA IS	193	87	M		Stock ID was updated 26/08/2016		MID-WATER TRAWL	P125	Shelf	WCVI	49.534	-127.162	1000-0026-115-7784	Mixed	NO	AvgCopy	0	0	0	6105.85	1314.9	0	0	0	0	0	0	0
OK	1000-0026-115-7790	7790	HS201137-VI19-115-001	HS	Coho	201137 2011 HS Jun	High Seas	SW	2011	2011-06-20	Summer	Bingham	Bingham	L		Juvenile	H	Hatchery	1000-0026-S-HS201137-VI19	VI19	WCVI - OFF KYUQUOT SD	207	103	M		Stock ID was updated 26/08/2016		MID-WATER TRAWL	P126	Shelf	WCVI	49.844	-127.478	1000-0026-115-7790	Mixed	NO	AvgCopy	0	0	0	467189	0	0	0	0	0	0	0	0
OK	1000-0026-115-7791	7791	HS201137-VI19-115-002	HS	Coho	201137 2011 HS Jun	High Seas	SW	2011	2011-06-20	Summer	Bingham	Bingham	L		Juvenile	W	Wild	1000-0026-S-HS201137-VI19	VI19	WCVI - OFF KYUQUOT SD	200	100	M		Stock ID was updated 26/08/2016		MID-WATER TRAWL	P126	Shelf	WCVI	49.844	-127.478	1000-0026-115-7791	Mixed	NO	AvgCopy	0	0	0	2628.14	0	0	0	0	0	0	0	0
OK	1000-0026-115-7792	7792	HS201137-VI19-115-003	HS	Coho	201137 2011 HS Jun	High Seas	SW	2011	2011-06-20	Summer	San Juan	Low % Probability	L		Juvenile	W	Wild	1000-0026-S-HS201137-VI19	VI19	WCVI - OFF KYUQUOT SD	214	121	M		Stock ID was updated 26/08/2016		MID-WATER TRAWL	P126	Shelf	WCVI	49.844	-127.478	1000-0026-115-7792	Mixed	NO	AvgCopy	0	0	0	54.8402	0	0	0	0	0	0	0	0
OK	1000-0026-115-7794	7794	HS201137-VI20-115-001	HS	Coho	201137 2011 HS Jun	High Seas	SW	2011	2011-06-20	Summer			L		Juvenile	H	Hatchery	1000-0026-S-HS201137-VI20	VI20	WCVI - OFF KYUQUOT SD	208	102	F				MID-WATER TRAWL	P126	Shelf	WCVI	49.904	-127.394	1000-0026-115-7794	Mixed	NO	AvgCopy	0	0	0	719.084	0	0	0	0	0	0	0	0
OK	1000-0026-115-7795	7795	HS201137-VI20-115-002	HS	Coho	201137 2011 HS Jun	High Seas	SW	2011	2011-06-20	Summer	Sarita	Low % Probability	L		Juvenile	W	Wild	1000-0026-S-HS201137-VI20	VI20	WCVI - OFF KYUQUOT SD	199	99	M		Stock ID was updated 26/08/2016		MID-WATER TRAWL	P126	Shelf	WCVI	49.904	-127.394	1000-0026-115-7795	Mixed	NO	AvgCopy	0	0	0	518.902	0	0	0	0	0	0	0	0
OK	1000-0026-115-7796	7796	HS201137-VI20-115-003	HS	Coho	201137 2011 HS Jun	High Seas	SW	2011	2011-06-20	Summer	Eagle Cr	Eagle Cr	L		Juvenile	H	Hatchery	1000-0026-S-HS201137-VI20	VI20	WCVI - OFF KYUQUOT SD	198	88	F		Stock ID was updated 26/08/2016		MID-WATER TRAWL	P126	Shelf	WCVI	49.904	-127.394	1000-0026-115-7796	Mixed	NO	AvgCopy	0	0	0	409857	7149.26	0	0	0	0	0.301546	0	0
OK	1000-0026-115-7798	7798	HS201137-IVI05-115-001	HS	Coho	201137 2011 HS Jun	High Seas	SW	2011	2011-06-21	Summer	Cypre	Cypre	L		Juvenile	W	Wild	1000-0026-S-HS201137-IVI05	IVI05	QUATSINO SD - HOLBERG IN	150	39	F		Stock ID was updated 26/08/2016		MID-WATER TRAWL	P027	WCVI	WCVI	50.599	-127.771	1000-0026-115-7798	Mixed	NO	AvgCopy	0	0	0	8512.99	0	0	0	0	0	0	0	0
OK	1000-0026-115-7799	7799	HS201137-IVI05-115-002	HS	Coho	201137 2011 HS Jun	High Seas	SW	2011	2011-06-21	Summer	Nathan Cr	Low % Probability	L		Juvenile	W	Wild	1000-0026-S-HS201137-IVI05	IVI05	QUATSINO SD - HOLBERG IN	155	44	F		Stock ID was updated 26/08/2016		MID-WATER TRAWL	P027	WCVI	WCVI	50.599	-127.771	1000-0026-115-7799	Mixed	NO	AvgCopy	0	0	0	11784.8	0	0	0	0	0	0	0	0
OK	1000-0026-115-7800	7800	HS201137-IVI05-115-003	HS	Coho	201137 2011 HS Jun	High Seas	SW	2011	2011-06-21	Summer	Waukwaas	Waukwaas	L		Juvenile	W	Wild	1000-0026-S-HS201137-IVI05	IVI05	QUATSINO SD - HOLBERG IN	136	28	M		Stock ID was updated 26/08/2016		MID-WATER TRAWL	P027	WCVI	WCVI	50.599	-127.771	1000-0026-115-7800	Mixed	NO	AvgCopy	0	0	0	34841.6	0	0	0	0	0	0	0	0
OK	1000-0026-115-7801	7801	HS201137-IVI05-115-004	HS	Coho	201137 2011 HS Jun	High Seas	SW	2011	2011-06-21	Summer	Paisla Cr	Low % Probability	L		Juvenile	W	Wild	1000-0026-S-HS201137-IVI05	IVI05	QUATSINO SD - HOLBERG IN	172	56	F		Stock ID was updated 26/08/2016		MID-WATER TRAWL	P027	WCVI	WCVI	50.599	-127.771	1000-0026-115-7801	Mixed	NO	AvgCopy	0	0	0	28.2516	0	0	0	0	0	0	0	0
OK	1000-0026-115-7803	7803	HS201137-IVI06-115-001	HS	Coho	201137 2011 HS Jun	High Seas	SW	2011	2011-06-21	Summer	Paisla Cr	Low % Probability	L		Juvenile	W	Wild	1000-0026-S-HS201137-IVI06	IVI06	QUATSINO SD - RUPERT IN	146	37	M		Stock ID was updated 26/08/2016		MID-WATER TRAWL	P027	WCVI	WCVI	50.581	-127.493	1000-0026-115-7803	Mixed	NO	AvgCopy	0	0	0	97923.6	0	0	0	0	0	0	0	0
OK	1000-0026-115-7804	7804	HS201137-IVI06-115-002	HS	Coho	201137 2011 HS Jun	High Seas	SW	2011	2011-06-21	Summer	Waukwaas	Waukwaas	L		Juvenile	W	Wild	1000-0026-S-HS201137-IVI06	IVI06	QUATSINO SD - RUPERT IN	139	29	M		Stock ID was updated 26/08/2016		MID-WATER TRAWL	P027	WCVI	WCVI	50.581	-127.493	1000-0026-115-7804	Mixed	NO	AvgCopy	0	0	0	813.969	0	0	0	0	0	0	0	0
OK	1000-0026-115-7805	7805	HS201137-IVI06-115-003	HS	Coho	201137 2011 HS Jun	High Seas	SW	2011	2011-06-21	Summer	Waukwaas	Waukwaas	L		Juvenile	H	Hatchery	1000-0026-S-HS201137-IVI06	IVI06	QUATSINO SD - RUPERT IN	180	65	F		Stock ID was updated 26/08/2016		MID-WATER TRAWL	P027	WCVI	WCVI	50.581	-127.493	1000-0026-115-7805	Mixed	NO	AvgCopy	0	0	0	58586.7	0	0	0	0	0	0	0	1629.03
OK	1000-0026-115-7806	7806	HS201137-IVI06-115-004	HS	Coho	201137 2011 HS Jun	High Seas	SW	2011	2011-06-21	Summer	Marble	Marble	L		Juvenile	W	Wild	1000-0026-S-HS201137-IVI06	IVI06	QUATSINO SD - RUPERT IN	139	28	M		Stock ID was updated 26/08/2016		MID-WATER TRAWL	P027	WCVI	WCVI	50.581	-127.493	1000-0026-115-7806	Mixed	NO	AvgCopy	0	0	0	0	0	0	0	0	0	0	0	0
OK	1000-0026-115-7807	7807	HS201137-IVI06-115-005	HS	Coho	201137 2011 HS Jun	High Seas	SW	2011	2011-06-21	Summer	Stephens	Stephens	L		Juvenile	W	Wild	1000-0026-S-HS201137-IVI06	IVI06	QUATSINO SD - RUPERT IN	157	44	F		Stock ID was updated 26/08/2016		MID-WATER TRAWL	P027	WCVI	WCVI	50.581	-127.493	1000-0026-115-7807	Mixed	NO	AvgCopy	0	0	0	26966.8	0	0	0	0	0	0	0	0
OK	1000-0026-115-7808	7808	HS201137-IVI08-115-001	HS	Coho	201137 2011 HS Jun	High Seas	SW	2011	2011-06-21	Summer	Waukwaas	Waukwaas	L		Juvenile	W	Wild	1000-0026-S-HS201137-IVI08	IVI08	QUATSINO SD - NEROUTSOS IN	159	44	M		Stock ID was updated 26/08/2016		MID-WATER TRAWL	P027	WCVI	WCVI	50.473	-127.546	1000-0026-115-7808	Mixed	NO	AvgCopy	0	0	0	101.201	0	0	0	0	0	0	0	6.72614
OK	1000-0026-115-7809	7809	HS201137-IVI08-115-002	HS	Coho	201137 2011 HS Jun	High Seas	SW	2011	2011-06-21	Summer	Marble	Marble	L		Juvenile	W	Wild	1000-0026-S-HS201137-IVI08	IVI08	QUATSINO SD - NEROUTSOS IN	142	30	F		Stock ID was updated 26/08/2016		MID-WATER TRAWL	P027	WCVI	WCVI	50.473	-127.546	1000-0026-115-7809	Mixed	NO	AvgCopy	0	0	0	47095.7	0	0	0	0	0	0	0	0
OK	1000-0026-115-7810	7810	HS201137-IVI08-115-003	HS	Coho	201137 2011 HS Jun	High Seas	SW	2011	2011-06-21	Summer	Waukwaas	Waukwaas	L		Juvenile	W	Wild	1000-0026-S-HS201137-IVI08	IVI08	QUATSINO SD - NEROUTSOS IN	151	39	M		Stock ID was updated 26/08/2016		MID-WATER TRAWL	P027	WCVI	WCVI	50.473	-127.546	1000-0026-115-7810	Mixed	NO	AvgCopy	0	0	0	2414.87	0	0	0	0	0	0	0	0
OK	1000-0026-115-7811	7811	HS201137-IVI08-115-004	HS	Coho	201137 2011 HS Jun	High Seas	SW	2011	2011-06-21	Summer	Paisla Cr	Low % Probability	L		Juvenile	W	Wild	1000-0026-S-HS201137-IVI08	IVI08	QUATSINO SD - NEROUTSOS IN	150	39	F		Stock ID was updated 26/08/2016		MID-WATER TRAWL	P027	WCVI	WCVI	50.473	-127.546	1000-0026-115-7811	Mixed	NO	AvgCopy	0	0	0	102.592	0	0	0	0	0	0	0	0
OK	1000-0026-115-7815	7815	HS201137-IVI10-115-001	HS	Coho	201137 2011 HS Jun	High Seas	SW	2011	2011-06-21	Summer	Quatsese	Low % Probability	L		Juvenile	W	Wild	1000-0026-S-HS201137-IVI10	IVI10	QUATSINO SD - OFF BROCKTON IS	202	94	F		Stock ID was updated 26/08/2016		MID-WATER TRAWL	P027	WCVI	WCVI	50.494	-127.768	1000-0026-115-7815	Mixed	NO	AvgCopy	0	0	0	12390.6	0	0	0	0	0	0	0	4981.57
OK	1000-0026-115-7816	7816	HS201137-IVI10-115-002	HS	Coho	201137 2011 HS Jun	High Seas	SW	2011	2011-06-21	Summer	Skykomish	Low % Probability	L		Juvenile	W	Wild	1000-0026-S-HS201137-IVI10	IVI10	QUATSINO SD - OFF BROCKTON IS	144	35	M		Stock ID was updated 26/08/2016		MID-WATER TRAWL	P027	WCVI	WCVI	50.494	-127.768	1000-0026-115-7816	Mixed	NO	AvgCopy	0	0	0	6911.72	0	0	0	0	0	0	0	0
OK	1000-0026-115-7817	7817	HS201137-IVI10-115-003	HS	Coho	201137 2011 HS Jun	High Seas	SW	2011	2011-06-21	Summer	Phillips	Low % Probability	L		Juvenile	W	Wild	1000-0026-S-HS201137-IVI10	IVI10	QUATSINO SD - OFF BROCKTON IS	163	46	F		Stock ID was updated 26/08/2016		MID-WATER TRAWL	P027	WCVI	WCVI	50.494	-127.768	1000-0026-115-7817	Mixed	NO	AvgCopy	0	0	0	18647.3	0	0	0	0	0	0	0	2.58478
OK	1000-0026-115-7818	7818	HS201137-IVI10-115-004	HS	Coho	201137 2011 HS Jun	High Seas	SW	2011	2011-06-21	Summer	Paisla Cr	Low % Probability	L		Juvenile	W	Wild	1000-0026-S-HS201137-IVI10	IVI10	QUATSINO SD - OFF BROCKTON IS	142	31	M		Stock ID was updated 26/08/2016		MID-WATER TRAWL	P027	WCVI	WCVI	50.494	-127.768	1000-0026-115-7818	Mixed	NO	AvgCopy	0	0	0	34942.2	0	0	0	0	0	0	0	8.25165
OK	1000-0026-115-7819	7819	HS201137-IVI11-115-001	HS	Coho	201137 2011 HS Jun	High Seas	SW	2011	2011-06-22	Summer	Paisla Cr	Low % Probability	L		Juvenile	W	Wild	1000-0026-S-HS201137-IVI11	IVI11	QUATSINO SD - OFF KOSKIMO B	156	42	F		Stock ID was updated 26/08/2016		MID-WATER TRAWL	P027	WCVI	WCVI	50.479	-127.864	1000-0026-115-7819	Mixed	NO	AvgCopy	0	0	0	5394.6	0	0	0	0	0	0	0	3.57433
OK	1000-0026-115-7820	7820	HS201137-IVI11-115-002	HS	Coho	201137 2011 HS Jun	High Seas	SW	2011	2011-06-22	Summer	Nahwitti	Low % Probability	L		Juvenile	W	Wild	1000-0026-S-HS201137-IVI11	IVI11	QUATSINO SD - OFF KOSKIMO B	165	51	M		Stock ID was updated 26/08/2016		MID-WATER TRAWL	P027	WCVI	WCVI	50.479	-127.864	1000-0026-115-7820	Mixed	NO	AvgCopy	0	0	0	61988.9	0	0	0	0	0	0	0	0
OK	1000-0026-115-7821	7821	HS201137-IVI11-115-003	HS	Coho	201137 2011 HS Jun	High Seas	SW	2011	2011-06-22	Summer	Paisla Cr	Low % Probability	L		Juvenile	W	Wild	1000-0026-S-HS201137-IVI11	IVI11	QUATSINO SD - OFF KOSKIMO B	160	41	F		Stock ID was updated 26/08/2016		MID-WATER TRAWL	P027	WCVI	WCVI	50.479	-127.864	1000-0026-115-7821	Mixed	NO	AvgCopy	0	0	0	9311	0	0	0	0	0	0	0	0
OK	1000-0026-115-7822	7822	HS201137-IVI12-115-001	HS	Coho	201137 2011 HS Jun	High Seas	SW	2011	2011-06-22	Summer	Paisla Cr	Low % Probability	L		Juvenile	W	Wild	1000-0026-S-HS201137-IVI12	IVI12	QUATSINO SD - KAINS IS	179	61	F		Stock ID was updated 26/08/2016		MID-WATER TRAWL	P027	WCVI	WCVI	50.463	-127.955	1000-0026-115-7822	Mixed	NO	AvgCopy	0	0	0	8144.12	0	0	0	0	0	0	0	0
OK	1000-0026-115-7823	7823	HS201137-IVI12-115-002	HS	Coho	201137 2011 HS Jun	High Seas	SW	2011	2011-06-22	Summer	Siuslaw	Low % Probability	L		Juvenile	W	Wild	1000-0026-S-HS201137-IVI12	IVI12	QUATSINO SD - KAINS IS	182	70	M		Stock ID was updated 26/08/2016		MID-WATER TRAWL	P027	WCVI	WCVI	50.463	-127.955	1000-0026-115-7823	Mixed	NO	AvgCopy	0	0	0	49284.3	0	0	0	0	0	0	0	0
HIGH	1000-0026-115-7825	7825	HS201137-IVI12-115-004	HS	Coho	201137 2011 HS Jun	High Seas	SW	2011	2011-06-22	Summer	Washlawlis	Low % Probability	L		Juvenile	H	Hatchery	1000-0026-S-HS201137-IVI12	IVI12	QUATSINO SD - KAINS IS	185	68	M		Stock ID was updated 26/08/2016		MID-WATER TRAWL	P027	WCVI	WCVI	50.463	-127.955	1000-0026-115-7825	Mixed	NO	AvgCopy	0	0	0	0.038949	0	0	0	0	0	0	0	0
OK	1000-0026-115-7841	7841	HS201137-VI26-115-001	HS	Coho	201137 2011 HS Jun	High Seas	SW	2011	2011-06-22	Summer	Shale	Shale	L		Juvenile	H	Hatchery	1000-0026-S-HS201137-VI26	VI26	WCVI - OFF SAN JOSEF BAY	227	130	F		Stock ID was updated 26/08/2016		MID-WATER TRAWL	P127	Shelf	WCVI	50.6	-128.447	1000-0026-115-7841	Mixed	NO	AvgCopy	0	0	0	235857	0	0	0	0	0	0	0	0
OK	1000-0029-115-B0359	B0359	HS201250-JF06-115-001	HS	Coho	201250 2012 HS Jun	High Seas	SW	2012	2012-06-17	Summer			L	N	Juvenile	W	Wild	1000-0029-S-HS201250-JF06	JF06	JF - PORT RENFREW	162	49	F				MID-WATER TRAWL	P020	JdF	WCVI	48.532	-124.506	1000-0029-115-B0359	Mixed	NO	AvgCopy	0	0	0	123.689	0	0	0	0	0	0	0	0
OK	1000-0029-115-B0360	B0360	HS201250-JF06-115-002	HS	Coho	201250 2012 HS Jun	High Seas	SW	2012	2012-06-17	Summer			L	N	Juvenile	W	Wild	1000-0029-S-HS201250-JF06	JF06	JF - PORT RENFREW	148	37	F				MID-WATER TRAWL	P020	JdF	WCVI	48.532	-124.506	1000-0029-115-B0360	Mixed	NO	AvgCopy	0	0	0	29933.6	0	0	0	0	0	0	0	0
OK	1000-0029-115-B0361	B0361	HS201250-JF06-115-003	HS	Coho	201250 2012 HS Jun	High Seas	SW	2012	2012-06-17	Summer			L	N	Juvenile	W	Wild	1000-0029-S-HS201250-JF06	JF06	JF - PORT RENFREW	168	52	F				MID-WATER TRAWL	P020	JdF	WCVI	48.532	-124.506	1000-0029-115-B0361	Mixed	NO	AvgCopy	0	0	0	38326.7	130.438	0	0	0	0	0	0	0
OK	1000-0029-115-B0362	B0362	HS201250-JF06-115-004	HS	Coho	201250 2012 HS Jun	High Seas	SW	2012	2012-06-17	Summer			L	N	Juvenile	H	Hatchery	1000-0029-S-HS201250-JF06	JF06	JF - PORT RENFREW	165	48	M				MID-WATER TRAWL	P020	JdF	WCVI	48.532	-124.506	1000-0029-115-B0362	Mixed	NO	AvgCopy	0	0	0	864.181	0	0	0	0	0	0	0	0
OK	1000-0029-115-B0363	B0363	HS201250-IVI01-115-003	HS	Coho	201250 2012 HS Jun	High Seas	SW	2012	2012-06-18	Summer			L	N	Juvenile	W	Wild	1000-0029-S-HS201250-IVI01	IVI01	BARKLEY SD - IMPERIAL EAGLE CH	174	54	M				MID-WATER TRAWL	P023	WCVI	WCVI	48.963	-125.115	1000-0029-115-B0363	Mixed	NO	AvgCopy	0	0	0	29848.2	0	0	0	0	0	0	0	0
OK	1000-0029-115-B0364	B0364	HS201250-IVI01-115-004	HS	Coho	201250 2012 HS Jun	High Seas	SW	2012	2012-06-18	Summer			L	N	Juvenile	W	Wild	1000-0029-S-HS201250-IVI01	IVI01	BARKLEY SD - IMPERIAL EAGLE CH	168	52	M				MID-WATER TRAWL	P023	WCVI	WCVI	48.963	-125.115	1000-0029-115-B0364	Mixed	NO	AvgCopy	0	0	0	8864.69	0	0	0	0	0	0	0	0
OK	1000-0029-115-B0365	B0365	HS201250-IVI01-115-005	HS	Coho	201250 2012 HS Jun	High Seas	SW	2012	2012-06-18	Summer			L	N	Juvenile	W	Wild	1000-0029-S-HS201250-IVI01	IVI01	BARKLEY SD - IMPERIAL EAGLE CH	173	51	M				MID-WATER TRAWL	P023	WCVI	WCVI	48.963	-125.115	1000-0029-115-B0365	Mixed	NO	AvgCopy	0	0	0	3792.13	0	0	0	0	0	0	0	0
OK	1000-0029-115-B0366	B0366	HS201250-IVI01-115-006	HS	Coho	201250 2012 HS Jun	High Seas	SW	2012	2012-06-18	Summer			L	N	Juvenile	W	Wild	1000-0029-S-HS201250-IVI01	IVI01	BARKLEY SD - IMPERIAL EAGLE CH	143	28	F				MID-WATER TRAWL	P023	WCVI	WCVI	48.963	-125.115	1000-0029-115-B0366	Mixed	NO	AvgCopy	0	0	0	1180.01	0	0	0	0	0	0	0	0
OK	1000-0029-115-B0420	B0420	HS201250-IVI03-115-001	HS	Coho	201250 2012 HS Jun	High Seas	SW	2012	2012-06-22	Summer			L	N	Juvenile	W	Wild	1000-0029-S-HS201250-IVI03	IVI03	QUATSINO SD - NEROUTSOS IN	185	64	F				MID-WATER TRAWL	P027	WCVI	WCVI	50.411	-127.494	1000-0029-115-B0420	Mixed	NO	AvgCopy	0	0	0	130802	0	0	0	0	0	0	0	97.5329
OK	1000-0029-115-B0421	B0421	HS201250-IVI03-115-002	HS	Coho	201250 2012 HS Jun	High Seas	SW	2012	2012-06-22	Summer			L	N	Juvenile	W	Wild	1000-0029-S-HS201250-IVI03	IVI03	QUATSINO SD - NEROUTSOS IN	134	26	F				MID-WATER TRAWL	P027	WCVI	WCVI	50.411	-127.494	1000-0029-115-B0421	Mixed	NO	AvgCopy	0	0	0	3996.93	9.48513	0	0	0	0	0	0	0
OK	1000-0029-115-B0422	B0422	HS201250-IVI03-115-003	HS	Coho	201250 2012 HS Jun	High Seas	SW	2012	2012-06-22	Summer			L	N	Juvenile	W	Wild	1000-0029-S-HS201250-IVI03	IVI03	QUATSINO SD - NEROUTSOS IN	140	33	F				MID-WATER TRAWL	P027	WCVI	WCVI	50.411	-127.494	1000-0029-115-B0422	Mixed	NO	AvgCopy	0	0	0	25620.9	19.0776	0	0	0	0	0	0	2583.83
OK	1000-0029-115-B0423	B0423	HS201250-IVI03-115-004	HS	Coho	201250 2012 HS Jun	High Seas	SW	2012	2012-06-22	Summer			L	N	Juvenile	W	Wild	1000-0029-S-HS201250-IVI03	IVI03	QUATSINO SD - NEROUTSOS IN	148	38	M				MID-WATER TRAWL	P027	WCVI	WCVI	50.411	-127.494	1000-0029-115-B0423	Mixed	NO	AvgCopy	0	0	0	12383.5	809.187	0	0	0	0	0	0	0
OK	1000-0029-115-B0424	B0424	HS201250-IVI03-115-005	HS	Coho	201250 2012 HS Jun	High Seas	SW	2012	2012-06-22	Summer			L	N	Juvenile	W	Wild	1000-0029-S-HS201250-IVI03	IVI03	QUATSINO SD - NEROUTSOS IN	145	35	M				MID-WATER TRAWL	P027	WCVI	WCVI	50.411	-127.494	1000-0029-115-B0424	Mixed	NO	AvgCopy	0	0	0	384550	0	0	0	0	0	0	0	0
OK	1000-0029-115-B0425	B0425	HS201250-IVI04-115-001	HS	Coho	201250 2012 HS Jun	High Seas	SW	2012	2012-06-22	Summer			L	N	Juvenile	W	Wild	1000-0029-S-HS201250-IVI04	IVI04	QUATSINO SD - NEROUTSOS IN	141	33	F				MID-WATER TRAWL	P027	WCVI	WCVI	50.474	-127.549	1000-0029-115-B0425	Mixed	NO	AvgCopy	0	0	0	601.792	0	0	0	0	0	0	0	0
OK	1000-0029-115-B0426	B0426	HS201250-IVI04-115-002	HS	Coho	201250 2012 HS Jun	High Seas	SW	2012	2012-06-22	Summer			L	N	Juvenile	W	Wild	1000-0029-S-HS201250-IVI04	IVI04	QUATSINO SD - NEROUTSOS IN	125	23	F				MID-WATER TRAWL	P027	WCVI	WCVI	50.474	-127.549	1000-0029-115-B0426	Mixed	NO	AvgCopy	0	0	0	85136.9	0	0	0	0	0	0	52.6862	0
OK	1000-0029-115-B0427	B0427	HS201250-IVI04-115-003	HS	Coho	201250 2012 HS Jun	High Seas	SW	2012	2012-06-22	Summer			L	N	Juvenile	W	Wild	1000-0029-S-HS201250-IVI04	IVI04	QUATSINO SD - NEROUTSOS IN	142	36	M				MID-WATER TRAWL	P027	WCVI	WCVI	50.474	-127.549	1000-0029-115-B0427	Mixed	NO	AvgCopy	0	0	0	866.887	0	0	0	0	0	0	0	0
OK	1000-0029-115-B0428	B0428	HS201250-IVI04-115-004	HS	Coho	201250 2012 HS Jun	High Seas	SW	2012	2012-06-22	Summer			L	N	Juvenile	W	Wild	1000-0029-S-HS201250-IVI04	IVI04	QUATSINO SD - NEROUTSOS IN	140	31	M				MID-WATER TRAWL	P027	WCVI	WCVI	50.474	-127.549	1000-0029-115-B0428	Mixed	NO	AvgCopy	0	0	0	0	0	0	0	0	0	0	0	1685.36
OK	1000-0029-115-B0429	B0429	HS201250-IVI05-115-001	HS	Coho	201250 2012 HS Jun	High Seas	SW	2012	2012-06-22	Summer			L	N	Juvenile	W	Wild	1000-0029-S-HS201250-IVI05	IVI05	QUATSINO SD - MAIN CH	135	29	M				MID-WATER TRAWL	P027	WCVI	WCVI	50.527	-127.621	1000-0029-115-B0429	Mixed	NO	AvgCopy	0	0	0	103762	0	0	0	0	0	0	0	0
OK	1000-0029-115-B0430	B0430	HS201250-IVI05-115-002	HS	Coho	201250 2012 HS Jun	High Seas	SW	2012	2012-06-22	Summer			L	N	Juvenile	W	Wild	1000-0029-S-HS201250-IVI05	IVI05	QUATSINO SD - MAIN CH	130	24	F				MID-WATER TRAWL	P027	WCVI	WCVI	50.527	-127.621	1000-0029-115-B0430	Mixed	NO	AvgCopy	0	0	0	6.44221	0	0	0	0	0	0	0	0
OK	1000-0029-115-B0431	B0431	HS201250-IVI06-115-001	HS	Coho	201250 2012 HS Jun	High Seas	SW	2012	2012-06-22	Summer			L	N	Juvenile	W	Wild	1000-0029-S-HS201250-IVI06	IVI06	QUATSINO SD - RUPERT IN	120	19	F				MID-WATER TRAWL	P027	WCVI	WCVI	50.583	-127.501	1000-0029-115-B0431	Mixed	NO	AvgCopy	0	0	0	131.641	0	0	0	0	0	0	0	0
OK	1000-0029-115-B0432	B0432	HS201250-IVI06-115-002	HS	Coho	201250 2012 HS Jun	High Seas	SW	2012	2012-06-22	Summer			L	N	Juvenile	W	Wild	1000-0029-S-HS201250-IVI06	IVI06	QUATSINO SD - RUPERT IN	115	15	F				MID-WATER TRAWL	P027	WCVI	WCVI	50.583	-127.501	1000-0029-115-B0432	Mixed	NO	AvgCopy	0	0	0	11322.6	0	0	0	0	0	0	0	0
OK	1000-0029-115-B0433	B0433	HS201250-IVI06-115-003	HS	Coho	201250 2012 HS Jun	High Seas	SW	2012	2012-06-22	Summer			L	N	Juvenile	W	Wild	1000-0029-S-HS201250-IVI06	IVI06	QUATSINO SD - RUPERT IN	130	24	M				MID-WATER TRAWL	P027	WCVI	WCVI	50.583	-127.501	1000-0029-115-B0433	Mixed	NO	AvgCopy	0	0	0	0	0	0	0	0	0	0	0	0
OK	1000-0029-115-B0434	B0434	HS201250-IVI06-115-004	HS	Coho	201250 2012 HS Jun	High Seas	SW	2012	2012-06-22	Summer			L	N	Juvenile	W	Wild	1000-0029-S-HS201250-IVI06	IVI06	QUATSINO SD - RUPERT IN	115	16	M				MID-WATER TRAWL	P027	WCVI	WCVI	50.583	-127.501	1000-0029-115-B0434	Mixed	NO	AvgCopy	0	0	0	33233.3	0	0	0	0	0	0	0	6.01237
OK	1000-0029-115-B0435	B0435	HS201250-IVI07-115-001	HS	Coho	201250 2012 HS Jun	High Seas	SW	2012	2012-06-22	Summer			L	N	Juvenile	W	Wild	1000-0029-S-HS201250-IVI07	IVI07	QUATSINO SD - HOLBERG IN	135	32	M				MID-WATER TRAWL	P027	WCVI	WCVI	50.588	-127.653	1000-0029-115-B0435	Mixed	NO	AvgCopy	0	0	0	7310.04	0	0	0	0	0	0	0	0
OK	1000-0029-115-B0436	B0436	HS201250-IVI07-115-002	HS	Coho	201250 2012 HS Jun	High Seas	SW	2012	2012-06-22	Summer			L	N	Juvenile	W	Wild	1000-0029-S-HS201250-IVI07	IVI07	QUATSINO SD - HOLBERG IN	130	23	M				MID-WATER TRAWL	P027	WCVI	WCVI	50.588	-127.653	1000-0029-115-B0436	Mixed	NO	AvgCopy	0	0	0	212238	0	0	0	0	0	0	0	0
OK	1000-0029-115-B0437	B0437	HS201250-IVI07-115-003	HS	Coho	201250 2012 HS Jun	High Seas	SW	2012	2012-06-22	Summer			L	N	Juvenile	W	Wild	1000-0029-S-HS201250-IVI07	IVI07	QUATSINO SD - HOLBERG IN	126	22	F				MID-WATER TRAWL	P027	WCVI	WCVI	50.588	-127.653	1000-0029-115-B0437	Mixed	NO	AvgCopy	0	0	0	503.208	0	0	0	0	0	0	0	6516.31
OK	1000-0029-115-B0438	B0438	HS201250-IVI07-115-004	HS	Coho	201250 2012 HS Jun	High Seas	SW	2012	2012-06-22	Summer			L	N	Juvenile	W	Wild	1000-0029-S-HS201250-IVI07	IVI07	QUATSINO SD - HOLBERG IN	143	33	F				MID-WATER TRAWL	P027	WCVI	WCVI	50.588	-127.653	1000-0029-115-B0438	Mixed	NO	AvgCopy	0	0	0	38908.3	0	0	0	0	0	0	0	0
OK	1000-0029-115-B0439	B0439	HS201250-IVI07-115-005	HS	Coho	201250 2012 HS Jun	High Seas	SW	2012	2012-06-22	Summer			L	N	Juvenile	W	Wild	1000-0029-S-HS201250-IVI07	IVI07	QUATSINO SD - HOLBERG IN	143	33	F				MID-WATER TRAWL	P027	WCVI	WCVI	50.588	-127.653	1000-0029-115-B0439	Mixed	NO	AvgCopy	0	0	0	15999.5	0	0	0	0	0	0	0	16.3559
OK	1000-0029-115-B0440	B0440	HS201250-IVI08-115-001	HS	Coho	201250 2012 HS Jun	High Seas	SW	2012	2012-06-22	Summer			L	N	Juvenile	W	Wild	1000-0029-S-HS201250-IVI08	IVI08	QUATSINO SD - HOLBERG IN	163	49	F				MID-WATER TRAWL	P027	WCVI	WCVI	50.601	-127.792	1000-0029-115-B0440	Mixed	NO	AvgCopy	0	0	0	20710.4	0	0	0	0	0	0	0	23.1337
OK	1000-0029-115-B0441	B0441	HS201250-IVI08-115-002	HS	Coho	201250 2012 HS Jun	High Seas	SW	2012	2012-06-22	Summer			L	N	Juvenile	W	Wild	1000-0029-S-HS201250-IVI08	IVI08	QUATSINO SD - HOLBERG IN	135	31	F				MID-WATER TRAWL	P027	WCVI	WCVI	50.601	-127.792	1000-0029-115-B0441	Mixed	NO	AvgCopy	0	0	0	35812.1	0	0	0	0	0	0	0	0
OK	1000-0029-115-B0442	B0442	HS201250-IVI08-115-003	HS	Coho	201250 2012 HS Jun	High Seas	SW	2012	2012-06-22	Summer			L	N	Juvenile	W	Wild	1000-0029-S-HS201250-IVI08	IVI08	QUATSINO SD - HOLBERG IN	150	39	M				MID-WATER TRAWL	P027	WCVI	WCVI	50.601	-127.792	1000-0029-115-B0442	Mixed	NO	AvgCopy	0	0	0	137.218	0	0	0	0	0	0	0	255.064
OK	1000-0029-115-B0443	B0443	HS201250-IVI08-115-004	HS	Coho	201250 2012 HS Jun	High Seas	SW	2012	2012-06-22	Summer			L	N	Juvenile	W	Wild	1000-0029-S-HS201250-IVI08	IVI08	QUATSINO SD - HOLBERG IN	160	49	M				MID-WATER TRAWL	P027	WCVI	WCVI	50.601	-127.792	1000-0029-115-B0443	Mixed	NO	AvgCopy	0	0	0	17522.9	0	0	0	0	0	0	0	0
OK	1000-0029-115-B0444	B0444	HS201250-IVI08-115-005	HS	Coho	201250 2012 HS Jun	High Seas	SW	2012	2012-06-22	Summer			L	N	Juvenile	W	Wild	1000-0029-S-HS201250-IVI08	IVI08	QUATSINO SD - HOLBERG IN	141	29	F				MID-WATER TRAWL	P027	WCVI	WCVI	50.601	-127.792	1000-0029-115-B0444	Mixed	NO	AvgCopy	0	0	0	19096.7	0	0	0	0	0	0	0	4.98943
OK	1000-0029-115-B0458	B0458	HS201250-IVI11-115-002	HS	Coho	201250 2012 HS Jun	High Seas	SW	2012	2012-06-23	Summer			L	N	Juvenile	W	Wild	1000-0029-S-HS201250-IVI11	IVI11	QUATSINO SD - GILLIUM IS	171	50	F				MID-WATER TRAWL	P027	WCVI	WCVI	50.465	-127.948	1000-0029-115-B0458	Mixed	NO	AvgCopy	0	0	0	255.489	0	0	0	0	0	0	0	18.5434
OK	1000-0029-115-B0459	B0459	HS201250-IVI11-115-003	HS	Coho	201250 2012 HS Jun	High Seas	SW	2012	2012-06-23	Summer			L	N	Juvenile	W	Wild	1000-0029-S-HS201250-IVI11	IVI11	QUATSINO SD - GILLIUM IS	174	69	F				MID-WATER TRAWL	P027	WCVI	WCVI	50.465	-127.948	1000-0029-115-B0459	Mixed	NO	AvgCopy	0	0	0	6966.01	0	0	0	0	0	0	0	0
OK	1000-0029-115-B0460	B0460	HS201250-IVI11-115-004	HS	Coho	201250 2012 HS Jun	High Seas	SW	2012	2012-06-23	Summer			L	N	Juvenile	W	Wild	1000-0029-S-HS201250-IVI11	IVI11	QUATSINO SD - GILLIUM IS	142	36	M				MID-WATER TRAWL	P027	WCVI	WCVI	50.465	-127.948	1000-0029-115-B0460	Mixed	NO	AvgCopy	0	0	0	4112.75	0	0	0	0	0	0	0	6.61949
OK	1000-0029-115-B0474	B0474	HS201250-VI21-115-001	HS	Coho	201250 2012 HS Jun	High Seas	SW	2012	2012-06-23	Summer			L	N	Juvenile	H	Hatchery	1000-0029-S-HS201250-VI21	VI21	WCVI - OFF QUATSINO	250	176	M				MID-WATER TRAWL	P127	Shelf	WCVI	50.239	-128.306	1000-0029-115-B0474	Mixed	NO	AvgCopy	0	0	0	0	0	0	0	0	0	0	0	0
OK	1000-0029-115-B0475	B0475	HS201250-VI21-115-002	HS	Coho	201250 2012 HS Jun	High Seas	SW	2012	2012-06-23	Summer			L	N	Juvenile	H	Hatchery	1000-0029-S-HS201250-VI21	VI21	WCVI - OFF QUATSINO	225	133	PM				MID-WATER TRAWL	P127	Shelf	WCVI	50.239	-128.306	1000-0029-115-B0475	Mixed	NO	AvgCopy	0	0	0	110281	0	0	0	0	0	0	0	0
OK	1000-0029-115-B0694	B0694	HS201250-QCST10-115-001	HS	Coho	201250 2012 HS Jun	High Seas	SW	2012	2012-07-13	Summer			L	N	Juvenile	W	Wild	1000-0029-S-HS201250-QCST10	QCST10	QCST - N OFF NUMAS I	172	58	F				MID-WATER TRAWL	P012	JS	VIN	50.835	-127.143	1000-0029-115-B0694	Mixed	NO	AvgCopy	0	0	0	1712.63	0	0	0	0	0	0	0	0
OK	1000-0029-115-B0695	B0695	HS201250-QCST10-115-002	HS	Coho	201250 2012 HS Jun	High Seas	SW	2012	2012-07-13	Summer			L	N	Juvenile	W	Wild	1000-0029-S-HS201250-QCST10	QCST10	QCST - N OFF NUMAS I	214	121	F				MID-WATER TRAWL	P012	JS	VIN	50.835	-127.143	1000-0029-115-B0695	Mixed	NO	AvgCopy	0	0	0	4644.38	0	0	0	0	0	0	0	0
OK	1000-0030-115-B1901	B1901	HS201267-JF06-115-001	HS	Coho	201267 2012 HS Oct	High Seas	SW	2012	2012-10-10	Fall			L	N	Juvenile	H	Hatchery	1000-0030-S-HS201267-JF06	JF06	JF - CARMANAH	260	219	M				MID-WATER TRAWL	P121	Shelf	WCVI	48.563	-124.724	1000-0030-115-B1901	Mixed	NO	AvgCopy	0	0	0	103595	0	0	0	0	0	0	0	0
OK	1000-0030-115-B1902	B1902	HS201267-JF06-115-002	HS	Coho	201267 2012 HS Oct	High Seas	SW	2012	2012-10-10	Fall			L	N	Juvenile	W	Wild	1000-0030-S-HS201267-JF06	JF06	JF - CARMANAH	263	235	M				MID-WATER TRAWL	P121	Shelf	WCVI	48.563	-124.724	1000-0030-115-B1902	Mixed	NO	AvgCopy	0	0	0	4345.53	0	0	0	0	0	0	0	0
OK	1000-0030-115-B1903	B1903	HS201267-JF06-115-003	HS	Coho	201267 2012 HS Oct	High Seas	SW	2012	2012-10-10	Fall			L	N	Juvenile	H	Hatchery	1000-0030-S-HS201267-JF06	JF06	JF - CARMANAH	280	263	M				MID-WATER TRAWL	P121	Shelf	WCVI	48.563	-124.724	1000-0030-115-B1903	Mixed	NO	AvgCopy	0	0	0	3025.95	0	0	0	0	0	0	0	0
OK	1000-0030-115-B1904	B1904	HS201267-JF06-115-004	HS	Coho	201267 2012 HS Oct	High Seas	SW	2012	2012-10-10	Fall			L	N	Juvenile	W	Wild	1000-0030-S-HS201267-JF06	JF06	JF - CARMANAH	275	246	F				MID-WATER TRAWL	P121	Shelf	WCVI	48.563	-124.724	1000-0030-115-B1904	Mixed	NO	AvgCopy	0	0	0	35174	0	0	0	0	0	0	0	0
OK	1000-0030-115-B1905	B1905	HS201267-JF06-115-005	HS	Coho	201267 2012 HS Oct	High Seas	SW	2012	2012-10-10	Fall			L	N	Juvenile	W	Wild	1000-0030-S-HS201267-JF06	JF06	JF - CARMANAH	217	126	M				MID-WATER TRAWL	P121	Shelf	WCVI	48.563	-124.724	1000-0030-115-B1905	Mixed	NO	AvgCopy	0	0	0	21.5753	0	0	0	0	0	0	0	0
OK	1000-0030-115-B1906	B1906	HS201267-JF06-115-006	HS	Coho	201267 2012 HS Oct	High Seas	SW	2012	2012-10-10	Fall			L	N	Juvenile	W	Wild	1000-0030-S-HS201267-JF06	JF06	JF - CARMANAH	238	148	M				MID-WATER TRAWL	P121	Shelf	WCVI	48.563	-124.724	1000-0030-115-B1906	Mixed	NO	AvgCopy	0	0	0	5235.4	0	0	0	0	0	0	0	0
OK	1000-0030-115-B1907	B1907	HS201267-JF06-115-007	HS	Coho	201267 2012 HS Oct	High Seas	SW	2012	2012-10-10	Fall			L	N	Juvenile	H	Hatchery	1000-0030-S-HS201267-JF06	JF06	JF - CARMANAH	288	308	F				MID-WATER TRAWL	P121	Shelf	WCVI	48.563	-124.724	1000-0030-115-B1907	Mixed	NO	AvgCopy	0	0	0	4229.37	27.3078	0	0	0	0	0	0	0
OK	1000-0030-115-B1908	B1908	HS201267-JF06-115-008	HS	Coho	201267 2012 HS Oct	High Seas	SW	2012	2012-10-10	Fall			L	N	Juvenile	W	Wild	1000-0030-S-HS201267-JF06	JF06	JF - CARMANAH	298	316	F				MID-WATER TRAWL	P121	Shelf	WCVI	48.563	-124.724	1000-0030-115-B1908	Mixed	NO	AvgCopy	0	0	0	10320.1	0	0	0	0	0	0	0	0
OK	1000-0030-115-B1909	B1909	HS201267-VI01-115-001	HS	Coho	201267 2012 HS Oct	High Seas	SW	2012	2012-10-10	Fall			L	N	Juvenile	W	Wild	1000-0030-S-HS201267-VI01	VI01	WCVI - OFF BARKLEY SD	227	140	M				MID-WATER TRAWL	P123	Shelf	WCVI	48.788	-125.401	1000-0030-115-B1909	Mixed	NO	AvgCopy	0	0	0	15.4728	0	0	0	0	0	0	0	0
OK	1000-0030-115-B1910	B1910	HS201267-VI03-115-001	HS	Coho	201267 2012 HS Oct	High Seas	SW	2012	2012-10-10	Fall			L	N	Juvenile	W	Wild	1000-0030-S-HS201267-VI03	VI03	WCVI - OFF BARKLEY SD	320	409	F				MID-WATER TRAWL	P123	Shelf	WCVI	48.588	-125.722	1000-0030-115-B1910	Mixed	NO	AvgCopy	0	0	0	8769.85	0	0	0	0	0	0	0	0
OK	1000-0030-115-B1915	B1915	HS201267-VI06-115-001	HS	Coho	201267 2012 HS Oct	High Seas	SW	2012	2012-10-11	Fall			L	N	Juvenile	W	Wild	1000-0030-S-HS201267-VI06	VI06	WCVI - OFF TOFINO	335	452	M				MID-WATER TRAWL	P124	Shelf	WCVI	48.997	-126.216	1000-0030-115-B1915	Mixed	NO	AvgCopy	0	0	0	23806.9	0	0	0	0	0	0	0	0
OK	1000-0030-115-B1916	B1916	HS201267-VI06-115-002	HS	Coho	201267 2012 HS Oct	High Seas	SW	2012	2012-10-11	Fall			L	N	Juvenile	H	Hatchery	1000-0030-S-HS201267-VI06	VI06	WCVI - OFF TOFINO	341	436	M				MID-WATER TRAWL	P124	Shelf	WCVI	48.997	-126.216	1000-0030-115-B1916	Mixed	NO	AvgCopy	0	0	0	180.047	0	0	0	0	0	0	0	0
OK	1000-0030-115-B1917	B1917	HS201267-VI06-115-003	HS	Coho	201267 2012 HS Oct	High Seas	SW	2012	2012-10-11	Fall			L	N	Juvenile	H	Hatchery	1000-0030-S-HS201267-VI06	VI06	WCVI - OFF TOFINO	360	588	F				MID-WATER TRAWL	P124	Shelf	WCVI	48.997	-126.216	1000-0030-115-B1917	Mixed	NO	AvgCopy	0	0	0	49.4762	0	0	0	0	0	0	0	0
OK	1000-0030-115-B1918	B1918	HS201267-VI06-115-004	HS	Coho	201267 2012 HS Oct	High Seas	SW	2012	2012-10-11	Fall			L	N	Juvenile	H	Hatchery	1000-0030-S-HS201267-VI06	VI06	WCVI - OFF TOFINO	379	624	M				MID-WATER TRAWL	P124	Shelf	WCVI	48.997	-126.216	1000-0030-115-B1918	Mixed	NO	AvgCopy	0	0	0	14098.5	0	0	0	0	0	0	0	0
OK	1000-0030-115-B1919	B1919	HS201267-VI09-115-001	HS	Coho	201267 2012 HS Oct	High Seas	SW	2012	2012-10-11	Fall			L	N	Juvenile	W	Wild	1000-0030-S-HS201267-VI09	VI09	WCVI - OFF FLORES I	282	267	M				MID-WATER TRAWL	P124	Shelf	WCVI	49.172	-126.389	1000-0030-115-B1919	Mixed	NO	AvgCopy	0	0	0	279.668	0	0	0	0	0	0.211134	0	0
OK	1000-0030-115-B1920	B1920	HS201267-EP03-115-001	HS	Coho	201267 2012 HS Oct	High Seas	SW	2012	2012-10-12	Fall			L	N	Juvenile	W	Wild	1000-0030-S-HS201267-EP03	EP03	ESTEVAN PT	280	275	M				MID-WATER TRAWL	P125	Shelf	WCVI	49.278	-126.689	1000-0030-115-B1920	Mixed	NO	AvgCopy	0	0	0	122353	0	0	0	0	0	0	0	0
OK	1000-0030-115-B1921	B1921	HS201267-EP04-115-001	HS	Coho	201267 2012 HS Oct	High Seas	SW	2012	2012-10-12	Fall			L	N	Juvenile	W	Wild	1000-0030-S-HS201267-EP04	EP04	ESTEVAN PT	300	342	M				MID-WATER TRAWL	P125	Shelf	WCVI	49.239	-126.757	1000-0030-115-B1921	Mixed	NO	AvgCopy	0	0	0	185121	0	0	0	0	0	0	0	0
OK	1000-0030-115-B1922	B1922	HS201267-EP04-115-002	HS	Coho	201267 2012 HS Oct	High Seas	SW	2012	2012-10-12	Fall			L	N	Juvenile	W	Wild	1000-0030-S-HS201267-EP04	EP04	ESTEVAN PT	324	430	M				MID-WATER TRAWL	P125	Shelf	WCVI	49.239	-126.757	1000-0030-115-B1922	Mixed	NO	AvgCopy	0	0	0	1421.71	0	0	0	0	0	0	0	0
OK	1000-0030-115-B1923	B1923	HS201267-VI10-115-001	HS	Coho	201267 2012 HS Oct	High Seas	SW	2012	2012-10-13	Fall			L	N	Juvenile	W	Wild	1000-0030-S-HS201267-VI10	VI10	WCVI - OFF ESPERANZA	301	327	M				MID-WATER TRAWL	P125	Shelf	WCVI	49.55	-127.13	1000-0030-115-B1923	Mixed	NO	AvgCopy	0	0	0	134519	0	0	0	0	0	0	0	3.13906
OK	1000-0030-115-B1924	B1924	HS201267-VI12-115-001	HS	Coho	201267 2012 HS Oct	High Seas	SW	2012	2012-10-13	Fall			L	N	Juvenile	W	Wild	1000-0030-S-HS201267-VI12	VI12	WCVI - OFF ESPERANZA	221	134	M				MID-WATER TRAWL	P126	Shelf	WCVI	49.648	-127.97	1000-0030-115-B1924	Mixed	NO	AvgCopy	0	0	0	951.232	0	0	0	0	0	0	0	0
OK	1000-0030-115-B1927	B1927	HS201267-VI13-115-001	HS	Coho	201267 2012 HS Oct	High Seas	SW	2012	2012-10-13	Fall			L	N	Juvenile	W	Wild	1000-0030-S-HS201267-VI13	VI13	WCVI - OFF KYUQUOT	296	332	F				MID-WATER TRAWL	P126	Shelf	WCVI	49.82	-127.52	1000-0030-115-B1927	Mixed	NO	AvgCopy	0	0	0	138.873	0	0	0	0	0	0	0	0
OK	1000-0030-115-B1928	B1928	HS201267-VI13-115-002	HS	Coho	201267 2012 HS Oct	High Seas	SW	2012	2012-10-13	Fall			L	N	Juvenile	W	Wild	1000-0030-S-HS201267-VI13	VI13	WCVI - OFF KYUQUOT	310	376	M				MID-WATER TRAWL	P126	Shelf	WCVI	49.82	-127.52	1000-0030-115-B1928	Mixed	NO	AvgCopy	0	0	0	12311.9	0	0	0	0	0	0	0	0
OK	1000-0030-115-B1929	B1929	HS201267-VI13-115-003	HS	Coho	201267 2012 HS Oct	High Seas	SW	2012	2012-10-13	Fall			L	N	Juvenile	W	Wild	1000-0030-S-HS201267-VI13	VI13	WCVI - OFF KYUQUOT	320	428	F				MID-WATER TRAWL	P126	Shelf	WCVI	49.82	-127.52	1000-0030-115-B1929	Mixed	NO	AvgCopy	0	0	0	147784	0	0	0	0	0	0	0	0
OK	1000-0030-115-B1930	B1930	HS201267-VI13-115-004	HS	Coho	201267 2012 HS Oct	High Seas	SW	2012	2012-10-13	Fall			L	N	Juvenile	W	Wild	1000-0030-S-HS201267-VI13	VI13	WCVI - OFF KYUQUOT	310	410	M				MID-WATER TRAWL	P126	Shelf	WCVI	49.82	-127.52	1000-0030-115-B1930	Mixed	NO	AvgCopy	0	0	0	39482	0	0	0	0	0	0	0	4.04354
OK	1000-0030-115-B1966	B1966	HS201267-IVI05-115-001	HS	Coho	201267 2012 HS Oct	High Seas	SW	2012	2012-10-14	Fall			L	N	Juvenile	W	Wild	1000-0030-S-HS201267-IVI05	IVI05	QUATSINO - KOSKIMO BAY	264	214	F				MID-WATER TRAWL	P027	WCVI	WCVI	50.47	-127.897	1000-0030-115-B1966	Mixed	NO	AvgCopy	0	0	0	20240.5	0	0	0	0	0	0	0	0
OK	1000-0030-115-B1967	B1967	HS201267-IVI05-115-002	HS	Coho	201267 2012 HS Oct	High Seas	SW	2012	2012-10-14	Fall			L	N	Juvenile	W	Wild	1000-0030-S-HS201267-IVI05	IVI05	QUATSINO - KOSKIMO BAY	225	144	M				MID-WATER TRAWL	P027	WCVI	WCVI	50.47	-127.897	1000-0030-115-B1967	Mixed	NO	AvgCopy	0	0	0	14021.1	0	0	0	0	0	0	0	0
OK	1000-0030-115-B1968	B1968	HS201267-IVI05-115-003	HS	Coho	201267 2012 HS Oct	High Seas	SW	2012	2012-10-14	Fall			L	N	Juvenile	W	Wild	1000-0030-S-HS201267-IVI05	IVI05	QUATSINO - KOSKIMO BAY	236	150	M				MID-WATER TRAWL	P027	WCVI	WCVI	50.47	-127.897	1000-0030-115-B1968	Mixed	NO	AvgCopy	0	0	0	380.606	0	0	0	0	0	0	0	14928.5
OK	1000-0030-115-B1969	B1969	HS201267-IVI05-115-004	HS	Coho	201267 2012 HS Oct	High Seas	SW	2012	2012-10-14	Fall			L	N	Juvenile	W	Wild	1000-0030-S-HS201267-IVI05	IVI05	QUATSINO - KOSKIMO BAY	258	193	F				MID-WATER TRAWL	P027	WCVI	WCVI	50.47	-127.897	1000-0030-115-B1969	Mixed	NO	AvgCopy	0	0	0	5281.77	0	0	0	0	0	0	0	6.88366
OK	1000-0030-115-B1981	B1981	HS201267-VI16-115-001	HS	Coho	201267 2012 HS Oct	High Seas	SW	2012	2012-10-14	Fall			L	N	Juvenile	H	Hatchery	1000-0030-S-HS201267-VI16	VI16	WCVI - OFF QUATSINO	314	397	F				MID-WATER TRAWL	P127	Shelf	WCVI	50.355	-128.12	1000-0030-115-B1981	Mixed	NO	AvgCopy	0	0	0	44064	0	0	0	0	0	0	0	0
OK	1000-0030-115-B1982	B1982	HS201267-VI16-115-002	HS	Coho	201267 2012 HS Oct	High Seas	SW	2012	2012-10-14	Fall			L	N	Juvenile	W	Wild	1000-0030-S-HS201267-VI16	VI16	WCVI - OFF QUATSINO	320	381	F				MID-WATER TRAWL	P127	Shelf	WCVI	50.355	-128.12	1000-0030-115-B1982	Mixed	NO	AvgCopy	0	0	0	51.1957	0	0	0	0	0	0	0	0
OK	1000-0030-115-B1983	B1983	HS201267-VI16-115-003	HS	Coho	201267 2012 HS Oct	High Seas	SW	2012	2012-10-14	Fall			L	N	Juvenile	W	Wild	1000-0030-S-HS201267-VI16	VI16	WCVI - OFF QUATSINO	298	305	M				MID-WATER TRAWL	P127	Shelf	WCVI	50.355	-128.12	1000-0030-115-B1983	Mixed	NO	AvgCopy	0	0	0	133269	0	0	0	0	0	0	0	0
OK	1000-0030-115-B1984	B1984	HS201267-VI16-115-004	HS	Coho	201267 2012 HS Oct	High Seas	SW	2012	2012-10-14	Fall			L	N	Juvenile	W	Wild	1000-0030-S-HS201267-VI16	VI16	WCVI - OFF QUATSINO	252	148	M				MID-WATER TRAWL	P127	Shelf	WCVI	50.355	-128.12	1000-0030-115-B1984	Mixed	NO	AvgCopy	0	0	0	126920	0	0	0	0	0	0	0	0
OK	1000-0030-115-B1985	B1985	HS201267-VI16-115-005	HS	Coho	201267 2012 HS Oct	High Seas	SW	2012	2012-10-14	Fall			L	N	Juvenile	W	Wild	1000-0030-S-HS201267-VI16	VI16	WCVI - OFF QUATSINO	296	306	F				MID-WATER TRAWL	P127	Shelf	WCVI	50.355	-128.12	1000-0030-115-B1985	Mixed	NO	AvgCopy	0	0	0	605439	0	0	0	0	0	0	0	20.0385
OK	1000-0030-115-B1992	B1992	HS201267-QCST01-115-001	HS	Coho	201267 2012 HS Oct	High Seas	SW	2012	2012-10-16	Fall			L	N	Juvenile	W	Wild	1000-0030-S-HS201267-QCST01	QCST01	QCST - GOLETAS CH S	275	257	M				MID-WATER TRAWL	P012	JS	VIN	50.814	-127.624	1000-0030-115-B1992	Mixed	NO	AvgCopy	0	0	0	80.3352	0	0	0	0	0	0	0	0
OK	1000-0030-115-B1993	B1993	HS201267-QCST01-115-002	HS	Coho	201267 2012 HS Oct	High Seas	SW	2012	2012-10-16	Fall			L	N	Juvenile	W	Wild	1000-0030-S-HS201267-QCST01	QCST01	QCST - GOLETAS CH S	308	337	F				MID-WATER TRAWL	P012	JS	VIN	50.814	-127.624	1000-0030-115-B1993	Mixed	NO	AvgCopy	0	0	0	28181.7	0	0	0	0	0	0	0	6.61168
OK	1000-0030-115-B2013	B2013	HS201267-QCST12-115-001	HS	Coho	201267 2012 HS Oct	High Seas	SW	2012	2012-10-17	Fall			L	N	Juvenile	W	Wild	1000-0030-S-HS201267-QCST12	QCST12	QCST - N OFF MALCOLM I	264	203	F				MID-WATER TRAWL	P012	JS	VIN	50.721	-127.036	1000-0030-115-B2013	Mixed	NO	AvgCopy	0	0	0	1766.04	0	0	0	0	0	0	0	14.5097
OK	1000-0030-115-B2036	B2036	HS201267-JS02-115-001	HS	Coho	201267 2012 HS Oct	High Seas	SW	2012	2012-10-18	Fall			L	N	Juvenile	W	Wild	1000-0030-S-HS201267-JS02	JS02	JOHNSTONE ST - OFF W CRACROFT I	220	124	F				MID-WATER TRAWL	P012	JS	VIN	50.514	-126.651	1000-0030-115-B2036	Mixed	NO	AvgCopy	0	0	0	537.442	0	0	0	0	0	0	0	3947.4
OK	1000-0030-115-B2037	B2037	HS201267-JS02-115-002	HS	Coho	201267 2012 HS Oct	High Seas	SW	2012	2012-10-18	Fall			L	N	Juvenile	W	Wild	1000-0030-S-HS201267-JS02	JS02	JOHNSTONE ST - OFF W CRACROFT I	268	224	F				MID-WATER TRAWL	P012	JS	VIN	50.514	-126.651	1000-0030-115-B2037	Mixed	NO	AvgCopy	0	0	0	10.8863	0	0	0	0	0	0	0	8.97039
OK	1000-0030-115-B2103	B2103	HS201267-JS07-115-001	HS	Coho	201267 2012 HS Oct	High Seas	SW	2012	2012-11-02	Overwinter			L	N	Juvenile	W	Wild	1000-0030-S-HS201267-JS07	JS07	JOHNSTONE ST - OFF PORT NEVILLE	296	340	F				MID-WATER TRAWL	P012	JS	VIN	50.469	-126.14	1000-0030-115-B2103	Mixed	NO	AvgCopy	0	0	0	57.3403	0	0	0	0	0	0	0	58.706
OK	1000-0030-115-B2109	B2109	HS201267-GS01-115-001	HS	Coho	201267 2012 HS Oct	High Seas	SW	2012	2012-11-03	Overwinter			L	N	Juvenile	W	Wild	1000-0030-S-HS201267-GS01	GS01	GEORGIA ST - S BUTE IN	314	362	F				MID-WATER TRAWL	P013	DI	VIN	50.443	-125.081	1000-0030-115-B2109	Mixed	NO	AvgCopy	0	0	0	2981.81	0	0	0	0	0	0	NA	0
OK	1000-0031-115-B2138	B2138	HS201310-JS02-115-002	HS	Coho	201310 2013 HS Mar	High Seas	SW	2013	2013-03-08	Overwinter			L	Y	Juvenile	W	Wild	1000-0031-S-HS201310-JS02	JS02	JS - OFF STIMPSON RF	400	704	M				MID-WATER TRAWL	P012	JS	VIN	50.478	-126.117	1000-0031-115-B2138	Mixed	NO	AvgCopy	0	0	0	105.888	0	0	0	0	0	0	0	0
OK	1000-0031-115-B2139	B2139	HS201310-JS02-115-001	HS	Coho	201310 2013 HS Mar	High Seas	SW	2013	2013-03-08	Overwinter			L	Y	Juvenile	W	Wild	1000-0031-S-HS201310-JS02	JS02	JS - OFF STIMPSON RF	303	305	M				MID-WATER TRAWL	P012	JS	VIN	50.478	-126.117	1000-0031-115-B2139	Mixed	NO	AvgCopy	0	0	0	15297	0	0	0	0	0	0	0	0
OK	1000-0031-115-B2142	B2142	HS201310-IVI01-115-001	HS	Coho	201310 2013 HS Mar	High Seas	SW	2013	2013-03-10	Overwinter			L	Y	Juvenile	W	Wild	1000-0031-S-HS201310-IVI01	IVI01	QUATSINO SD - CLIFFE PT	331	358	M				MID-WATER TRAWL	P027	WCVI	WCVI	50.468	-127.952	1000-0031-115-B2142	Mixed	NO	AvgCopy	0	0	0	662.148	0	0	0	0	0	0	0	0
OK	1000-0031-115-B2143	B2143	HS201310-IVI01-115-002	HS	Coho	201310 2013 HS Mar	High Seas	SW	2013	2013-03-10	Overwinter			L	Y	Juvenile	W	Wild	1000-0031-S-HS201310-IVI01	IVI01	QUATSINO SD - CLIFFE PT	296	279	M				MID-WATER TRAWL	P027	WCVI	WCVI	50.468	-127.952	1000-0031-115-B2143	Mixed	NO	AvgCopy	0	0	0	3222.42	0	0	0	0	0	0	0	0
OK	1000-0031-115-B2144	B2144	HS201310-IVI01-115-003	HS	Coho	201310 2013 HS Mar	High Seas	SW	2013	2013-03-10	Overwinter			L	Y	Juvenile	W	Wild	1000-0031-S-HS201310-IVI01	IVI01	QUATSINO SD - CLIFFE PT	317	331	F				MID-WATER TRAWL	P027	WCVI	WCVI	50.468	-127.952	1000-0031-115-B2144	Mixed	NO	AvgCopy	0	0	0	11718.9	0	0	0	0	0	0	0	0
OK	1000-0031-115-B2145	B2145	HS201310-IVI01-115-004	HS	Coho	201310 2013 HS Mar	High Seas	SW	2013	2013-03-10	Overwinter			L	Y	Juvenile	W	Wild	1000-0031-S-HS201310-IVI01	IVI01	QUATSINO SD - CLIFFE PT	354	474	F				MID-WATER TRAWL	P027	WCVI	WCVI	50.468	-127.952	1000-0031-115-B2145	Mixed	NO	AvgCopy	0	0	0	60.2982	0	0	0	0	0	0	0	0
OK	1000-0031-115-B2146	B2146	HS201310-IVI01-115-005	HS	Coho	201310 2013 HS Mar	High Seas	SW	2013	2013-03-10	Overwinter			L	Y	Juvenile	W	Wild	1000-0031-S-HS201310-IVI01	IVI01	QUATSINO SD - CLIFFE PT	275	220	M				MID-WATER TRAWL	P027	WCVI	WCVI	50.468	-127.952	1000-0031-115-B2146	Mixed	NO	AvgCopy	0	0	0	11253.7	0	0	0	0	0	0	0	0
OK	1000-0031-115-B2147	B2147	HS201310-IVI01-115-006	HS	Coho	201310 2013 HS Mar	High Seas	SW	2013	2013-03-10	Overwinter			L	Y	Juvenile	W	Wild	1000-0031-S-HS201310-IVI01	IVI01	QUATSINO SD - CLIFFE PT	359	463	M				MID-WATER TRAWL	P027	WCVI	WCVI	50.468	-127.952	1000-0031-115-B2147	Mixed	NO	AvgCopy	0	0	0	209	0	0	0	0	0	0	0	0
OK	1000-0031-115-B2148	B2148	HS201310-IVI01-115-007	HS	Coho	201310 2013 HS Mar	High Seas	SW	2013	2013-03-10	Overwinter			L	Y	Juvenile	W	Wild	1000-0031-S-HS201310-IVI01	IVI01	QUATSINO SD - CLIFFE PT	323	359	M	No Blood, no otiliths			MID-WATER TRAWL	P027	WCVI	WCVI	50.468	-127.952	1000-0031-115-B2148	Mixed	NO	AvgCopy	0	0	0	554.325	0	0	0	0	0	0	0	0
OK	1000-0031-115-B2149	B2149	HS201310-IVI01-115-008	HS	Coho	201310 2013 HS Mar	High Seas	SW	2013	2013-03-10	Overwinter			L	Y	Juvenile	W	Wild	1000-0031-S-HS201310-IVI01	IVI01	QUATSINO SD - CLIFFE PT	371	538	F				MID-WATER TRAWL	P027	WCVI	WCVI	50.468	-127.952	1000-0031-115-B2149	Mixed	NO	AvgCopy	0	0	0	1357.78	0	0	0	0	0	0	0	0
OK	1000-0031-115-B2151	B2151	HS201310-IVI02-115-001	HS	Coho	201310 2013 HS Mar	High Seas	SW	2013	2013-03-10	Overwinter			L	Y	Juvenile	W	Wild	1000-0031-S-HS201310-IVI02	IVI02	QUATSINO SD - CLIFFE PT	335	432	F				MID-WATER TRAWL	P027	WCVI	WCVI	50.472	-127.918	1000-0031-115-B2151	Mixed	NO	AvgCopy	0	0	0	328.953	0	0	64.714	0	0	0	0	0
OK	1000-0031-115-B2158	B2158	HS201310-IVI05-115-001	HS	Coho	201310 2013 HS Mar	High Seas	SW	2013	2013-03-10	Overwinter			L	Y	Juvenile	W	Wild	1000-0031-S-HS201310-IVI05	IVI05	QUATSINO SD - KOPRINO HRB #2	378	658	M				MID-WATER TRAWL	P027	WCVI	WCVI	50.478	-127.821	1000-0031-115-B2158	Mixed	NO	AvgCopy	0	0	0	79.8293	0	0	0	0	0	0	0	0
OK	1000-0032-115-B5022	B5022	HS201343-JF01-115-021	HS	Coho	201343 2013 HS Jun	High Seas	SW	2013	2013-07-12	Summer			L	Y	Juvenile	H	Hatchery	1000-0032-S-HS201343-JF01	JF01	JF - BEECHEY HD	210	107	M			2 histo cassettes	MID-WATER TRAWL	P020	JdF	WCVI	48.29	-123.677	1000-0032-115-B5022	Mixed	NO	AvgCopy	0	0	0	760439	0	0	0	0	0	0	0	0
OK	1000-0032-115-B5023	B5023	HS201343-JF01-115-022	HS	Coho	201343 2013 HS Jun	High Seas	SW	2013	2013-07-12	Summer			L	Y	Juvenile	W	Wild	1000-0032-S-HS201343-JF01	JF01	JF - BEECHEY HD	257	200	F			2 histo cassettes	MID-WATER TRAWL	P020	JdF	WCVI	48.29	-123.677	1000-0032-115-B5023	Mixed	NO	AvgCopy	0	0	0	1.05698e+06	0	0	0	0	0	0	0	0
OK	1000-0032-115-B5024	B5024	HS201343-JF02-115-006	HS	Coho	201343 2013 HS Jun	High Seas	SW	2013	2013-07-12	Summer			L	Y	Juvenile	W	Wild	1000-0032-S-HS201343-JF02	JF02	JF - OTTER PT	243	161	F				MID-WATER TRAWL	P020	JdF	WCVI	48.343	-123.888	1000-0032-115-B5024	Mixed	NO	AvgCopy	0	0	0	163644	NA	0	0	0	0	0	0	0
OK	1000-0032-115-B5025	B5025	HS201343-JF02-115-007	HS	Coho	201343 2013 HS Jun	High Seas	SW	2013	2013-07-12	Summer			L	Y	Juvenile	H	Hatchery	1000-0032-S-HS201343-JF02	JF02	JF - OTTER PT	219	125	M				MID-WATER TRAWL	P020	JdF	WCVI	48.343	-123.888	1000-0032-115-B5025	Mixed	NO	AvgCopy	0	0	0	7789.41	0	0	0	0	0	0	0	0
OK	1000-0032-115-B5028	B5028	HS201343-JF02-115-008	HS	Coho	201343 2013 HS Jun	High Seas	SW	2013	2013-07-12	Summer			L	Y	Juvenile	H	Hatchery	1000-0032-S-HS201343-JF02	JF02	JF - OTTER PT	236	155	F				MID-WATER TRAWL	P020	JdF	WCVI	48.343	-123.888	1000-0032-115-B5028	Mixed	NO	AvgCopy	0	0	0	5021.68	0	0	0	0	0	0	0	0
OK	1000-0032-115-B5029	B5029	HS201343-JF02-115-009	HS	Coho	201343 2013 HS Jun	High Seas	SW	2013	2013-07-12	Summer			L	Y	Juvenile	H	Hatchery	1000-0032-S-HS201343-JF02	JF02	JF - OTTER PT	225	129	F				MID-WATER TRAWL	P020	JdF	WCVI	48.343	-123.888	1000-0032-115-B5029	Mixed	NO	AvgCopy	0	0	0	832195	0	0	0	0	0	0	0	0
OK	1000-0032-115-B5030	B5030	HS201343-JF02-115-010	HS	Coho	201343 2013 HS Jun	High Seas	SW	2013	2013-07-12	Summer			L	Y	Juvenile	H	Hatchery	1000-0032-S-HS201343-JF02	JF02	JF - OTTER PT	246	170	F				MID-WATER TRAWL	P020	JdF	WCVI	48.343	-123.888	1000-0032-115-B5030	Mixed	NO	AvgCopy	0	0	0	42322.8	0	0	0	0	0	0	0	0
OK	1000-0032-115-B5031	B5031	HS201343-JF02-115-011	HS	Coho	201343 2013 HS Jun	High Seas	SW	2013	2013-07-12	Summer			L	Y	Juvenile	H	Hatchery	1000-0032-S-HS201343-JF02	JF02	JF - OTTER PT	220	128	F				MID-WATER TRAWL	P020	JdF	WCVI	48.343	-123.888	1000-0032-115-B5031	Mixed	NO	AvgCopy	0	0	0	2.8796e+06	0	0	0	0	0	0	0	0
OK	1000-0032-115-B5044	B5044	HS201343-JF05-115-007	HS	Coho	201343 2013 HS Jun	High Seas	SW	2013	2013-07-12	Summer			L	Y	Juvenile	H	Hatchery	1000-0032-S-HS201343-JF05	JF05	JF - SOMBRIO PT	228	145	F				MID-WATER TRAWL	P020	JdF	WCVI	48.476	-124.375	1000-0032-115-B5044	Mixed	NO	AvgCopy	0	0	0	66813	0	0	0	0	0	0	0	0
OK	1000-0032-115-B5045	B5045	HS201343-JF05-115-006	HS	Coho	201343 2013 HS Jun	High Seas	SW	2013	2013-07-12	Summer			L	Y	Juvenile	H	Hatchery	1000-0032-S-HS201343-JF05	JF05	JF - SOMBRIO PT	231	143	F				MID-WATER TRAWL	P020	JdF	WCVI	48.476	-124.375	1000-0032-115-B5045	Mixed	NO	AvgCopy	0	0	0	15529.5	0	0	0	0	0	0	0	0
OK	1000-0032-115-B5046	B5046	HS201343-JF05-115-009	HS	Coho	201343 2013 HS Jun	High Seas	SW	2013	2013-07-12	Summer			L	Y	Juvenile	H	Hatchery	1000-0032-S-HS201343-JF05	JF05	JF - SOMBRIO PT	230	151	F				MID-WATER TRAWL	P020	JdF	WCVI	48.476	-124.375	1000-0032-115-B5046	Mixed	NO	AvgCopy	0	0	0	208238	0	0	0	0	0	0	0	0
OK	1000-0032-115-B5047	B5047	HS201343-JF05-115-008	HS	Coho	201343 2013 HS Jun	High Seas	SW	2013	2013-07-12	Summer			L	Y	Juvenile	W	Wild	1000-0032-S-HS201343-JF05	JF05	JF - SOMBRIO PT	219	128	M				MID-WATER TRAWL	P020	JdF	WCVI	48.476	-124.375	1000-0032-115-B5047	Mixed	NO	AvgCopy	0	0	0	3924.62	0	0	0	0	0	0	0	0.616526
OK	1000-0032-115-B5048	B5048	HS201343-JF05-115-010	HS	Coho	201343 2013 HS Jun	High Seas	SW	2013	2013-07-12	Summer			L	Y	Juvenile	H	Hatchery	1000-0032-S-HS201343-JF05	JF05	JF - SOMBRIO PT	180	66	F				MID-WATER TRAWL	P020	JdF	WCVI	48.476	-124.375	1000-0032-115-B5048	Mixed	NO	AvgCopy	0	0	0	13126.4	0	0	0	0	0	0	0	0
OK	1000-0032-115-B5049	B5049	HS201343-JF06-115-001	HS	Coho	201343 2013 HS Jun	High Seas	SW	2013	2013-07-12	Summer			L	Y	Juvenile	H	Hatchery	1000-0032-S-HS201343-JF06	JF06	JF - PORT RENFREW	229	137	M				MID-WATER TRAWL	P020	JdF	WCVI	48.52	-124.502	1000-0032-115-B5049	Mixed	NO	AvgCopy	0	0	0	13436.3	0	0	0	0	0	0	0	0
OK	1000-0032-115-B5050	B5050	HS201343-JF06-115-002	HS	Coho	201343 2013 HS Jun	High Seas	SW	2013	2013-07-12	Summer			L	Y	Juvenile	W	Wild	1000-0032-S-HS201343-JF06	JF06	JF - PORT RENFREW	216	122	M				MID-WATER TRAWL	P020	JdF	WCVI	48.52	-124.502	1000-0032-115-B5050	Mixed	NO	AvgCopy	0	0	0	6034.14	0	0	0	0	0	0.475703	0	0
OK	1000-0032-115-B5051	B5051	HS201343-JF06-115-003	HS	Coho	201343 2013 HS Jun	High Seas	SW	2013	2013-07-12	Summer			L	Y	Juvenile	W	Wild	1000-0032-S-HS201343-JF06	JF06	JF - PORT RENFREW	244	181	F				MID-WATER TRAWL	P020	JdF	WCVI	48.52	-124.502	1000-0032-115-B5051	Mixed	NO	AvgCopy	0	0	0	1180.64	0	0	0	0	0	0	0	0
OK	1000-0032-115-B5052	B5052	HS201343-JF06-115-004	HS	Coho	201343 2013 HS Jun	High Seas	SW	2013	2013-07-12	Summer			L	Y	Juvenile	W	Wild	1000-0032-S-HS201343-JF06	JF06	JF - PORT RENFREW	195	87	F				MID-WATER TRAWL	P020	JdF	WCVI	48.52	-124.502	1000-0032-115-B5052	Mixed	NO	AvgCopy	0	0	0	161378	0	0	0	0	0	0	0	0
OK	1000-0032-115-B5063	B5063	HS201343-VI01-115-001	HS	Coho	201343 2013 HS Jun	High Seas	SW	2013	2013-07-13	Summer			L	Y	Juvenile	W	Wild	1000-0032-S-HS201343-VI01	VI01	WCVI - OFF BARKLEY SD	176	62	F				MID-WATER TRAWL	P023	WCVI	WCVI	48.828	-125.264	1000-0032-115-B5063	Mixed	NO	AvgCopy	0	0	0	162555	0	0	0	0	0	0	0	0
OK	1000-0032-115-B5067	B5067	HS201343-VI03-115-004	HS	Coho	201343 2013 HS Jun	High Seas	SW	2013	2013-07-13	Summer			L	Y	Juvenile	W	Wild	1000-0032-S-HS201343-VI03	VI03	WCVI - OFF BARKLEY SD	161	49	F				MID-WATER TRAWL	P123	Shelf	WCVI	48.671	-125.589	1000-0032-115-B5067	Mixed	NO	AvgCopy	0	0	0	0	0	0	0	0	0	0	0	0
OK	1000-0032-115-B5068	B5068	HS201343-VI03-115-005	HS	Coho	201343 2013 HS Jun	High Seas	SW	2013	2013-07-13	Summer			L	Y	Juvenile	W	Wild	1000-0032-S-HS201343-VI03	VI03	WCVI - OFF BARKLEY SD	181	70	M				MID-WATER TRAWL	P123	Shelf	WCVI	48.671	-125.589	1000-0032-115-B5068	Mixed	NO	AvgCopy	0	0	0	1745.26	0	0	0	0	0	0	0	0
OK	1000-0032-115-B5069	B5069	HS201343-VI08-115-005	HS	Coho	201343 2013 HS Jun	High Seas	SW	2013	2013-07-14	Summer			L	Y	Juvenile	W	Wild	1000-0032-S-HS201343-VI08	VI08	WCVI - OFF TOFINO	183	75	F				MID-WATER TRAWL	P124	Shelf	WCVI	48.989	-126.235	1000-0032-115-B5069	Mixed	NO	AvgCopy	0	0	0	924.745	2259.35	0	0	0	0	0	0	0
OK	1000-0032-115-B5070	B5070	HS201343-VI08-115-006	HS	Coho	201343 2013 HS Jun	High Seas	SW	2013	2013-07-14	Summer			L	Y	Juvenile	H	Hatchery	1000-0032-S-HS201343-VI08	VI08	WCVI - OFF TOFINO	184	81	M			NO BLOOD	MID-WATER TRAWL	P124	Shelf	WCVI	48.989	-126.235	1000-0032-115-B5070	Mixed	NO	AvgCopy	0	0	0	331295	6.72035	0	0	0	0	266.184	0	0
OK	1000-0032-115-B5071	B5071	HS201343-VI08-115-007	HS	Coho	201343 2013 HS Jun	High Seas	SW	2013	2013-07-14	Summer			L	Y	Juvenile	W	Wild	1000-0032-S-HS201343-VI08	VI08	WCVI - OFF TOFINO	248	208	F				MID-WATER TRAWL	P124	Shelf	WCVI	48.989	-126.235	1000-0032-115-B5071	Mixed	NO	AvgCopy	0	0	0	796965	2.9837	0	0	0	0	0.426454	0	0
HIGH	1000-0032-115-B5072	B5072	HS201343-VI08-115-008	HS	Coho	201343 2013 HS Jun	High Seas	SW	2013	2013-07-14	Summer			L	Y	Juvenile	H	Hatchery	1000-0032-S-HS201343-VI08	VI08	WCVI - OFF TOFINO	248	169	F			worms on spleen	MID-WATER TRAWL	P124	Shelf	WCVI	48.989	-126.235	1000-0032-115-B5072	Mixed	NO	AvgCopy	0	0	0	0	0	0	0	0	0	0	0	0
OK	1000-0032-115-B5073	B5073	HS201343-VI08-115-009	HS	Coho	201343 2013 HS Jun	High Seas	SW	2013	2013-07-14	Summer			L	Y	Juvenile	W	Wild	1000-0032-S-HS201343-VI08	VI08	WCVI - OFF TOFINO	180	86	M				MID-WATER TRAWL	P124	Shelf	WCVI	48.989	-126.235	1000-0032-115-B5073	Mixed	NO	AvgCopy	0	0	0	6303.85	163.03	0	0	0	0	0	0	1.53645
OK	1000-0032-115-B5076	B5076	HS201343-VI09-115-001	HS	Coho	201343 2013 HS Jun	High Seas	SW	2013	2013-07-14	Summer			L	Y	Juvenile	W	Wild	1000-0032-S-HS201343-VI09	VI09	WCVI - OFF TOFINO	275	285	M				MID-WATER TRAWL	P124	Shelf	WCVI	48.917	-126.328	1000-0032-115-B5076	Mixed	NO	AvgCopy	0	0	0	2803.31	0	0	0	0	0	0	0	0
OK	1000-0032-115-B5085	B5085	HS201343-EP03-115-002	HS	Coho	201343 2013 HS Jun	High Seas	SW	2013	2013-07-15	Summer			L	Y	Juvenile	H	Hatchery	1000-0032-S-HS201343-EP03	EP03	ESTEVAN PT	212	125	M				MID-WATER TRAWL	P125	Shelf	WCVI	49.269	-126.69	1000-0032-115-B5085	Mixed	NO	AvgCopy	0	0	0	20987.6	6927.68	0	0	0	0	0.0121391	0	0
OK	1000-0032-115-B5086	B5086	HS201343-EP03-115-003	HS	Coho	201343 2013 HS Jun	High Seas	SW	2013	2013-07-15	Summer			L	Y	Juvenile	W	Wild	1000-0032-S-HS201343-EP03	EP03	ESTEVAN PT	214	129	M				MID-WATER TRAWL	P125	Shelf	WCVI	49.269	-126.69	1000-0032-115-B5086	Mixed	NO	AvgCopy	0	0	0	399.59	0	0	0	0	0	0	0	0
OK	1000-0032-115-B5087	B5087	HS201343-EP03-115-004	HS	Coho	201343 2013 HS Jun	High Seas	SW	2013	2013-07-15	Summer			L	Y	Juvenile	H	Hatchery	1000-0032-S-HS201343-EP03	EP03	ESTEVAN PT	208	104	M			TOOK PHOTO/DARK SCALE SPOTS	MID-WATER TRAWL	P125	Shelf	WCVI	49.269	-126.69	1000-0032-115-B5087	Mixed	NO	AvgCopy	0	0	0	2.89894e+06	8053.93	0	0	0	0	0	0	0
OK	1000-0032-115-B5088	B5088	HS201343-EP03-115-005	HS	Coho	201343 2013 HS Jun	High Seas	SW	2013	2013-07-15	Summer			L	Y	Juvenile	H	Hatchery	1000-0032-S-HS201343-EP03	EP03	ESTEVAN PT	189	89	M			TOOK PHOTO/DARK SCALE SPOTS	MID-WATER TRAWL	P125	Shelf	WCVI	49.269	-126.69	1000-0032-115-B5088	Mixed	NO	AvgCopy	0	0	0	88.6325	0	0	0	0	0	0	0	0
OK	1000-0032-115-B5090	B5090	HS201343-EP05-115-001	HS	Coho	201343 2013 HS Jun	High Seas	SW	2013	2013-07-15	Summer			L	Y	Juvenile	H	Hatchery	1000-0032-S-HS201343-EP05	EP05	ESTEVAN PT	198	92	F				MID-WATER TRAWL	P125	Shelf	WCVI	49.209	-126.841	1000-0032-115-B5090	Mixed	NO	AvgCopy	0	0	0	88032.3	0.798827	0	0	0	0	0	0	0
HIGH	1000-0032-115-B5091	B5091	HS201343-EP05-115-002	HS	Coho	201343 2013 HS Jun	High Seas	SW	2013	2013-07-15	Summer			L	Y	Juvenile	W	Wild	1000-0032-S-HS201343-EP05	EP05	ESTEVAN PT	219	122	M				MID-WATER TRAWL	P125	Shelf	WCVI	49.209	-126.841	1000-0032-115-B5091	Mixed	NO	AvgCopy	0	0	0	0.0194173	0	0	0	0	0	0	0	0
OK	1000-0032-115-B5092	B5092	HS201343-EP05-115-003	HS	Coho	201343 2013 HS Jun	High Seas	SW	2013	2013-07-15	Summer			L	Y	Juvenile	H	Hatchery	1000-0032-S-HS201343-EP05	EP05	ESTEVAN PT	200	102	F				MID-WATER TRAWL	P125	Shelf	WCVI	49.209	-126.841	1000-0032-115-B5092	Mixed	NO	AvgCopy	0	0	0	47.1652	456864	0	0	0	0	0	0	0
OK	1000-0032-115-B5093	B5093	HS201343-EP05-115-004	HS	Coho	201343 2013 HS Jun	High Seas	SW	2013	2013-07-15	Summer			L	Y	Juvenile	W	Wild	1000-0032-S-HS201343-EP05	EP05	ESTEVAN PT	206	108	M				MID-WATER TRAWL	P125	Shelf	WCVI	49.209	-126.841	1000-0032-115-B5093	Mixed	NO	AvgCopy	0	0	0	5785.72	0	0	0	0	0	0	0	0
OK	1000-0032-115-B5094	B5094	HS201343-EP05-115-005	HS	Coho	201343 2013 HS Jun	High Seas	SW	2013	2013-07-15	Summer			L	Y	Juvenile	H	Hatchery	1000-0032-S-HS201343-EP05	EP05	ESTEVAN PT	210	123	M				MID-WATER TRAWL	P125	Shelf	WCVI	49.209	-126.841	1000-0032-115-B5094	Mixed	NO	AvgCopy	0	0	0	990.496	105.32	0	0	0	0	0	0	0
OK	1000-0032-115-B5095	B5095	HS201343-EP07-115-002	HS	Coho	201343 2013 HS Jun	High Seas	SW	2013	2013-07-15	Summer			L	Y	Juvenile	H	Hatchery	1000-0032-S-HS201343-EP07	EP07	ESTEVAN PT	197	104	M			NO MUSCLE SAMPLE FOR M.T	MID-WATER TRAWL	P125	Shelf	WCVI	49.152	-127.009	1000-0032-115-B5095	Mixed	NO	AvgCopy	0	0	0	1.12169e+06	58145.7	0	0	0	0	0	0	0
OK	1000-0032-115-B5096	B5096	HS201343-EP07-115-003	HS	Coho	201343 2013 HS Jun	High Seas	SW	2013	2013-07-15	Summer			L	Y	Juvenile	W	Wild	1000-0032-S-HS201343-EP07	EP07	ESTEVAN PT	210	126	M				MID-WATER TRAWL	P125	Shelf	WCVI	49.152	-127.009	1000-0032-115-B5096	Mixed	NO	AvgCopy	0	0	0	168951	0	0	0	0	0	0	0	0
OK	1000-0032-115-B5106	B5106	HS201343-IVI03-115-003	HS	Coho	201343 2013 HS Jun	High Seas	SW	2013	2013-07-17	Summer			L	Y	Juvenile	W	Wild	1000-0032-S-HS201343-IVI03	IVI03	QUATSINO - MAIN CH DRAKE I	183	68	F				MID-WATER TRAWL	P027	WCVI	WCVI	50.529	-127.632	1000-0032-115-B5106	Mixed	NO	AvgCopy	0	0	0	81170.4	0	0	0	0	0	0	0	0.375708
OK	1000-0032-115-B5107	B5107	HS201343-IVI03-115-004	HS	Coho	201343 2013 HS Jun	High Seas	SW	2013	2013-07-17	Summer			L	Y	Juvenile	W	Wild	1000-0032-S-HS201343-IVI03	IVI03	QUATSINO - MAIN CH DRAKE I	171	58	M				MID-WATER TRAWL	P027	WCVI	WCVI	50.529	-127.632	1000-0032-115-B5107	Mixed	NO	AvgCopy	0	0	0	4047.35	0	0	0	0	0	0	0	0
OK	1000-0032-115-B5110	B5110	HS201343-VI19-115-001	HS	Coho	201343 2013 HS Jun	High Seas	SW	2013	2013-07-17	Summer			L	Y	Juvenile	W	Wild	1000-0032-S-HS201343-VI19	VI19	WCVI - OFF QUATSINO	200	103	M				MID-WATER TRAWL	P127	Shelf	WCVI	50.244	-128.2	1000-0032-115-B5110	Mixed	NO	AvgCopy	0	0	0	130.345	0	0	0	0	0	0.29928	0	0
OK	1000-0032-115-B5111	B5111	HS201343-VI19-115-002	HS	Coho	201343 2013 HS Jun	High Seas	SW	2013	2013-07-17	Summer			L	Y	Juvenile	H	Hatchery	1000-0032-S-HS201343-VI19	VI19	WCVI - OFF QUATSINO	240	178	M				MID-WATER TRAWL	P127	Shelf	WCVI	50.244	-128.2	1000-0032-115-B5111	Mixed	NO	AvgCopy	0	0	0	8.68927	158.421	0	0	0	0	0	0	0
OK	1000-0032-115-B5112	B5112	HS201343-VI19-115-003	HS	Coho	201343 2013 HS Jun	High Seas	SW	2013	2013-07-17	Summer			L	Y	Juvenile	H	Hatchery	1000-0032-S-HS201343-VI19	VI19	WCVI - OFF QUATSINO	235	170	M				MID-WATER TRAWL	P127	Shelf	WCVI	50.244	-128.2	1000-0032-115-B5112	Mixed	NO	AvgCopy	0	0	0	357.541	531.841	0	0	0	0	0	0	0
OK	1000-0032-115-B5113	B5113	HS201343-VI19-115-004	HS	Coho	201343 2013 HS Jun	High Seas	SW	2013	2013-07-17	Summer			L	Y	Juvenile	W	Wild	1000-0032-S-HS201343-VI19	VI19	WCVI - OFF QUATSINO	233	178	F				MID-WATER TRAWL	P127	Shelf	WCVI	50.244	-128.2	1000-0032-115-B5113	Mixed	NO	AvgCopy	0	0	0	0	0	0	0	0	0	0	0	0
OK	1000-0033-115-B6876	B6876	HS201365-JF01-115-002	HS	Coho	201365 2013 HS Oct	High Seas	SW	2013	2013-10-16	Fall				Y	Juvenile		Wild	1000-0033-S-HS201365-JF01	JF01	JF - BEECHEY HD	232	143					MID-WATER TRAWL	P020	JdF	WCVI	48.299	-123.693	1000-0033-115-B6876	Mixed	NO	AvgCopy	0	0	0	31.6812	0	0	0	0	0	0	0	5.36786
OK	1000-0033-115-B6877	B6877	HS201365-JF01-115-003	HS	Coho	201365 2013 HS Oct	High Seas	SW	2013	2013-10-16	Fall				Y	Juvenile		Wild	1000-0033-S-HS201365-JF01	JF01	JF - BEECHEY HD	204	93					MID-WATER TRAWL	P020	JdF	WCVI	48.299	-123.693	1000-0033-115-B6877	Mixed	NO	AvgCopy	0	0	0	2743	0	0	0	0	0	0	0	0
OK	1000-0033-115-B6878	B6878	HS201365-JF01-115-004	HS	Coho	201365 2013 HS Oct	High Seas	SW	2013	2013-10-16	Fall				Y	Juvenile		Wild	1000-0033-S-HS201365-JF01	JF01	JF - BEECHEY HD	230	147					MID-WATER TRAWL	P020	JdF	WCVI	48.299	-123.693	1000-0033-115-B6878	Mixed	NO	AvgCopy	0	0	0	263.639	0	0	0	0	0	0	0	0
OK	1000-0033-115-B6879	B6879	HS201365-JF01-115-005	HS	Coho	201365 2013 HS Oct	High Seas	SW	2013	2013-10-16	Fall				Y	Juvenile		Wild	1000-0033-S-HS201365-JF01	JF01	JF - BEECHEY HD	261	220					MID-WATER TRAWL	P020	JdF	WCVI	48.299	-123.693	1000-0033-115-B6879	Mixed	NO	AvgCopy	0	0	0	127.701	0	0	0	0	0	0	0	0
OK	1000-0033-115-B6880	B6880	HS201365-JF01-115-006	HS	Coho	201365 2013 HS Oct	High Seas	SW	2013	2013-10-16	Fall				Y	Juvenile		Wild	1000-0033-S-HS201365-JF01	JF01	JF - BEECHEY HD	262	223					MID-WATER TRAWL	P020	JdF	WCVI	48.299	-123.693	1000-0033-115-B6880	Mixed	NO	AvgCopy	0	0	0	2165.19	0	0	0	0	0	0	0	0
OK	1000-0033-115-B6881	B6881	HS201365-JF02-115-001	HS	Coho	201365 2013 HS Oct	High Seas	SW	2013	2013-10-16	Fall				Y	Juvenile		Hatchery	1000-0033-S-HS201365-JF02	JF02	JF - OTTER PT	287	279					MID-WATER TRAWL	P020	JdF	WCVI	48.346	-123.877	1000-0033-115-B6881	Mixed	NO	AvgCopy	0	0	0	7793.04	0	0	0	0	0	0	0	0
OK	1000-0033-115-B6882	B6882	HS201365-JF02-115-002	HS	Coho	201365 2013 HS Oct	High Seas	SW	2013	2013-10-16	Fall				Y	Juvenile		Hatchery	1000-0033-S-HS201365-JF02	JF02	JF - OTTER PT	245	177					MID-WATER TRAWL	P020	JdF	WCVI	48.346	-123.877	1000-0033-115-B6882	Mixed	NO	AvgCopy	0	0	0	84.9465	0	0	0	0	0	0	0	0
OK	1000-0033-115-B6883	B6883	HS201365-JF02-115-003	HS	Coho	201365 2013 HS Oct	High Seas	SW	2013	2013-10-16	Fall				Y	Juvenile		Wild	1000-0033-S-HS201365-JF02	JF02	JF - OTTER PT	248	174					MID-WATER TRAWL	P020	JdF	WCVI	48.346	-123.877	1000-0033-115-B6883	Mixed	NO	AvgCopy	0	0	0	0	0	0	0	0	0	0	0	0
OK	1000-0033-115-B6884	B6884	HS201365-JF02-115-004	HS	Coho	201365 2013 HS Oct	High Seas	SW	2013	2013-10-16	Fall				Y	Juvenile		Hatchery	1000-0033-S-HS201365-JF02	JF02	JF - OTTER PT	259	212					MID-WATER TRAWL	P020	JdF	WCVI	48.346	-123.877	1000-0033-115-B6884	Mixed	NO	AvgCopy	0	0	0	5791.67	0	0	0	0	0	0	0	0
OK	1000-0033-115-B6885	B6885	HS201365-JF02-115-005	HS	Coho	201365 2013 HS Oct	High Seas	SW	2013	2013-10-16	Fall				Y	Juvenile		Wild	1000-0033-S-HS201365-JF02	JF02	JF - OTTER PT	242	177					MID-WATER TRAWL	P020	JdF	WCVI	48.346	-123.877	1000-0033-115-B6885	Mixed	NO	AvgCopy	0	0	0	168248	0	0	0	0	0	0	0	0
OK	1000-0033-115-B6886	B6886	HS201365-JF02-115-006	HS	Coho	201365 2013 HS Oct	High Seas	SW	2013	2013-10-16	Fall				Y	Juvenile		Hatchery	1000-0033-S-HS201365-JF02	JF02	JF - OTTER PT	256	199					MID-WATER TRAWL	P020	JdF	WCVI	48.346	-123.877	1000-0033-115-B6886	Mixed	NO	AvgCopy	0	0	0	347222	0	0	0	0	0	0	0	0
OK	1000-0033-115-B6887	B6887	HS201365-JF03-115-001	HS	Coho	201365 2013 HS Oct	High Seas	SW	2013	2013-10-16	Fall				Y	Juvenile		Wild	1000-0033-S-HS201365-JF03	JF03	JF - JORDAN R	247	184					MID-WATER TRAWL	P020	JdF	WCVI	48.396	-124.104	1000-0033-115-B6887	Mixed	NO	AvgCopy	0	0	0	378.414	0	0	0	0	0	0	0	0
OK	1000-0033-115-B6888	B6888	HS201365-JF03-115-002	HS	Coho	201365 2013 HS Oct	High Seas	SW	2013	2013-10-16	Fall				Y	Juvenile		Wild	1000-0033-S-HS201365-JF03	JF03	JF - JORDAN R	286	303					MID-WATER TRAWL	P020	JdF	WCVI	48.396	-124.104	1000-0033-115-B6888	Mixed	NO	AvgCopy	0	0	0	82537.7	0	0	2.55107	0	0	0.132981	0	0
OK	1000-0033-115-B6889	B6889	HS201365-JF03-115-003	HS	Coho	201365 2013 HS Oct	High Seas	SW	2013	2013-10-16	Fall				Y	Juvenile		Wild	1000-0033-S-HS201365-JF03	JF03	JF - JORDAN R	266	219					MID-WATER TRAWL	P020	JdF	WCVI	48.396	-124.104	1000-0033-115-B6889	Mixed	NO	AvgCopy	0	0	0	11057.8	0	0	0	0	0	0	0	NA
OK	1000-0033-115-B6890	B6890	HS201365-JF03-115-004	HS	Coho	201365 2013 HS Oct	High Seas	SW	2013	2013-10-16	Fall				Y	Juvenile		Wild	1000-0033-S-HS201365-JF03	JF03	JF - JORDAN R	271	239					MID-WATER TRAWL	P020	JdF	WCVI	48.396	-124.104	1000-0033-115-B6890	Mixed	NO	AvgCopy	0	0	0	18980.3	0	0	0	0	0	0	0	0
OK	1000-0033-115-B6894	B6894	HS201365-JF04-115-001	HS	Coho	201365 2013 HS Oct	High Seas	SW	2013	2013-10-16	Fall				Y	Juvenile		Wild	1000-0033-S-HS201365-JF04	JF04	JF - MAGDELENA PT	260	203					MID-WATER TRAWL	P020	JdF	WCVI	48.423	-124.164	1000-0033-115-B6894	Mixed	NO	AvgCopy	0	0	0	1114.35	0	0	0	0	0	0	0	0
OK	1000-0033-115-B6895	B6895	HS201365-JF04-115-002	HS	Coho	201365 2013 HS Oct	High Seas	SW	2013	2013-10-16	Fall				Y	Juvenile		Hatchery	1000-0033-S-HS201365-JF04	JF04	JF - MAGDELENA PT	265	227					MID-WATER TRAWL	P020	JdF	WCVI	48.423	-124.164	1000-0033-115-B6895	Mixed	NO	AvgCopy	0	0	0	117411	0	0	0	0	0	0	0	0
OK	1000-0033-115-B6896	B6896	HS201365-JF04-115-003	HS	Coho	201365 2013 HS Oct	High Seas	SW	2013	2013-10-16	Fall				Y	Juvenile		Wild	1000-0033-S-HS201365-JF04	JF04	JF - MAGDELENA PT	274	239					MID-WATER TRAWL	P020	JdF	WCVI	48.423	-124.164	1000-0033-115-B6896	Mixed	NO	AvgCopy	0	0	0	344022	0	0	0	0	0	0	0	0
OK	1000-0033-115-B6898	B6898	HS201365-JF04-115-005	HS	Coho	201365 2013 HS Oct	High Seas	SW	2013	2013-10-16	Fall				Y	Juvenile		Hatchery	1000-0033-S-HS201365-JF04	JF04	JF - MAGDELENA PT	272	249					MID-WATER TRAWL	P020	JdF	WCVI	48.423	-124.164	1000-0033-115-B6898	Mixed	NO	AvgCopy	0	0	0	2498.45	0	0	0	0	0	0	0	0
OK	1000-0033-115-B6899	B6899	HS201365-JF04-115-006	HS	Coho	201365 2013 HS Oct	High Seas	SW	2013	2013-10-16	Fall				Y	Juvenile		Hatchery	1000-0033-S-HS201365-JF04	JF04	JF - MAGDELENA PT	278	267					MID-WATER TRAWL	P020	JdF	WCVI	48.423	-124.164	1000-0033-115-B6899	Mixed	NO	AvgCopy	0	0	0	8290.07	0	0	0	0	0	0	0	0
OK	1000-0033-115-B6905	B6905	HS201365-JF05-115-001	HS	Coho	201365 2013 HS Oct	High Seas	SW	2013	2013-10-16	Fall				Y	Juvenile		Wild	1000-0033-S-HS201365-JF05	JF05	JF - SOMBRIO PT	266	227					MID-WATER TRAWL	P020	JdF	WCVI	48.475	-124.355	1000-0033-115-B6905	Mixed	NO	AvgCopy	0	0	0	77.2815	0	0	0	0	0	0	0	0
OK	1000-0033-115-B6906	B6906	HS201365-JF05-115-002	HS	Coho	201365 2013 HS Oct	High Seas	SW	2013	2013-10-16	Fall				Y	Juvenile		Hatchery	1000-0033-S-HS201365-JF05	JF05	JF - SOMBRIO PT	264	212					MID-WATER TRAWL	P020	JdF	WCVI	48.475	-124.355	1000-0033-115-B6906	Mixed	NO	AvgCopy	0	0	0	10113.3	0	0	0	0	0	0	0	0
OK	1000-0033-115-B6907	B6907	HS201365-JF05-115-003	HS	Coho	201365 2013 HS Oct	High Seas	SW	2013	2013-10-16	Fall				Y	Juvenile		Wild	1000-0033-S-HS201365-JF05	JF05	JF - SOMBRIO PT	257	198					MID-WATER TRAWL	P020	JdF	WCVI	48.475	-124.355	1000-0033-115-B6907	Mixed	NO	AvgCopy	0	0	0	3782.57	0	0	0	0	0	0	0	0
OK	1000-0033-115-B6908	B6908	HS201365-JF06-115-001	HS	Coho	201365 2013 HS Oct	High Seas	SW	2013	2013-10-16	Fall				Y	Juvenile		Wild	1000-0033-S-HS201365-JF06	JF06	JF - POINT RENFEW	283	266					MID-WATER TRAWL	P020	JdF	WCVI	48.522	-124.527	1000-0033-115-B6908	Mixed	NO	AvgCopy	0	0	0	7132.12	0	0	0	0	0	0	0	0
OK	1000-0033-115-B6909	B6909	HS201365-JF06-115-002	HS	Coho	201365 2013 HS Oct	High Seas	SW	2013	2013-10-16	Fall				Y	Juvenile		Wild	1000-0033-S-HS201365-JF06	JF06	JF - POINT RENFEW	280	275					MID-WATER TRAWL	P020	JdF	WCVI	48.522	-124.527	1000-0033-115-B6909	Mixed	NO	AvgCopy	0	0	0	131016	0	0	0	0	0	0	0	0
OK	1000-0033-115-B6910	B6910	HS201365-JF06-115-003	HS	Coho	201365 2013 HS Oct	High Seas	SW	2013	2013-10-16	Fall				Y	Juvenile		Wild	1000-0033-S-HS201365-JF06	JF06	JF - POINT RENFEW	251	196					MID-WATER TRAWL	P020	JdF	WCVI	48.522	-124.527	1000-0033-115-B6910	Mixed	NO	AvgCopy	0	0	0	216336	0	0	0	0	0	0	0	0
OK	1000-0033-115-B6911	B6911	HS201365-JF06-115-004	HS	Coho	201365 2013 HS Oct	High Seas	SW	2013	2013-10-16	Fall				Y	Juvenile		Wild	1000-0033-S-HS201365-JF06	JF06	JF - POINT RENFEW	259	197					MID-WATER TRAWL	P020	JdF	WCVI	48.522	-124.527	1000-0033-115-B6911	Mixed	NO	AvgCopy	0	0	0	2505.47	0	0	0	0	0	0	0	0
OK	1000-0033-115-B6933	B6933	HS201365-VI02-115-001	HS	Coho	201365 2013 HS Oct	High Seas	SW	2013	2013-10-17	Fall				Y	Juvenile		Wild	1000-0033-S-HS201365-VI02	VI02	WCVI - OFF BARKLEY SD	318	412					MID-WATER TRAWL	P123	Shelf	WCVI	48.787	-125.369	1000-0033-115-B6933	Mixed	NO	AvgCopy	0	0	0	4473.19	0	0	0	0	0	0	0	0
OK	1000-0033-115-B6936	B6936	HS201365-VI03-115-001	HS	Coho	201365 2013 HS Oct	High Seas	SW	2013	2013-10-17	Fall				Y	Juvenile		Wild	1000-0033-S-HS201365-VI03	VI03	WCVI - OFF BARKLEY SD	292	327					MID-WATER TRAWL	P123	Shelf	WCVI	48.674	-125.586	1000-0033-115-B6936	Mixed	NO	AvgCopy	0	0	0	49739.2	0	0	0	0	0	0	0	0
OK	1000-0033-115-B6937	B6937	HS201365-VI03-115-002	HS	Coho	201365 2013 HS Oct	High Seas	SW	2013	2013-10-17	Fall				Y	Juvenile		Hatchery	1000-0033-S-HS201365-VI03	VI03	WCVI - OFF BARKLEY SD	331	466					MID-WATER TRAWL	P123	Shelf	WCVI	48.674	-125.586	1000-0033-115-B6937	Mixed	NO	AvgCopy	0	0	0	3934.86	0	0	0	0	0	0	0	0
OK	1000-0033-115-B6939	B6939	HS201365-VI05-115-001	HS	Coho	201365 2013 HS Oct	High Seas	SW	2013	2013-10-17	Fall				Y	Juvenile		Hatchery	1000-0033-S-HS201365-VI05	VI05	WCVI - OFF BARKLEY SD	324	495					MID-WATER TRAWL	P123	Shelf	WCVI	48.49	-125.857	1000-0033-115-B6939	Mixed	NO	AvgCopy	0	0	0	12379.3	0	0	0	0	0	0	0	0
OK	1000-0033-115-B6940	B6940	HS201365-VI05-115-002	HS	Coho	201365 2013 HS Oct	High Seas	SW	2013	2013-10-17	Fall				Y	Juvenile		Wild	1000-0033-S-HS201365-VI05	VI05	WCVI - OFF BARKLEY SD	314	401					MID-WATER TRAWL	P123	Shelf	WCVI	48.49	-125.857	1000-0033-115-B6940	Mixed	NO	AvgCopy	0	0	0	17719.7	0	0	0	0	0	0	10.3752	0.378064
OK	1000-0033-115-B6970	B6970	HS201365-VI13-115-001	HS	Coho	201365 2013 HS Oct	High Seas	SW	2013	2013-10-20	Fall				Y	Juvenile		Wild	1000-0033-S-HS201365-VI13	VI13	WCVI - OFF ESPERAeNZA	306	369					MID-WATER TRAWL	P125	Shelf	WCVI	49.76	-127.196	1000-0033-115-B6970	Mixed	NO	AvgCopy	0	0	0	13001.8	0	0	0	0	0	0	0	1.13734
OK	1000-0033-115-B6986	B6986	HS201365-VI15-115-001	HS	Coho	201365 2013 HS Oct	High Seas	SW	2013	2013-10-20	Fall				Y	Juvenile		Wild	1000-0033-S-HS201365-VI15	VI15	WCVI - OFF KYUQUOT	285	260					MID-WATER TRAWL	P126	Shelf	WCVI	49.923	-127.521	1000-0033-115-B6986	Mixed	NO	AvgCopy	0	0	0	56074.6	0	0	0	0	0	0	0	0
OK	1000-0033-115-B6987	B6987	HS201365-VI15-115-002	HS	Coho	201365 2013 HS Oct	High Seas	SW	2013	2013-10-20	Fall				Y	Juvenile		Hatchery	1000-0033-S-HS201365-VI15	VI15	WCVI - OFF KYUQUOT	302	335					MID-WATER TRAWL	P126	Shelf	WCVI	49.923	-127.521	1000-0033-115-B6987	Mixed	NO	AvgCopy	0	0	0	10400.7	0	0	0	0	0	0	0	0
OK	1000-0033-115-B7002	B7002	HS201365-VI18-115-001	HS	Coho	201365 2013 HS Oct	High Seas	SW	2013	2013-10-20	Fall				Y	Juvenile		Wild	1000-0033-S-HS201365-VI18	VI18	WCVI - BROOKS BAY	274	262					MID-WATER TRAWL	P127	Shelf	WCVI	50.189	-127.988	1000-0033-115-B7002	Mixed	NO	AvgCopy	0	0	0	1481.09	0	0	0	0	0	0	0	0
OK	1000-0033-115-B7003	B7003	HS201365-VI18-115-002	HS	Coho	201365 2013 HS Oct	High Seas	SW	2013	2013-10-20	Fall				Y	Juvenile		Wild	1000-0033-S-HS201365-VI18	VI18	WCVI - BROOKS BAY	285	270					MID-WATER TRAWL	P127	Shelf	WCVI	50.189	-127.988	1000-0033-115-B7003	Mixed	NO	AvgCopy	0	0	0	3352.46	0	0	0	0	0	0	0	0
OK	1000-0033-115-B7006	B7006	HS201365-VI19-115-001	HS	Coho	201365 2013 HS Oct	High Seas	SW	2013	2013-10-20	Fall				Y	Juvenile		Wild	1000-0033-S-HS201365-VI19	VI19	WCVI - OFF QUATSINO	292	322					MID-WATER TRAWL	P127	Shelf	WCVI	50.36	-128.155	1000-0033-115-B7006	Mixed	NO	AvgCopy	0	0	0	33.076	0	0	0	0	0	0	0	0
OK	1000-0033-115-B7007	B7007	HS201365-VI19-115-002	HS	Coho	201365 2013 HS Oct	High Seas	SW	2013	2013-10-20	Fall				Y	Juvenile		Hatchery	1000-0033-S-HS201365-VI19	VI19	WCVI - OFF QUATSINO	291	306					MID-WATER TRAWL	P127	Shelf	WCVI	50.36	-128.155	1000-0033-115-B7007	Mixed	NO	AvgCopy	0	0	0	642.29	0	0	0	0	0	0	0	0
OK	1000-0033-115-B7018	B7018	HS201365-VI21-115-001	HS	Coho	201365 2013 HS Oct	High Seas	SW	2013	2013-10-21	Fall				Y	Juvenile		Wild	1000-0033-S-HS201365-VI21	VI21	WCVI - OFF SAN JOSEPH BAY	304	346					MID-WATER TRAWL	P127	Shelf	WCVI	50.63	-128.492	1000-0033-115-B7018	Mixed	NO	AvgCopy	0	0	0	430.937	0	0	0	0	0	0.240744	0	0
OK	1000-0033-115-B7019	B7019	HS201365-VI21-115-002	HS	Coho	201365 2013 HS Oct	High Seas	SW	2013	2013-10-21	Fall				Y	Juvenile		Hatchery	1000-0033-S-HS201365-VI21	VI21	WCVI - OFF SAN JOSEPH BAY	294	311					MID-WATER TRAWL	P127	Shelf	WCVI	50.63	-128.492	1000-0033-115-B7019	Mixed	NO	AvgCopy	0	0	0	3603.62	0	0	0	0	0	0	0	0
OK	1000-0033-115-B7020	B7020	HS201365-VI21-115-003	HS	Coho	201365 2013 HS Oct	High Seas	SW	2013	2013-10-21	Fall				Y	Juvenile		Wild	1000-0033-S-HS201365-VI21	VI21	WCVI - OFF SAN JOSEPH BAY	301	313					MID-WATER TRAWL	P127	Shelf	WCVI	50.63	-128.492	1000-0033-115-B7020	Mixed	NO	AvgCopy	0	0	0	574.756	0	0	0	0	0	0	0	0
OK	1000-0033-115-B7021	B7021	HS201365-VI21-115-004	HS	Coho	201365 2013 HS Oct	High Seas	SW	2013	2013-10-21	Fall				Y	Juvenile		Wild	1000-0033-S-HS201365-VI21	VI21	WCVI - OFF SAN JOSEPH BAY	303	357					MID-WATER TRAWL	P127	Shelf	WCVI	50.63	-128.492	1000-0033-115-B7021	Mixed	NO	AvgCopy	0	0	0	9566.45	0	0	0	0	0	0	0	0
OK	1000-0033-115-B7022	B7022	HS201365-VI21-115-005	HS	Coho	201365 2013 HS Oct	High Seas	SW	2013	2013-10-21	Fall				Y	Juvenile		Wild	1000-0033-S-HS201365-VI21	VI21	WCVI - OFF SAN JOSEPH BAY	288	298					MID-WATER TRAWL	P127	Shelf	WCVI	50.63	-128.492	1000-0033-115-B7022	Mixed	NO	AvgCopy	0	0	0	163.988	0	0	0	0	0	0	0	0
OK	1000-0033-115-B7023	B7023	HS201365-VI21-115-006	HS	Coho	201365 2013 HS Oct	High Seas	SW	2013	2013-10-21	Fall				Y	Juvenile		Wild	1000-0033-S-HS201365-VI21	VI21	WCVI - OFF SAN JOSEPH BAY	285	278					MID-WATER TRAWL	P127	Shelf	WCVI	50.63	-128.492	1000-0033-115-B7023	Mixed	NO	AvgCopy	0	0	0	9706.03	0	0	0	0	0	0	0	0
OK	1000-0033-115-B7024	B7024	HS201365-VI22-115-001	HS	Coho	201365 2013 HS Oct	High Seas	SW	2013	2013-10-21	Fall				Y	Juvenile		Wild	1000-0033-S-HS201365-VI22	VI22	WCVI - OFF TOPKNOT PT	300	318					MID-WATER TRAWL	P127	Shelf	WCVI	50.548	-128.387	1000-0033-115-B7024	Mixed	NO	AvgCopy	0	0	0	2546.29	0	0	0	0	0	0.00892234	0	0
OK	1000-0033-115-B7025	B7025	HS201365-VI22-115-002	HS	Coho	201365 2013 HS Oct	High Seas	SW	2013	2013-10-21	Fall				Y	Juvenile		Wild	1000-0033-S-HS201365-VI22	VI22	WCVI - OFF TOPKNOT PT	318	393					MID-WATER TRAWL	P127	Shelf	WCVI	50.548	-128.387	1000-0033-115-B7025	Mixed	NO	AvgCopy	0	0	0	1470.16	0	0	0	0	0	0	0	0
OK	1000-0033-115-B7026	B7026	HS201365-VI22-115-003	HS	Coho	201365 2013 HS Oct	High Seas	SW	2013	2013-10-21	Fall				Y	Juvenile		Wild	1000-0033-S-HS201365-VI22	VI22	WCVI - OFF TOPKNOT PT	263	263					MID-WATER TRAWL	P127	Shelf	WCVI	50.548	-128.387	1000-0033-115-B7026	Mixed	NO	AvgCopy	0	0	0	7569.41	0	0	0	0	0	0	0	0
OK	1000-0033-115-B7027	B7027	HS201365-VI22-115-004	HS	Coho	201365 2013 HS Oct	High Seas	SW	2013	2013-10-21	Fall				Y	Juvenile		Wild	1000-0033-S-HS201365-VI22	VI22	WCVI - OFF TOPKNOT PT	295	320					MID-WATER TRAWL	P127	Shelf	WCVI	50.548	-128.387	1000-0033-115-B7027	Mixed	NO	AvgCopy	0	0	0	89971.4	0	0	0	0	0	0	0	0
OK	1000-0033-115-B7032	B7032	HS201365-VI23-115-001	HS	Coho	201365 2013 HS Oct	High Seas	SW	2013	2013-10-21	Fall				Y	Juvenile		Hatchery	1000-0033-S-HS201365-VI23	VI23	WCVI - OFF LIPPY PT	347	509					MID-WATER TRAWL	P127	Shelf	WCVI	50.478	-128.232	1000-0033-115-B7032	Mixed	NO	AvgCopy	0	0	0	459.848	0	0	0	0	0	0	0	0
OK	1000-0033-115-B7033	B7033	HS201365-VI23-115-002	HS	Coho	201365 2013 HS Oct	High Seas	SW	2013	2013-10-21	Fall				Y	Juvenile		Wild	1000-0033-S-HS201365-VI23	VI23	WCVI - OFF LIPPY PT	313	353					MID-WATER TRAWL	P127	Shelf	WCVI	50.478	-128.232	1000-0033-115-B7033	Mixed	NO	AvgCopy	0	0	0	10443.8	0	0	0	0	0	0	0	0
OK	1000-0033-115-B7048	B7048	HS201365-QCST04-115-001	HS	Coho	201365 2013 HS Oct	High Seas	SW	2013	2013-11-03	Overwinter			L	Y	Juvenile	W	Wild	1000-0033-S-HS201365-QCST04	QCST04	QCST - OFF MALCOLM IS	234	140	M				MID-WATER TRAWL	P012	JS	VIN	50.714	-126.956	1000-0033-115-B7048	Mixed	NO	AvgCopy	0	0	0	55732.9	0	0	0	0	0	0	0	0
OK	1000-0033-115-B7049	B7049	HS201365-QCST04-115-002	HS	Coho	201365 2013 HS Oct	High Seas	SW	2013	2013-11-03	Overwinter			L	Y	Juvenile	H	Hatchery	1000-0033-S-HS201365-QCST04	QCST04	QCST - OFF MALCOLM IS	265	213	M				MID-WATER TRAWL	P012	JS	VIN	50.714	-126.956	1000-0033-115-B7049	Mixed	NO	AvgCopy	0	0	0	11801.5	0	0	0	0	0	0	0	0
OK	1000-0033-115-B7069	B7069	HS201365-QCST12-115-001	HS	Coho	201365 2013 HS Oct	High Seas	SW	2013	2013-11-04	Overwinter			L	Y	Juvenile	W	Wild	1000-0033-S-HS201365-QCST12	QCST12	QCST - NW OFF MALCOLM IS	237	150	M				MID-WATER TRAWL	P012	JS	VIN	50.691	-127.211	1000-0033-115-B7069	Mixed	NO	AvgCopy	0	0	0	0	0	0	0	0	0	0	0	15.895
OK	1000-0033-115-B7070	B7070	HS201365-QCST12-115-002	HS	Coho	201365 2013 HS Oct	High Seas	SW	2013	2013-11-04	Overwinter			L	Y	Juvenile	W	Wild	1000-0033-S-HS201365-QCST12	QCST12	QCST - NW OFF MALCOLM IS	241	169	M				MID-WATER TRAWL	P012	JS	VIN	50.691	-127.211	1000-0033-115-B7070	Mixed	NO	AvgCopy	0	0	0	1974.31	0	0	0	0	0	0	0	0
OK	1000-0033-115-B7071	B7071	HS201365-QCST12-115-003	HS	Coho	201365 2013 HS Oct	High Seas	SW	2013	2013-11-04	Overwinter			L	Y	Juvenile	W	Wild	1000-0033-S-HS201365-QCST12	QCST12	QCST - NW OFF MALCOLM IS	250	170	F				MID-WATER TRAWL	P012	JS	VIN	50.691	-127.211	1000-0033-115-B7071	Mixed	NO	AvgCopy	0	0	0	1474.01	0	0	0	0	0	0	0	71.2636
OK	1000-0033-115-B7072	B7072	HS201365-QCST12-115-004	HS	Coho	201365 2013 HS Oct	High Seas	SW	2013	2013-11-04	Overwinter			L	Y	Juvenile	W	Wild	1000-0033-S-HS201365-QCST12	QCST12	QCST - NW OFF MALCOLM IS	269	230	F				MID-WATER TRAWL	P012	JS	VIN	50.691	-127.211	1000-0033-115-B7072	Mixed	NO	AvgCopy	0	0	0	242.965	0	0	0	0	0	0	0	0
OK	1000-0033-115-B7076	B7076	HS201365-QCST13-115-001	HS	Coho	201365 2013 HS Oct	High Seas	SW	2013	2013-11-04	Overwinter			L	Y	Juvenile	W	Wild	1000-0033-S-HS201365-QCST13	QCST13	QCST - NW OFF MALCOLM IS	282	239	M				MID-WATER TRAWL	P012	JS	VIN	50.711	-127.254	1000-0033-115-B7076	Mixed	NO	AvgCopy	0	0	0	0	0	0	0	0	0	0	0	0
OK	1000-0033-115-B7077	B7077	HS201365-QCST13-115-002	HS	Coho	201365 2013 HS Oct	High Seas	SW	2013	2013-11-04	Overwinter			L	Y	Juvenile	W	Wild	1000-0033-S-HS201365-QCST13	QCST13	QCST - NW OFF MALCOLM IS	244	164	M				MID-WATER TRAWL	P012	JS	VIN	50.711	-127.254	1000-0033-115-B7077	Mixed	NO	AvgCopy	0	0	0	5716.37	0	0	0	0	0	0	0	0
OK	1000-0033-115-B7084	B7084	HS201365-QCST14-115-001	HS	Coho	201365 2013 HS Oct	High Seas	SW	2013	2013-11-04	Overwinter			L	Y	Juvenile	W	Wild	1000-0033-S-HS201365-QCST14	QCST14	QCST - NW OFF MALCOLM IS	227	143	M				MID-WATER TRAWL	P012	JS	VIN	50.698	-127.232	1000-0033-115-B7084	Mixed	NO	AvgCopy	0	0	0	28682.7	0	0	0	0	0	0	0	0
OK	1000-0033-115-B7098	B7098	HS201365-QCST17-115-001	HS	Coho	201365 2013 HS Oct	High Seas	SW	2013	2013-11-04	Overwinter			L	Y	Juvenile	W	Wild	1000-0033-S-HS201365-QCST17	QCST17	QCST - TAYLOR BK	285	266	M				MID-WATER TRAWL	P012	JS	VIN	50.827	-127.266	1000-0033-115-B7098	Mixed	NO	AvgCopy	0	0	0	0	0	0	0	0	0	0	0	0
OK	1000-0033-115-B7099	B7099	HS201365-QCST17-115-002	HS	Coho	201365 2013 HS Oct	High Seas	SW	2013	2013-11-04	Overwinter			L	Y	Juvenile	W	Wild	1000-0033-S-HS201365-QCST17	QCST17	QCST - TAYLOR BK	298	288	M				MID-WATER TRAWL	P012	JS	VIN	50.827	-127.266	1000-0033-115-B7099	Mixed	NO	AvgCopy	0	0	0	407864	0	0	0	0	0	0	0	0
OK	1000-0033-115-B7100	B7100	HS201365-QCST17-115-003	HS	Coho	201365 2013 HS Oct	High Seas	SW	2013	2013-11-04	Overwinter			L	Y	Juvenile	W	Wild	1000-0033-S-HS201365-QCST17	QCST17	QCST - TAYLOR BK	267	214	M				MID-WATER TRAWL	P012	JS	VIN	50.827	-127.266	1000-0033-115-B7100	Mixed	NO	AvgCopy	0	0	0	183.48	0	0	11.0022	0	0	0	0	0
OK	1000-0033-115-B7101	B7101	HS201365-QCST18-115-001	HS	Coho	201365 2013 HS Oct	High Seas	SW	2013	2013-11-04	Overwinter			L	Y	Juvenile	W	Wild	1000-0033-S-HS201365-QCST18	QCST18	QCST - TAYLOR BK	265	204	M	sealice			MID-WATER TRAWL	P012	JS	VIN	50.845	-127.307	1000-0033-115-B7101	Mixed	NO	AvgCopy	0	0	0	127.851	0	0	0	0	0	0	0	0
OK	1000-0033-115-B7102	B7102	HS201365-QCST18-115-002	HS	Coho	201365 2013 HS Oct	High Seas	SW	2013	2013-11-04	Overwinter			L	Y	Juvenile	H	Hatchery	1000-0033-S-HS201365-QCST18	QCST18	QCST - TAYLOR BK	296	309	F				MID-WATER TRAWL	P012	JS	VIN	50.845	-127.307	1000-0033-115-B7102	Mixed	NO	AvgCopy	0	0	0	248633	228.272	0	0	0	0	0	0	0
OK	1000-0033-115-B7103	B7103	HS201365-QCST18-115-003	HS	Coho	201365 2013 HS Oct	High Seas	SW	2013	2013-11-04	Overwinter			L	Y	Juvenile	W	Wild	1000-0033-S-HS201365-QCST18	QCST18	QCST - TAYLOR BK	280	284	M				MID-WATER TRAWL	P012	JS	VIN	50.845	-127.307	1000-0033-115-B7103	Mixed	NO	AvgCopy	0	0	0	19571.6	0	0	0	0	0	0	0	0
OK	1000-0033-115-B7104	B7104	HS201365-QCST18-115-004	HS	Coho	201365 2013 HS Oct	High Seas	SW	2013	2013-11-04	Overwinter			L	Y	Juvenile	W	Wild	1000-0033-S-HS201365-QCST18	QCST18	QCST - TAYLOR BK	295	280	M				MID-WATER TRAWL	P012	JS	VIN	50.845	-127.307	1000-0033-115-B7104	Mixed	NO	AvgCopy	0	0	0	9873.44	0	0	0	0	0	0	0	4.5236
OK	1000-0033-115-B7105	B7105	HS201365-QCST18-115-005	HS	Coho	201365 2013 HS Oct	High Seas	SW	2013	2013-11-04	Overwinter			L	Y	Juvenile	W	Wild	1000-0033-S-HS201365-QCST18	QCST18	QCST - TAYLOR BK	256	190	F				MID-WATER TRAWL	P012	JS	VIN	50.845	-127.307	1000-0033-115-B7105	Mixed	NO	AvgCopy	0	0	0	75.8377	0	0	0	0	0	0	0	0
OK	1000-0033-115-B7117	B7117	HS201365-QCST22-115-001	HS	Coho	201365 2013 HS Oct	High Seas	SW	2013	2013-11-05	Overwinter			L	Y	Juvenile	W	Wild	1000-0033-S-HS201365-QCST22	QCST22	QCST - OFF PORT HARDY	235	141	M				MID-WATER TRAWL	P012	JS	VIN	50.77	-127.405	1000-0033-115-B7117	Mixed	NO	AvgCopy	0	0	0	22215.3	0	0	0	0	0	0	0	0
OK	1000-0033-115-B7118	B7118	HS201365-QCST22-115-002	HS	Coho	201365 2013 HS Oct	High Seas	SW	2013	2013-11-05	Overwinter			L	Y	Juvenile	W	Wild	1000-0033-S-HS201365-QCST22	QCST22	QCST - OFF PORT HARDY	320	358	F				MID-WATER TRAWL	P012	JS	VIN	50.77	-127.405	1000-0033-115-B7118	Mixed	NO	AvgCopy	0	NA	0	7002.74	0	0	0	0	0	0	0	0
OK	1000-0033-115-B7119	B7119	HS201365-QCST22-115-003	HS	Coho	201365 2013 HS Oct	High Seas	SW	2013	2013-11-05	Overwinter			L	Y	Juvenile	W	Wild	1000-0033-S-HS201365-QCST22	QCST22	QCST - OFF PORT HARDY	291	298	M	nematodes			MID-WATER TRAWL	P012	JS	VIN	50.77	-127.405	1000-0033-115-B7119	Mixed	NO	AvgCopy	0	0	0	16715.6	0	0	0	0	0	0	0	0
OK	1000-0033-115-B7170	B7170	HS201365-JS03-115-001	HS	Coho	201365 2013 HS Oct	High Seas	SW	2013	2013-11-06	Overwinter			L	Y	Juvenile	W	Wild	1000-0033-S-HS201365-JS03	JS03	JOHNSTONE ST - W CRACROFT IS	307	331	M				MID-WATER TRAWL	P012	JS	VIN	50.506	-126.412	1000-0033-115-B7170	Mixed	NO	AvgCopy	0	0	0	175.014	0	0	0	0	0	0	0	0
OK	1000-0033-115-B7171	B7171	HS201365-JS03-115-002	HS	Coho	201365 2013 HS Oct	High Seas	SW	2013	2013-11-06	Overwinter			L	Y	Juvenile	W	Wild	1000-0033-S-HS201365-JS03	JS03	JOHNSTONE ST - W CRACROFT IS	305	319	M				MID-WATER TRAWL	P012	JS	VIN	50.506	-126.412	1000-0033-115-B7171	Mixed	NO	AvgCopy	0	0	0	39.6346	0	0	0	0	0	0	0	0
OK	1000-0033-115-B7172	B7172	HS201365-JS03-115-003	HS	Coho	201365 2013 HS Oct	High Seas	SW	2013	2013-11-06	Overwinter			L	Y	Juvenile	W	Wild	1000-0033-S-HS201365-JS03	JS03	JOHNSTONE ST - W CRACROFT IS	267	223	F				MID-WATER TRAWL	P012	JS	VIN	50.506	-126.412	1000-0033-115-B7172	Mixed	NO	AvgCopy	0	0	0	48254.9	0	0	0	0	0	0	0	0
OK	1000-0033-115-B7183	B7183	HS201365-JS06-115-001	HS	Coho	201365 2013 HS Oct	High Seas	SW	2013	2013-11-06	Overwinter			L	Y	Juvenile	W	Wild	1000-0033-S-HS201365-JS06	JS06	JOHNSTONE ST - W CRACROFT IS	240	144	F				MID-WATER TRAWL	P012	JS	VIN	50.486	-126.314	1000-0033-115-B7183	Mixed	NO	AvgCopy	0	0	0	38209	0	0	0	0	0	0	0	0
OK	1000-0033-115-B7188	B7188	HS201365-JS07-115-002	HS	Coho	201365 2013 HS Oct	High Seas	SW	2013	2013-11-06	Overwinter			L	Y	Juvenile	W	Wild	1000-0033-S-HS201365-JS07	JS07	JOHNSTONE ST - W CRACROFT IS	290	291	M				MID-WATER TRAWL	P012	JS	VIN	50.482	-126.274	1000-0033-115-B7188	Mixed	NO	AvgCopy	0	0	0	27606.3	0	0	0	0	0	0	0	0
OK	1000-0033-115-B7189	B7189	HS201365-JS07-115-003	HS	Coho	201365 2013 HS Oct	High Seas	SW	2013	2013-11-06	Overwinter			L	Y	Juvenile	W	Wild	1000-0033-S-HS201365-JS07	JS07	JOHNSTONE ST - W CRACROFT IS	300	320	F	SEA LICE			MID-WATER TRAWL	P012	JS	VIN	50.482	-126.274	1000-0033-115-B7189	Mixed	NO	AvgCopy	0	0	0	1716.93	0	0	0	0	0	0	0	0
OK	1000-0033-115-B7190	B7190	HS201365-JS07-115-004	HS	Coho	201365 2013 HS Oct	High Seas	SW	2013	2013-11-06	Overwinter			L	Y	Juvenile	H	Hatchery	1000-0033-S-HS201365-JS07	JS07	JOHNSTONE ST - W CRACROFT IS	299	312	M				MID-WATER TRAWL	P012	JS	VIN	50.482	-126.274	1000-0033-115-B7190	Mixed	NO	AvgCopy	0	0	0	72.2162	0	0	0	0	0	0	0	0
OK	1000-0033-115-B7191	B7191	HS201365-JS07-115-005	HS	Coho	201365 2013 HS Oct	High Seas	SW	2013	2013-11-06	Overwinter			L	Y	Juvenile	W	Wild	1000-0033-S-HS201365-JS07	JS07	JOHNSTONE ST - W CRACROFT IS	302	344	F				MID-WATER TRAWL	P012	JS	VIN	50.482	-126.274	1000-0033-115-B7191	Mixed	NO	AvgCopy	0	0	0	647.997	0	0	0	0	0	0	0	0
OK	1000-0033-115-B7192	B7192	HS201365-JS09-115-001	HS	Coho	201365 2013 HS Oct	High Seas	SW	2013	2013-11-06	Overwinter			L	Y	Juvenile	H	Hatchery	1000-0033-S-HS201365-JS09	JS09	JOHNSTONE ST - W CRACROFT IS	265	210	F				MID-WATER TRAWL	P012	JS	VIN	50.482	-126.29	1000-0033-115-B7192	Mixed	NO	AvgCopy	0	0	0	1.33165e+06	0	0	0	0	0	8083.44	0	0
OK	1000-0033-115-B7200	B7200	HS201365-JS13-115-001	HS	Coho	201365 2013 HS Oct	High Seas	SW	2013	2013-11-07	Overwinter			L	Y	Juvenile	W	Wild	1000-0033-S-HS201365-JS13	JS13	JOHNSTONE ST - NORDALES CH	310	352	F				MID-WATER TRAWL	P013	DI	VIN	50.378	-125.355	1000-0033-115-B7200	Mixed	NO	AvgCopy	0	0	0	665.427	0	0	0	0	0	0	0	0
OK	1000-0033-115-B7505	B7505	HS201365-JS17-115-001	HS	Coho	201365 2013 HS Oct	High Seas	SW	2013	2013-11-07	Overwinter			L	Y	Juvenile	W	Wild	1000-0033-S-HS201365-JS17	JS17	JOHNSTONE ST - DISCOVERY PASS	318	377	M				MID-WATER TRAWL	P013	DI	VIN	50.268	-125.384	1000-0033-115-B7505	Mixed	NO	AvgCopy	0	0	0	6.84024	0	0	0	0	0	0	0	0
OK	1000-0033-115-B7506	B7506	HS201365-JS17-115-002	HS	Coho	201365 2013 HS Oct	High Seas	SW	2013	2013-11-07	Overwinter			L	Y	Juvenile	W	Wild	1000-0033-S-HS201365-JS17	JS17	JOHNSTONE ST - DISCOVERY PASS	312	399	F				MID-WATER TRAWL	P013	DI	VIN	50.268	-125.384	1000-0033-115-B7506	Mixed	NO	AvgCopy	0	0	0	18.1232	0	0	0	0	0	0	0	0
OK	1000-0033-115-B7507	B7507	HS201365-JS17-115-003	HS	Coho	201365 2013 HS Oct	High Seas	SW	2013	2013-11-07	Overwinter			L	Y	Juvenile	H	Hatchery	1000-0033-S-HS201365-JS17	JS17	JOHNSTONE ST - DISCOVERY PASS	336	417	M				MID-WATER TRAWL	P013	DI	VIN	50.268	-125.384	1000-0033-115-B7507	Mixed	NO	AvgCopy	0	0	0	67272.5	0	0	0	0	0	0	0	0
OK	1000-0033-115-B7508	B7508	HS201365-JS17-115-004	HS	Coho	201365 2013 HS Oct	High Seas	SW	2013	2013-11-07	Overwinter			L	Y	Juvenile	W	Wild	1000-0033-S-HS201365-JS17	JS17	JOHNSTONE ST - DISCOVERY PASS	295	314	M				MID-WATER TRAWL	P013	DI	VIN	50.268	-125.384	1000-0033-115-B7508	Mixed	NO	AvgCopy	0	0	0	11291.1	0	0	0	0	0	0	0	0
OK	1000-0033-115-B7509	B7509	HS201365-JS17-115-005	HS	Coho	201365 2013 HS Oct	High Seas	SW	2013	2013-11-07	Overwinter			L	Y	Juvenile	W	Wild	1000-0033-S-HS201365-JS17	JS17	JOHNSTONE ST - DISCOVERY PASS	292	286	F				MID-WATER TRAWL	P013	DI	VIN	50.268	-125.384	1000-0033-115-B7509	Mixed	NO	AvgCopy	0	0	0	9124.55	0	0	0	0	0	0	0	2.57393
OK	1000-0033-115-B7510	B7510	HS201365-JS17-115-006	HS	Coho	201365 2013 HS Oct	High Seas	SW	2013	2013-11-07	Overwinter			L	Y	Juvenile	H	Hatchery	1000-0033-S-HS201365-JS17	JS17	JOHNSTONE ST - DISCOVERY PASS	332	482	F				MID-WATER TRAWL	P013	DI	VIN	50.268	-125.384	1000-0033-115-B7510	Mixed	NO	AvgCopy	0	0	0	1607.74	0	0	0	0	0	0	0	0
OK	1000-0033-115-B7511	B7511	HS201365-JS17-115-007	HS	Coho	201365 2013 HS Oct	High Seas	SW	2013	2013-11-07	Overwinter			L	Y	Juvenile	W	Wild	1000-0033-S-HS201365-JS17	JS17	JOHNSTONE ST - DISCOVERY PASS	325	443	M				MID-WATER TRAWL	P013	DI	VIN	50.268	-125.384	1000-0033-115-B7511	Mixed	NO	AvgCopy	0	0	0	153.632	0	0	0	0	0	0	0	198.898
OK	1000-0033-115-B7512	B7512	HS201365-JS17-115-008	HS	Coho	201365 2013 HS Oct	High Seas	SW	2013	2013-11-07	Overwinter			L	Y	Juvenile	W	Wild	1000-0033-S-HS201365-JS17	JS17	JOHNSTONE ST - DISCOVERY PASS	315	386	F				MID-WATER TRAWL	P013	DI	VIN	50.268	-125.384	1000-0033-115-B7512	Mixed	NO	AvgCopy	0	0	0	407.972	0	0	0	0	0	0	0	0
OK	1000-0033-115-B7516	B7516	HS201365-JS20-115-001	HS	Coho	201365 2013 HS Oct	High Seas	SW	2013	2013-11-07	Overwinter			L	Y	Juvenile	W	Wild	1000-0033-S-HS201365-JS20	JS20	JOHNSTONE ST - DISCOVERY PASS	316	366	M				MID-WATER TRAWL	P013	DI	VIN	50.282	-125.396	1000-0033-115-B7516	Mixed	NO	AvgCopy	0	0	0	8379.27	0	0	33.3411	0	0	0	0	0
OK	1000-0033-115-B7522	B7522	HS201365-DI01-115-001	HS	Coho	201365 2013 HS Oct	High Seas	SW	2013	2013-11-08	Overwinter			L	Y	Juvenile	W	Wild	1000-0033-S-HS201365-DI01	DI01	DISCOVEY IS'S - E OFF QUADRA IS	216	113	M				MID-WATER TRAWL	P013	DI	VIN	50.029	-125.138	1000-0033-115-B7522	Mixed	NO	AvgCopy	0	0	0	47.6646	0	0	0	0	0	0	NA	0
OK	1000-0033-115-B7523	B7523	HS201365-DI02-115-001	HS	Coho	201365 2013 HS Oct	High Seas	SW	2013	2013-11-08	Overwinter			L	Y	Juvenile	W	Wild	1000-0033-S-HS201365-DI02	DI02	DISCOVEY IS'S - E OFF QUADRA IS	344	465	F				MID-WATER TRAWL	P013	DI	VIN	50.051	-125.151	1000-0033-115-B7523	Mixed	NO	AvgCopy	0	0	0	10366.1	0	0	0	0	0	0	0	0
OK	1000-0033-115-B7524	B7524	HS201365-DI02-115-002	HS	Coho	201365 2013 HS Oct	High Seas	SW	2013	2013-11-08	Overwinter			L	Y	Juvenile	W	Wild	1000-0033-S-HS201365-DI02	DI02	DISCOVEY IS'S - E OFF QUADRA IS	290	304	F				MID-WATER TRAWL	P013	DI	VIN	50.051	-125.151	1000-0033-115-B7524	Mixed	NO	AvgCopy	0	0	0	3974.16	0	0	0	0	0	0	0	0
OK	1000-0033-115-B7534	B7534	HS201365-DI03-115-001	HS	Coho	201365 2013 HS Oct	High Seas	SW	2013	2013-11-08	Overwinter			L	Y	Juvenile	W	Wild	1000-0033-S-HS201365-DI03	DI03	DISCOVEY IS'S - E OFF QUADRA IS	252	186	M				MID-WATER TRAWL	P013	DI	VIN	50.035	-125.138	1000-0033-115-B7534	Mixed	NO	AvgCopy	0	0	0	35228.7	0	0	0	0	0	0	0	0
OK	1000-0033-115-B7535	B7535	HS201365-DI03-115-002	HS	Coho	201365 2013 HS Oct	High Seas	SW	2013	2013-11-08	Overwinter			L	Y	Juvenile	H	Hatchery	1000-0033-S-HS201365-DI03	DI03	DISCOVEY IS'S - E OFF QUADRA IS	312	387	F				MID-WATER TRAWL	P013	DI	VIN	50.035	-125.138	1000-0033-115-B7535	Mixed	NO	AvgCopy	0	0	0	2602.59	0	0	0	0	0	0	0	0
OK	1000-0038-115-D3192	D3192	HS201436-JS01-115-005	HS	Coho	201436 2014 HS Jul	High Seas	SW	2014	2014-07-09	Summer			L	Y	Juvenile	H	Hatchery	1000-0038-S-HS201436-JS01	JS01	JOHNSTONE ST-HARDWICKE PT	199	89	U				MID-WATER TRAWL	P012	JS	VIN	50.453	-126.033	1000-0038-115-D3192	Mixed	NO	AvgCopy	0	0	0	7884.27	0	0	0	0	0	0	0	0
OK	1000-0038-115-D3193	D3193	HS201436-JS01-115-002	HS	Coho	201436 2014 HS Jul	High Seas	SW	2014	2014-07-09	Summer			L	Y	Juvenile	W	Wild	1000-0038-S-HS201436-JS01	JS01	JOHNSTONE ST-HARDWICKE PT	206	96	U				MID-WATER TRAWL	P012	JS	VIN	50.453	-126.033	1000-0038-115-D3193	Mixed	NO	AvgCopy	0	0	0	8338.01	0	0	0	0	0	0	0	0
OK	1000-0038-115-D3194	D3194	HS201436-JS02-115-001	HS	Coho	201436 2014 HS Jul	High Seas	SW	2014	2014-07-09	Summer			L	Y	Juvenile	W	Wild	1000-0038-S-HS201436-JS02	JS02	JOHNSTONE ST-HICKEY PT	174	59	F				MID-WATER TRAWL	P012	JS	VIN	50.461	-126.101	1000-0038-115-D3194	Mixed	NO	AvgCopy	0	0	0	692.005	0	0	0	0	0	0	0	7.59795
OK	1000-0038-115-D3195	D3195	HS201436-JS02-115-002	HS	Coho	201436 2014 HS Jul	High Seas	SW	2014	2014-07-09	Summer			L	Y	Juvenile	W	Wild	1000-0038-S-HS201436-JS02	JS02	JOHNSTONE ST-HICKEY PT	235	144	F				MID-WATER TRAWL	P012	JS	VIN	50.461	-126.101	1000-0038-115-D3195	Mixed	NO	AvgCopy	0	0	0	314768	0	0	0	0	0	0	0	0
OK	1000-0038-115-D3196	D3196	HS201436-JS02-115-003	HS	Coho	201436 2014 HS Jul	High Seas	SW	2014	2014-07-09	Summer			L	Y	Juvenile	W	Wild	1000-0038-S-HS201436-JS02	JS02	JOHNSTONE ST-HICKEY PT	192	70	U				MID-WATER TRAWL	P012	JS	VIN	50.461	-126.101	1000-0038-115-D3196	Mixed	NO	AvgCopy	0	0	0	331538	0	0	0	0	0	0	0	0
OK	1000-0038-115-D3603	D3603	HS201436-JS03-115-001	HS	Coho	201436 2014 HS Jul	High Seas	SW	2014	2014-07-09	Summer			L	Y	Juvenile	W	Wild	1000-0038-S-HS201436-JS03	JS03	JOHNSTONE ST-STIMPSON PT	202	98	F				MID-WATER TRAWL	P012	JS	VIN	50.484	-126.211	1000-0038-115-D3603	Mixed	NO	AvgCopy	0	0	0	8.28258	0	0	0	0	0	0	0	0
OK	1000-0038-115-D3604	D3604	HS201436-JS03-115-002	HS	Coho	201436 2014 HS Jul	High Seas	SW	2014	2014-07-09	Summer			L	Y	Juvenile	W	Wild	1000-0038-S-HS201436-JS03	JS03	JOHNSTONE ST-STIMPSON PT	190	80	F				MID-WATER TRAWL	P012	JS	VIN	50.484	-126.211	1000-0038-115-D3604	Mixed	NO	AvgCopy	0	0	0	1306.86	0	0	0	0	0	0	0	0
HIGH	1000-0038-115-D3606	D3606	HS201436-JS03-115-004	HS	Coho	201436 2014 HS Jul	High Seas	SW	2014	2014-07-09	Summer			L	Y	Juvenile	W	Wild	1000-0038-S-HS201436-JS03	JS03	JOHNSTONE ST-STIMPSON PT	180	63	U				MID-WATER TRAWL	P012	JS	VIN	50.484	-126.211	1000-0038-115-D3606	Mixed	NO	AvgCopy	0	0	0	0	0	0	0	0	0	0	0	0
OK	1000-0038-115-D3608	D3608	HS201436-JS03-115-006	HS	Coho	201436 2014 HS Jul	High Seas	SW	2014	2014-07-09	Summer			L	Y	Juvenile	W	Wild	1000-0038-S-HS201436-JS03	JS03	JOHNSTONE ST-STIMPSON PT	208	96	F				MID-WATER TRAWL	P012	JS	VIN	50.484	-126.211	1000-0038-115-D3608	Mixed	NO	AvgCopy	0	0	0	16485.2	0	0	0	0	0	0	0	0
OK	1000-0038-115-D3610	D3610	HS201436-JS04-115-009	HS	Coho	201436 2014 HS Jul	High Seas	SW	2014	2014-07-09	Summer			L	Y	Juvenile	H	Hatchery	1000-0038-S-HS201436-JS04	JS04	JOHNSTONE ST-W OFF CRACROFT IS	205	99	F				MID-WATER TRAWL	P012	JS	VIN	50.499	-126.355	1000-0038-115-D3610	Mixed	NO	AvgCopy	0	0	0	3877.75	0	0	0	0	0	0	0	0
OK	1000-0038-115-D3611	D3611	HS201436-JS04-115-010	HS	Coho	201436 2014 HS Jul	High Seas	SW	2014	2014-07-09	Summer			L	Y	Juvenile	W	Wild	1000-0038-S-HS201436-JS04	JS04	JOHNSTONE ST-W OFF CRACROFT IS	227	146	M				MID-WATER TRAWL	P012	JS	VIN	50.499	-126.355	1000-0038-115-D3611	Mixed	NO	AvgCopy	0	0	0	78134.3	0	0	0	0	0	0	NA	0
OK	1000-0038-115-D3612	D3612	HS201436-JS04-115-011	HS	Coho	201436 2014 HS Jul	High Seas	SW	2014	2014-07-09	Summer			L	Y	Juvenile	H	Hatchery	1000-0038-S-HS201436-JS04	JS04	JOHNSTONE ST-W OFF CRACROFT IS	221	135	F				MID-WATER TRAWL	P012	JS	VIN	50.499	-126.355	1000-0038-115-D3612	Mixed	NO	AvgCopy	0	0	0	6158.2	0	0	0	0	0	0	0	0
OK	1000-0038-115-D3613	D3613	HS201436-JS04-115-012	HS	Coho	201436 2014 HS Jul	High Seas	SW	2014	2014-07-09	Summer			L	Y	Juvenile	W	Wild	1000-0038-S-HS201436-JS04	JS04	JOHNSTONE ST-W OFF CRACROFT IS	215	112	M				MID-WATER TRAWL	P012	JS	VIN	50.499	-126.355	1000-0038-115-D3613	Mixed	NO	AvgCopy	0	0	0	36288.4	0	0	0	0	0	0	0	0
OK	1000-0038-115-D3615	D3615	HS201436-JS04-115-014	HS	Coho	201436 2014 HS Jul	High Seas	SW	2014	2014-07-09	Summer			L	Y	Juvenile	H	Hatchery	1000-0038-S-HS201436-JS04	JS04	JOHNSTONE ST-W OFF CRACROFT IS	235	151	F				MID-WATER TRAWL	P012	JS	VIN	50.499	-126.355	1000-0038-115-D3615	Mixed	NO	AvgCopy	0	0	0	42955.3	0	0	0	0	0	0	0	0
OK	1000-0038-115-D3619	D3619	HS201436-JS05-115-007	HS	Coho	201436 2014 HS Jul	High Seas	SW	2014	2014-07-09	Summer			L	Y	Juvenile	W	Wild	1000-0038-S-HS201436-JS05	JS05	JOHNSTONE ST-W OFF CRACROFT IS	220	118	M	Brain in Histology			MID-WATER TRAWL	P012	JS	VIN	50.499	-126.439	1000-0038-115-D3619	Mixed	NO	AvgCopy	0	0	0	74371.2	0	0	0	0	0	0	0	0
OK	1000-0038-115-D3620	D3620	HS201436-JS05-115-008	HS	Coho	201436 2014 HS Jul	High Seas	SW	2014	2014-07-09	Summer			L	Y	Juvenile	W	Wild	1000-0038-S-HS201436-JS05	JS05	JOHNSTONE ST-W OFF CRACROFT IS	209	110	F				MID-WATER TRAWL	P012	JS	VIN	50.499	-126.439	1000-0038-115-D3620	Mixed	NO	AvgCopy	0	0	0	587202	0	0	0	0	0	0	0	10991.1
OK	1000-0038-115-D3624	D3624	HS201436-JS05-115-001	HS	Coho	201436 2014 HS Jul	High Seas	SW	2014	2014-07-09	Summer			L	Y	Juvenile	W	Wild	1000-0038-S-HS201436-JS05	JS05	JOHNSTONE ST-W OFF CRACROFT IS	215	122	M				MID-WATER TRAWL	P012	JS	VIN	50.499	-126.439	1000-0038-115-D3624	Mixed	NO	AvgCopy	0	0	0	395.82	0	0	0	0	0	0	0	0
OK	1000-0038-115-D3625	D3625	HS201436-JS05-115-002	HS	Coho	201436 2014 HS Jul	High Seas	SW	2014	2014-07-09	Summer			L	Y	Juvenile	W	Wild	1000-0038-S-HS201436-JS05	JS05	JOHNSTONE ST-W OFF CRACROFT IS	204	106	F				MID-WATER TRAWL	P012	JS	VIN	50.499	-126.439	1000-0038-115-D3625	Mixed	NO	AvgCopy	0	0	0	245.135	0	0	0	0	0	0	0	0
OK	1000-0038-115-D3636	D3636	HS201436-JS07-115-002	HS	Coho	201436 2014 HS Jul	High Seas	SW	2014	2014-07-09	Summer			L	Y	Juvenile	W	Wild	1000-0038-S-HS201436-JS07	JS07	JOHNSTONE ST-SOPHIA IS	138	26	M				MID-WATER TRAWL	P012	JS	VIN	50.518	-126.665	1000-0038-115-D3636	Mixed	NO	AvgCopy	0	0	0	529.323	0	0	0	0	0	0	0	0
OK	1000-0038-115-D3637	D3637	HS201436-JS08-115-001	HS	Coho	201436 2014 HS Jul	High Seas	SW	2014	2014-07-09	Summer			L	Y	Juvenile	W	Wild	1000-0038-S-HS201436-JS08	JS08	JOHNSTONE ST-TELEGRAPH COVE	212	115	M				MID-WATER TRAWL	P012	JS	VIN	50.558	-126.804	1000-0038-115-D3637	Mixed	NO	AvgCopy	0	0	0	8051.44	0	0	0	0	0	0	0	0
OK	1000-0038-115-D3638	D3638	HS201436-JS08-115-002	HS	Coho	201436 2014 HS Jul	High Seas	SW	2014	2014-07-09	Summer			L	Y	Juvenile	H	Hatchery	1000-0038-S-HS201436-JS08	JS08	JOHNSTONE ST-TELEGRAPH COVE	191	81	M				MID-WATER TRAWL	P012	JS	VIN	50.558	-126.804	1000-0038-115-D3638	Mixed	NO	AvgCopy	0	0	0	10574.3	0	0	0	0	0	0	0	0
OK	1000-0038-115-D3640	D3640	HS201436-JS08-115-004	HS	Coho	201436 2014 HS Jul	High Seas	SW	2014	2014-07-09	Summer			L	Y	Juvenile	H	Hatchery	1000-0038-S-HS201436-JS08	JS08	JOHNSTONE ST-TELEGRAPH COVE	208	96	F				MID-WATER TRAWL	P012	JS	VIN	50.558	-126.804	1000-0038-115-D3640	Mixed	NO	AvgCopy	0	0	0	72601.9	0	0	0	0	0	0	0	1119.57
OK	1000-0038-115-D3641	D3641	HS201436-JS08-115-005	HS	Coho	201436 2014 HS Jul	High Seas	SW	2014	2014-07-09	Summer			L	Y	Juvenile	W	Wild	1000-0038-S-HS201436-JS08	JS08	JOHNSTONE ST-TELEGRAPH COVE	195	85	F				MID-WATER TRAWL	P012	JS	VIN	50.558	-126.804	1000-0038-115-D3641	Mixed	NO	AvgCopy	0	0	0	8747.13	0	0	0	0	0	0	0	16.6183
OK	1000-0038-115-D3643	D3643	HS201436-JS08-115-007	HS	Coho	201436 2014 HS Jul	High Seas	SW	2014	2014-07-09	Summer			L	Y	Juvenile	W	Wild	1000-0038-S-HS201436-JS08	JS08	JOHNSTONE ST-TELEGRAPH COVE	158	44	F				MID-WATER TRAWL	P012	JS	VIN	50.558	-126.804	1000-0038-115-D3643	Mixed	NO	AvgCopy	0	0	0	619.139	0	0	0	0	0	0	0	0
OK	1000-0038-115-D3644	D3644	HS201436-JS08-115-008	HS	Coho	201436 2014 HS Jul	High Seas	SW	2014	2014-07-09	Summer			L	Y	Juvenile	W	Wild	1000-0038-S-HS201436-JS08	JS08	JOHNSTONE ST-TELEGRAPH COVE	173	64	M				MID-WATER TRAWL	P012	JS	VIN	50.558	-126.804	1000-0038-115-D3644	Mixed	NO	AvgCopy	0	0	0	5343.05	0	0	0	0	0	0	0	73.9632
OK	1000-0038-115-D3647	D3647	HS201436-QCST01-115-001	HS	Coho	201436 2014 HS Jul	High Seas	SW	2014	2014-07-10	Summer			L	Y	Juvenile	W	Wild	1000-0038-S-HS201436-QCST01	QCST01	COMORANT CH	213	94	M	nematodes			MID-WATER TRAWL	P012	JS	VIN	50.612	-126.879	1000-0038-115-D3647	Mixed	NO	AvgCopy	0	0	0	13714.4	0	0	0	0	0	0	0	0
OK	1000-0038-115-D3648	D3648	HS201436-QCST01-115-002	HS	Coho	201436 2014 HS Jul	High Seas	SW	2014	2014-07-10	Summer			L	Y	Juvenile	H	Hatchery	1000-0038-S-HS201436-QCST01	QCST01	COMORANT CH	225	127	F				MID-WATER TRAWL	P012	JS	VIN	50.612	-126.879	1000-0038-115-D3648	Mixed	NO	AvgCopy	0	0	0	1.27839e+06	0	0	0	0	0	0	0	0
OK	1000-0038-115-D3657	D3657	HS201436-QCST02-115-003	HS	Coho	201436 2014 HS Jul	High Seas	SW	2014	2014-07-10	Summer			L	Y	Juvenile	W	Wild	1000-0038-S-HS201436-QCST02	QCST02	GEORGE PASS	224	131	M				MID-WATER TRAWL	P012	JS	VIN	50.685	-126.801	1000-0038-115-D3657	Mixed	NO	AvgCopy	0	0	0	1292.72	0	0	0	0	0	0	0	0
OK	1000-0038-115-D3659	D3659	HS201436-QCST02-115-005	HS	Coho	201436 2014 HS Jul	High Seas	SW	2014	2014-07-10	Summer			L	Y	Juvenile	W	Wild	1000-0038-S-HS201436-QCST02	QCST02	GEORGE PASS	201	89	M				MID-WATER TRAWL	P012	JS	VIN	50.685	-126.801	1000-0038-115-D3659	Mixed	NO	AvgCopy	0	0	0	19999.3	0	0	0	0	0	0	0	0
OK	1000-0038-115-D3664	D3664	HS201436-QCST03-115-003	HS	Coho	201436 2014 HS Jul	High Seas	SW	2014	2014-07-10	Summer			L	Y	Juvenile	W	Wild	1000-0038-S-HS201436-QCST03	QCST03	LIZZARD PT	214	114	M				MID-WATER TRAWL	P012	JS	VIN	50.68	-126.859	1000-0038-115-D3664	Mixed	NO	AvgCopy	0	0	0	11010.8	0	0	0	0	0	0	0	1136.41
OK	1000-0038-115-D3671	D3671	HS201436-QCST04-115-004	HS	Coho	201436 2014 HS Jul	High Seas	SW	2014	2014-07-10	Summer			L	Y	Juvenile	W	Wild	1000-0038-S-HS201436-QCST04	QCST04	FORSTER RK	186	76	M				MID-WATER TRAWL	P012	JS	VIN	50.712	-126.933	1000-0038-115-D3671	Mixed	NO	AvgCopy	0	0	0	87719.8	0	0	0	0	0	0	0	0
OK	1000-0038-115-D3672	D3672	HS201436-QCST04-115-005	HS	Coho	201436 2014 HS Jul	High Seas	SW	2014	2014-07-10	Summer			L	Y	Juvenile	H	Hatchery	1000-0038-S-HS201436-QCST04	QCST04	FORSTER RK	222	122	F				MID-WATER TRAWL	P012	JS	VIN	50.712	-126.933	1000-0038-115-D3672	Mixed	NO	AvgCopy	0	0	0	5080.7	0	0	0	0	0	0	0	6461.42
OK	1000-0038-115-D3673	D3673	HS201436-QCST04-115-006	HS	Coho	201436 2014 HS Jul	High Seas	SW	2014	2014-07-10	Summer			L	Y	Juvenile	W	Wild	1000-0038-S-HS201436-QCST04	QCST04	FORSTER RK	202	96	M				MID-WATER TRAWL	P012	JS	VIN	50.712	-126.933	1000-0038-115-D3673	Mixed	NO	AvgCopy	0	0	0	1721.01	0	0	0	0	0	0	0	0
OK	1000-0038-115-D3674	D3674	HS201436-QCST04-115-007	HS	Coho	201436 2014 HS Jul	High Seas	SW	2014	2014-07-10	Summer			L	Y	Juvenile	W	Wild	1000-0038-S-HS201436-QCST04	QCST04	FORSTER RK	166	53	F				MID-WATER TRAWL	P012	JS	VIN	50.712	-126.933	1000-0038-115-D3674	Mixed	NO	AvgCopy	0	0	0	14354.3	0	0	0	0	0	0	0	0
OK	1000-0038-115-D3675	D3675	HS201436-QCST05-115-001	HS	Coho	201436 2014 HS Jul	High Seas	SW	2014	2014-07-10	Summer			L	Y	Juvenile	H	Hatchery	1000-0038-S-HS201436-QCST05	QCST05	NOWELL BANK	189	69	F				MID-WATER TRAWL	P012	JS	VIN	50.758	-126.866	1000-0038-115-D3675	Mixed	NO	AvgCopy	0	0	0	486686	0	0	0	0	0	0	0	0
OK	1000-0038-115-D3676	D3676	HS201436-QCST05-115-002	HS	Coho	201436 2014 HS Jul	High Seas	SW	2014	2014-07-10	Summer			L	Y	Juvenile	W	Wild	1000-0038-S-HS201436-QCST05	QCST05	NOWELL BANK	207	97	M				MID-WATER TRAWL	P012	JS	VIN	50.758	-126.866	1000-0038-115-D3676	Mixed	NO	AvgCopy	0	0	0	54271.5	0	0	0	0	0	0	0	0
OK	1000-0038-115-D3678	D3678	HS201436-QCST06-115-002	HS	Coho	201436 2014 HS Jul	High Seas	SW	2014	2014-07-10	Summer			L	Y	Juvenile	W	Wild	1000-0038-S-HS201436-QCST06	QCST06	NUMAS IS	160	48	M				MID-WATER TRAWL	P012	JS	VIN	50.768	-127.025	1000-0038-115-D3678	Mixed	NO	AvgCopy	0	0	0	1284.1	0	0	0	0	0	0	0	0
OK	1000-0038-115-D3689	D3689	HS201436-QCST09-115-001	HS	Coho	201436 2014 HS Jul	High Seas	SW	2014	2014-07-10	Summer			L	Y	Juvenile	W	Wild	1000-0038-S-HS201436-QCST09	QCST09	ROUMS IS	179	57	F				MID-WATER TRAWL	P012	JS	VIN	50.697	-127.283	1000-0038-115-D3689	Mixed	NO	AvgCopy	0	0	0	72.7128	0	0	0	0	0	0	0	0
OK	1000-0038-115-D3690	D3690	HS201436-QCST09-115-002	HS	Coho	201436 2014 HS Jul	High Seas	SW	2014	2014-07-10	Summer			L	Y	Juvenile	H	Hatchery	1000-0038-S-HS201436-QCST09	QCST09	ROUMS IS	200	87	F				MID-WATER TRAWL	P012	JS	VIN	50.697	-127.283	1000-0038-115-D3690	Mixed	NO	AvgCopy	0	0	0	1.35519e+06	0	0	0	0	0	0	0	0
OK	1000-0038-115-D3691	D3691	HS201436-QCST09-115-003	HS	Coho	201436 2014 HS Jul	High Seas	SW	2014	2014-07-10	Summer			L	Y	Juvenile	W	Wild	1000-0038-S-HS201436-QCST09	QCST09	ROUMS IS	144	33	M				MID-WATER TRAWL	P012	JS	VIN	50.697	-127.283	1000-0038-115-D3691	Mixed	NO	AvgCopy	0	0	0	99.506	0	0	0	0	0	0	0	23.557
OK	1000-0038-115-D3693	D3693	HS201436-QCST09-115-005	HS	Coho	201436 2014 HS Jul	High Seas	SW	2014	2014-07-10	Summer			L	Y	Juvenile	W	Wild	1000-0038-S-HS201436-QCST09	QCST09	ROUMS IS	174	53	F				MID-WATER TRAWL	P012	JS	VIN	50.697	-127.283	1000-0038-115-D3693	Mixed	NO	AvgCopy	0	0	0	1234.87	0	0	0	0	0	0	0	2.18724
OK	1000-0038-115-D3694	D3694	HS201436-QCST11-115-001	HS	Coho	201436 2014 HS Jul	High Seas	SW	2014	2014-07-11	Summer			L	Y	Juvenile	W	Wild	1000-0038-S-HS201436-QCST11	QCST11	RIPPLE PASSAGE	190	73	F				MID-WATER TRAWL	P012	JS	VIN	50.936	-127.507	1000-0038-115-D3694	Mixed	NO	AvgCopy	0	0	0	24010.6	0	0	0	0	0	0	0	0
OK	1000-0038-115-D3696	D3696	HS201436-QCST11-115-003	HS	Coho	201436 2014 HS Jul	High Seas	SW	2014	2014-07-11	Summer			L	Y	Juvenile	W	Wild	1000-0038-S-HS201436-QCST11	QCST11	RIPPLE PASSAGE	190	75	F				MID-WATER TRAWL	P012	JS	VIN	50.936	-127.507	1000-0038-115-D3696	Mixed	NO	AvgCopy	0	0	0	5168.7	0	0	0	0	0	0	0	10.8452
OK	1000-0038-115-D3710	D3710	HS201436-QCST14-115-002	HS	Coho	201436 2014 HS Jul	High Seas	SW	2014	2014-07-11	Summer			L	Y	Juvenile	W	Wild	1000-0038-S-HS201436-QCST14	QCST14	GOLETAS CH-N	211	107	M				MID-WATER TRAWL	P012	JS	VIN	50.819	-127.646	1000-0038-115-D3710	Mixed	NO	AvgCopy	0	0	0	268277	0	0	0	0	0	3.59398	0	0
OK	1000-0038-115-D3711	D3711	HS201436-QCST14-115-003	HS	Coho	201436 2014 HS Jul	High Seas	SW	2014	2014-07-11	Summer			L	Y	Juvenile	H	Hatchery	1000-0038-S-HS201436-QCST14	QCST14	GOLETAS CH-N	238	152	F				MID-WATER TRAWL	P012	JS	VIN	50.819	-127.646	1000-0038-115-D3711	Mixed	NO	AvgCopy	0	0	0	73455.3	0	0	0	0	0	0	0	0
OK	1000-0038-115-D3712	D3712	HS201436-QCST14-115-004	HS	Coho	201436 2014 HS Jul	High Seas	SW	2014	2014-07-11	Summer			L	Y	Juvenile	W	Wild	1000-0038-S-HS201436-QCST14	QCST14	GOLETAS CH-N	215	116	M				MID-WATER TRAWL	P012	JS	VIN	50.819	-127.646	1000-0038-115-D3712	Mixed	NO	AvgCopy	0	0	0	18784.5	0	0	0	0	0	0	0	0
OK	1000-0038-115-D3713	D3713	HS201436-QCST14-115-005	HS	Coho	201436 2014 HS Jul	High Seas	SW	2014	2014-07-11	Summer			L	Y	Juvenile	H	Hatchery	1000-0038-S-HS201436-QCST14	QCST14	GOLETAS CH-N	179	72	M				MID-WATER TRAWL	P012	JS	VIN	50.819	-127.646	1000-0038-115-D3713	Mixed	NO	AvgCopy	0	0	0	5762.8	0	0	0	0	0	0	0	0
OK	1000-0038-115-D3714	D3714	HS201436-QCST14-115-006	HS	Coho	201436 2014 HS Jul	High Seas	SW	2014	2014-07-11	Summer			L	Y	Juvenile	W	Wild	1000-0038-S-HS201436-QCST14	QCST14	GOLETAS CH-N	187	79	F				MID-WATER TRAWL	P012	JS	VIN	50.819	-127.646	1000-0038-115-D3714	Mixed	NO	AvgCopy	0	0	0	41994.4	0	0	0	0	0	0	0	0
OK	1000-0038-115-D3718	D3718	HS201436-QCST16-115-001	HS	Coho	201436 2014 HS Jul	High Seas	SW	2014	2014-07-12	Summer			L	Y	Juvenile	W	Wild	1000-0038-S-HS201436-QCST16	QCST16	W OF NUMAS	201	86	M				MID-WATER TRAWL	P012	JS	VIN	50.806	-127.18	1000-0038-115-D3718	Mixed	NO	AvgCopy	0	0	0	29.2241	0	0	0	0	0	0	0	0
OK	1000-0038-115-D3719	D3719	HS201436-QCST16-115-002	HS	Coho	201436 2014 HS Jul	High Seas	SW	2014	2014-07-12	Summer			L	Y	Juvenile	W	Wild	1000-0038-S-HS201436-QCST16	QCST16	W OF NUMAS	155	39	M				MID-WATER TRAWL	P012	JS	VIN	50.806	-127.18	1000-0038-115-D3719	Mixed	NO	AvgCopy	0	0	0	4518.29	0	0	0	0	0	0	0	130029
OK	1000-0038-115-D3727	D3727	HS201436-QCST17-115-001	HS	Coho	201436 2014 HS Jul	High Seas	SW	2014	2014-07-12	Summer			L	Y	Juvenile	W	Wild	1000-0038-S-HS201436-QCST17	QCST17	RAYMOR GROUP	189	74	M				MID-WATER TRAWL	P012	JS	VIN	50.856	-127.211	1000-0038-115-D3727	Mixed	NO	AvgCopy	0	0	0	19740.7	0	0	0	0	0	0	0	0
OK	1000-0038-115-D3729	D3729	HS201436-QCST18-115-002	HS	Coho	201436 2014 HS Jul	High Seas	SW	2014	2014-07-12	Summer			L	Y	Juvenile	W	Wild	1000-0038-S-HS201436-QCST18	QCST18	S OFF BROWMAN IS	189	77	M				MID-WATER TRAWL	P012	JS	VIN	50.848	-127.319	1000-0038-115-D3729	Mixed	NO	AvgCopy	0	0	0	55129.1	0	0	0	0	0	0	0	0
OK	1000-0038-115-D3730	D3730	HS201436-QCST18-115-003	HS	Coho	201436 2014 HS Jul	High Seas	SW	2014	2014-07-12	Summer			L	Y	Juvenile	W	Wild	1000-0038-S-HS201436-QCST18	QCST18	S OFF BROWMAN IS	188	80	F				MID-WATER TRAWL	P012	JS	VIN	50.848	-127.319	1000-0038-115-D3730	Mixed	NO	AvgCopy	0	0	0	131.679	0	0	0	0	0	0	0	0
OK	1000-0038-115-D3731	D3731	HS201436-QCST18-115-004	HS	Coho	201436 2014 HS Jul	High Seas	SW	2014	2014-07-12	Summer			L	Y	Juvenile	W	Wild	1000-0038-S-HS201436-QCST18	QCST18	S OFF BROWMAN IS	195	84	F				MID-WATER TRAWL	P012	JS	VIN	50.848	-127.319	1000-0038-115-D3731	Mixed	NO	AvgCopy	0	0	0	0	0	0	0	0	0	0	0	0
OK	1000-0041-115-D5358	D5358	HS201466-QCST02-115-001	HS	Coho	201466 2014 HS Oct	High Seas	SW	2014	2014-10-10	Fall			L	Y	Juvenile	W	Wild	1000-0041-S-HS201466-QCST02	QCST02	QCST - P ALEXANDER	247	170	M				TRAWL	P012	JS	VIN	50.808	-127.634	1000-0041-115-D5358	Mixed	NO	AvgCopy	0	0	0	104606	0	0	0	0	0	8.81951	0	0
OK	1000-0041-115-D5359	D5359	HS201466-QCST02-115-002	HS	Coho	201466 2014 HS Oct	High Seas	SW	2014	2014-10-10	Fall			L	Y	Juvenile	W	Wild	1000-0041-S-HS201466-QCST02	QCST02	QCST - P ALEXANDER	272	234	M				TRAWL	P012	JS	VIN	50.808	-127.634	1000-0041-115-D5359	Mixed	NO	AvgCopy	0	0	0	52.6984	0	0	0	0	0	0	0	0
OK	1000-0041-115-D5361	D5361	HS201466-QCST02-115-004	HS	Coho	201466 2014 HS Oct	High Seas	SW	2014	2014-10-10	Fall			L	Y	Juvenile	W	Wild	1000-0041-S-HS201466-QCST02	QCST02	QCST - P ALEXANDER	245	170	F				TRAWL	P012	JS	VIN	50.808	-127.634	1000-0041-115-D5361	Mixed	NO	AvgCopy	0	0	0	184.944	0	0	0	0	0	0	0	0
OK	1000-0041-115-D5362	D5362	HS201466-QCST02-115-005	HS	Coho	201466 2014 HS Oct	High Seas	SW	2014	2014-10-10	Fall			L	Y	Juvenile	W	Wild	1000-0041-S-HS201466-QCST02	QCST02	QCST - P ALEXANDER	234	154	F				TRAWL	P012	JS	VIN	50.808	-127.634	1000-0041-115-D5362	Mixed	NO	AvgCopy	0	0	0	182941	0	0	0	0	0	0	0	0
OK	1000-0041-115-D5365	D5365	HS201466-QCST03-115-001	HS	Coho	201466 2014 HS Oct	High Seas	SW	2014	2014-10-10	Fall			L	Y	Juvenile	W	Wild	1000-0041-S-HS201466-QCST03	QCST03	QCST - DOYLE I I	270	230	M	nematode on heart			TRAWL	P012	JS	VIN	50.797	-127.549	1000-0041-115-D5365	Mixed	NO	AvgCopy	0	0	0	171.909	0	0	0	0	0	0	0	0
OK	1000-0041-115-D5366	D5366	HS201466-QCST03-115-002	HS	Coho	201466 2014 HS Oct	High Seas	SW	2014	2014-10-10	Fall			L	Y	Juvenile	W	Wild	1000-0041-S-HS201466-QCST03	QCST03	QCST - DOYLE I I	261	241	M	nematode on pyloric caeca			TRAWL	P012	JS	VIN	50.797	-127.549	1000-0041-115-D5366	Mixed	NO	AvgCopy	0	0	0	28763.9	0	0	0	0	0	0	0	0
OK	1000-0041-115-D5383	D5383	HS201466-QCST10-115-001	HS	Coho	201466 2014 HS Oct	High Seas	SW	2014	2014-10-10	Fall			L	Y	Juvenile	W	Wild	1000-0041-S-HS201466-QCST10	QCST10	QCST - MALCOLM I	252	192	F				TRAWL	P012	JS	VIN	50.702	-127.293	1000-0041-115-D5383	Mixed	NO	AvgCopy	0	0	0	0.92035	0	0	0	0	0	0	0	0
OK	1000-0041-115-D5384	D5384	HS201466-QCST10-115-002	HS	Coho	201466 2014 HS Oct	High Seas	SW	2014	2014-10-10	Fall			L	Y	Juvenile	W	Wild	1000-0041-S-HS201466-QCST10	QCST10	QCST - MALCOLM I	302	344	F	nematode on spleen			TRAWL	P012	JS	VIN	50.702	-127.293	1000-0041-115-D5384	Mixed	NO	AvgCopy	0	0	0	64646	0	0	0	0	0	0	0	0
OK	1000-0041-115-D5385	D5385	HS201466-QCST10-115-003	HS	Coho	201466 2014 HS Oct	High Seas	SW	2014	2014-10-10	Fall			L	Y	Juvenile	W	Wild	1000-0041-S-HS201466-QCST10	QCST10	QCST - MALCOLM I	260	213	F				TRAWL	P012	JS	VIN	50.702	-127.293	1000-0041-115-D5385	Mixed	NO	AvgCopy	0	0	0	753.967	0	0	0	0	0	0	0	0
OK	1000-0041-115-D5386	D5386	HS201466-QCST11-115-001	HS	Coho	201466 2014 HS Oct	High Seas	SW	2014	2014-10-11	Fall			L	Y	Juvenile	W	Wild	1000-0041-S-HS201466-QCST11	QCST11	QCST - KELP PATCH	310	337	M	nematode on spleen			TRAWL	P012	JS	VIN	50.685	-127.21	1000-0041-115-D5386	Mixed	NO	AvgCopy	0	0	0	269.028	0	0	0	0	0	0	0	0
OK	1000-0041-115-D5511	D5511	HS201466-EP02-115-001	HS	Coho	201466 2014 HS Oct	High Seas	SW	2014	2014-10-23	Fall			L	Y	Juvenile	W	Wild	1000-0041-S-HS201466-EP02	EP02	ESTEVAN PT	301	314	F				TRAWL	P124	Shelf	WCVI	49.322	-126.612	1000-0041-115-D5511	Mixed	NO	AvgCopy	0	0	0	348.531	0	0	0	0	0	0	0	0
OK	1000-0041-115-D5512	D5512	HS201466-EP02-115-002	HS	Coho	201466 2014 HS Oct	High Seas	SW	2014	2014-10-23	Fall			L	Y	Juvenile	W	Wild	1000-0041-S-HS201466-EP02	EP02	ESTEVAN PT	320	378	M				TRAWL	P124	Shelf	WCVI	49.322	-126.612	1000-0041-115-D5512	Mixed	NO	AvgCopy	0	0	0	90.353	0	0	0	0	0	0	0	62.053
OK	1000-0041-115-D5513	D5513	HS201466-EP02-115-003	HS	Coho	201466 2014 HS Oct	High Seas	SW	2014	2014-10-23	Fall			L	Y	Juvenile	W	Wild	1000-0041-S-HS201466-EP02	EP02	ESTEVAN PT	310	344	F				TRAWL	P124	Shelf	WCVI	49.322	-126.612	1000-0041-115-D5513	Mixed	NO	AvgCopy	0	0	0	621779	0	0	0	0	0	0	0	5.7322
OK	1000-0041-115-D5514	D5514	HS201466-EP02-115-004	HS	Coho	201466 2014 HS Oct	High Seas	SW	2014	2014-10-23	Fall			L	Y	Juvenile	H	Hatchery	1000-0041-S-HS201466-EP02	EP02	ESTEVAN PT	291	282	M				TRAWL	P124	Shelf	WCVI	49.322	-126.612	1000-0041-115-D5514	Mixed	NO	AvgCopy	0	0	0	40514.1	0	0	0	0	0	0	0	2.03364
OK	1000-0041-115-D5515	D5515	HS201466-EP02-115-005	HS	Coho	201466 2014 HS Oct	High Seas	SW	2014	2014-10-23	Fall			L	Y	Juvenile	H	Hatchery	1000-0041-S-HS201466-EP02	EP02	ESTEVAN PT	330	428	M				TRAWL	P124	Shelf	WCVI	49.322	-126.612	1000-0041-115-D5515	Mixed	NO	AvgCopy	0	0	0	33579.8	0	0	0	0	0	0	0	0
OK	1000-0041-115-D5516	D5516	HS201466-EP02-115-006	HS	Coho	201466 2014 HS Oct	High Seas	SW	2014	2014-10-23	Fall			L	Y	Juvenile	H	Hatchery	1000-0041-S-HS201466-EP02	EP02	ESTEVAN PT	322	402	F				TRAWL	P124	Shelf	WCVI	49.322	-126.612	1000-0041-115-D5516	Mixed	NO	AvgCopy	0	0	0	21622.8	0	0	0	0	0	0	0	0
OK	1000-0041-115-D5517	D5517	HS201466-EP02-115-007	HS	Coho	201466 2014 HS Oct	High Seas	SW	2014	2014-10-23	Fall			L	Y	Juvenile	W	Wild	1000-0041-S-HS201466-EP02	EP02	ESTEVAN PT	310	337	F				TRAWL	P124	Shelf	WCVI	49.322	-126.612	1000-0041-115-D5517	Mixed	NO	AvgCopy	0	0	0	1018.83	0	0	0	0	0	0	0	0
OK	1000-0041-115-D5518	D5518	HS201466-EP02-115-008	HS	Coho	201466 2014 HS Oct	High Seas	SW	2014	2014-10-23	Fall			L	Y	Juvenile	H	Hatchery	1000-0041-S-HS201466-EP02	EP02	ESTEVAN PT	323	396	F				TRAWL	P124	Shelf	WCVI	49.322	-126.612	1000-0041-115-D5518	Mixed	NO	AvgCopy	0	0	0	183529	0	0	0	0	0	0	0	0
OK	1000-0041-115-D5519	D5519	HS201466-VI01-115-001	HS	Coho	201466 2014 HS Oct	High Seas	SW	2014	2014-10-24	Fall			L	Y	Juvenile	H	Hatchery	1000-0041-S-HS201466-VI01	VI01	WCVI - OFF NOOTKA	313	353	M				TRAWL	P125	Shelf	WCVI	49.579	-127.13	1000-0041-115-D5519	Mixed	NO	AvgCopy	0	0	0	6482.61	0	0	0	0	0	0	0	0
OK	1000-0041-115-D5522	D5522	HS201466-VI02-115-001	HS	Coho	201466 2014 HS Oct	High Seas	SW	2014	2014-10-24	Fall			L	Y	Juvenile	W	Wild	1000-0041-S-HS201466-VI02	VI02	WCVI - OFF NOOTKA	327	405	M				TRAWL	P125	Shelf	WCVI	49.624	-127.031	1000-0041-115-D5522	Mixed	NO	AvgCopy	0	0	0	10061.5	0	0	0	0	0	NA	0	0
OK	1000-0041-115-D5523	D5523	HS201466-VI02-115-002	HS	Coho	201466 2014 HS Oct	High Seas	SW	2014	2014-10-24	Fall			L	Y	Juvenile	H	Hatchery	1000-0041-S-HS201466-VI02	VI02	WCVI - OFF NOOTKA	300	296	M	1 Nematode on body wall			TRAWL	P125	Shelf	WCVI	49.624	-127.031	1000-0041-115-D5523	Mixed	NO	AvgCopy	0	0	0	411.909	9.69759	0	0	0	0	0	0	0
OK	1000-0041-115-D5524	D5524	HS201466-VI02-115-003	HS	Coho	201466 2014 HS Oct	High Seas	SW	2014	2014-10-24	Fall			L	Y	Juvenile	W	Wild	1000-0041-S-HS201466-VI02	VI02	WCVI - OFF NOOTKA	260	191	M				TRAWL	P125	Shelf	WCVI	49.624	-127.031	1000-0041-115-D5524	Mixed	NO	AvgCopy	0	0	0	2017.2	0	0	0	0	0	0	0	0
OK	1000-0041-115-D5525	D5525	HS201466-VI02-115-004	HS	Coho	201466 2014 HS Oct	High Seas	SW	2014	2014-10-24	Fall			L	Y	Juvenile	W	Wild	1000-0041-S-HS201466-VI02	VI02	WCVI - OFF NOOTKA	310	326	F	1 Nematode on swim bladder			TRAWL	P125	Shelf	WCVI	49.624	-127.031	1000-0041-115-D5525	Mixed	NO	AvgCopy	0	0	0	358.351	0	0	0	0	0	0	0	0
OK	1000-0041-115-D5526	D5526	HS201466-VI02-115-005	HS	Coho	201466 2014 HS Oct	High Seas	SW	2014	2014-10-24	Fall			L	Y	Juvenile	W	Wild	1000-0041-S-HS201466-VI02	VI02	WCVI - OFF NOOTKA	314	340	F				TRAWL	P125	Shelf	WCVI	49.624	-127.031	1000-0041-115-D5526	Mixed	NO	AvgCopy	0	0	0	16951.4	0	0	0	0	0	NA	0	0
OK	1000-0041-115-D5527	D5527	HS201466-VI02-115-006	HS	Coho	201466 2014 HS Oct	High Seas	SW	2014	2014-10-24	Fall			L	Y	Juvenile	W	Wild	1000-0041-S-HS201466-VI02	VI02	WCVI - OFF NOOTKA	293	280	M				TRAWL	P125	Shelf	WCVI	49.624	-127.031	1000-0041-115-D5527	Mixed	NO	AvgCopy	0	0	0	891.176	0	0	0	0	0	0	0	0
OK	1000-0041-115-D5528	D5528	HS201466-VI02-115-007	HS	Coho	201466 2014 HS Oct	High Seas	SW	2014	2014-10-24	Fall			L	Y	Juvenile	H	Hatchery	1000-0041-S-HS201466-VI02	VI02	WCVI - OFF NOOTKA	325	390	M				TRAWL	P125	Shelf	WCVI	49.624	-127.031	1000-0041-115-D5528	Mixed	NO	AvgCopy	0	0	0	8445.74	0	0	0	0	0	0	0	0
OK	1000-0041-115-D5529	D5529	HS201466-VI02-115-008	HS	Coho	201466 2014 HS Oct	High Seas	SW	2014	2014-10-24	Fall			L	Y	Juvenile	H	Hatchery	1000-0041-S-HS201466-VI02	VI02	WCVI - OFF NOOTKA	390	693	M	1 Nematode on liver			TRAWL	P125	Shelf	WCVI	49.624	-127.031	1000-0041-115-D5529	Mixed	NO	AvgCopy	0	0	0	7829.45	0	0	0	0	0	0	0	0
OK	1000-0041-115-D5550	D5550	HS201466-VI05-115-001	HS	Coho	201466 2014 HS Oct	High Seas	SW	2014	2014-10-24	Fall			L	Y	Juvenile	H	Hatchery	1000-0041-S-HS201466-VI05	VI05	WCVI - OFF KYUQUOT	261	177	F				TRAWL	P126	Shelf	WCVI	49.952	-127.513	1000-0041-115-D5550	Mixed	NO	AvgCopy	0	0	0	15674	0	0	0	0	0	0	0	2.76317
OK	1000-0041-115-D5558	D5558	HS201466-VI07-115-012	HS	Coho	201466 2014 HS Oct	High Seas	SW	2014	2014-10-25	Fall			L	Y	Juvenile	W	Wild	1000-0041-S-HS201466-VI07	VI07	WCVI - OFF BROOKS	281	248	M				TRAWL	P127	Shelf	WCVI	50.251	-128.045	1000-0041-115-D5558	Mixed	NO	AvgCopy	0	0	0	282380	0	0	0	0	0	0	0	0
HIGH	1000-0041-115-D5559	D5559	HS201466-VI07-115-013	HS	Coho	201466 2014 HS Oct	High Seas	SW	2014	2014-10-25	Fall			L	Y	Juvenile	W	Wild	1000-0041-S-HS201466-VI07	VI07	WCVI - OFF BROOKS	336	410	F				TRAWL	P127	Shelf	WCVI	50.251	-128.045	1000-0041-115-D5559	Mixed	NO	AvgCopy	0	0	0	0	0	0	0	0	0	0	0	0
OK	1000-0041-115-D5560	D5560	HS201466-VI07-115-014	HS	Coho	201466 2014 HS Oct	High Seas	SW	2014	2014-10-25	Fall			L	Y	Juvenile	W	Wild	1000-0041-S-HS201466-VI07	VI07	WCVI - OFF BROOKS	330	422	M				TRAWL	P127	Shelf	WCVI	50.251	-128.045	1000-0041-115-D5560	Mixed	NO	AvgCopy	0	0	0	2745.19	0	0	0	0	0	0	0	0
OK	1000-0041-115-D5561	D5561	HS201466-VI07-115-015	HS	Coho	201466 2014 HS Oct	High Seas	SW	2014	2014-10-25	Fall			L	Y	Juvenile	W	Wild	1000-0041-S-HS201466-VI07	VI07	WCVI - OFF BROOKS	305	309	F	1 Nematode on kidney			TRAWL	P127	Shelf	WCVI	50.251	-128.045	1000-0041-115-D5561	Mixed	NO	AvgCopy	0	0	0	1568.68	0	0	0	0	0	0	0	0
OK	1000-0041-115-D5565	D5565	HS201466-VI08-115-001	HS	Coho	201466 2014 HS Oct	High Seas	SW	2014	2014-10-25	Fall			L	Y	Juvenile	W	Wild	1000-0041-S-HS201466-VI08	VI08	WCVI - OFF BROOKS	215	107	M	Pale liver			TRAWL	P127	Shelf	WCVI	50.35	-128.104	1000-0041-115-D5565	Mixed	NO	AvgCopy	0	0	0	17857.8	0	0	0	0	0	0	0	0
OK	1000-0041-115-D5566	D5566	HS201466-VI08-115-002	HS	Coho	201466 2014 HS Oct	High Seas	SW	2014	2014-10-25	Fall			L	Y	Juvenile	W	Wild	1000-0041-S-HS201466-VI08	VI08	WCVI - OFF BROOKS	294	290	F				TRAWL	P127	Shelf	WCVI	50.35	-128.104	1000-0041-115-D5566	Mixed	NO	AvgCopy	0	0	0	0	0	0	0	0	0	0	0	0
OK	1000-0041-115-D5567	D5567	HS201466-VI08-115-003	HS	Coho	201466 2014 HS Oct	High Seas	SW	2014	2014-10-25	Fall			L	Y	Juvenile	W	Wild	1000-0041-S-HS201466-VI08	VI08	WCVI - OFF BROOKS	287	270	F				TRAWL	P127	Shelf	WCVI	50.35	-128.104	1000-0041-115-D5567	Mixed	NO	AvgCopy	0	0	0	56.3096	0	0	0	0	0	0	0	0
OK	1000-0041-115-D5568	D5568	HS201466-VI08-115-004	HS	Coho	201466 2014 HS Oct	High Seas	SW	2014	2014-10-25	Fall			L	Y	Juvenile	W	Wild	1000-0041-S-HS201466-VI08	VI08	WCVI - OFF BROOKS	279	248	F				TRAWL	P127	Shelf	WCVI	50.35	-128.104	1000-0041-115-D5568	Mixed	NO	AvgCopy	0	0	0	12825.5	0	0	0	0	0	0	0	0
OK	1000-0041-115-D5569	D5569	HS201466-VI08-115-005	HS	Coho	201466 2014 HS Oct	High Seas	SW	2014	2014-10-25	Fall			L	Y	Juvenile	W	Wild	1000-0041-S-HS201466-VI08	VI08	WCVI - OFF BROOKS	309	314	M				TRAWL	P127	Shelf	WCVI	50.35	-128.104	1000-0041-115-D5569	Mixed	NO	AvgCopy	0	0	0	3797.44	0	0	0	0	0	0	0	0
OK	1000-0041-115-D5574	D5574	HS201466-VI09-115-001	HS	Coho	201466 2014 HS Oct	High Seas	SW	2014	2014-10-25	Fall			L	Y	Juvenile	W	Wild	1000-0041-S-HS201466-VI09	VI09	WCVI - OFF BROOKS	300	318	M				TRAWL	P127	Shelf	WCVI	50.408	-128.141	1000-0041-115-D5574	Mixed	NO	AvgCopy	0	0	0	8046.17	0	0	7.14244	0	0	0	0	0
OK	1000-0041-115-D5575	D5575	HS201466-VI09-115-002	HS	Coho	201466 2014 HS Oct	High Seas	SW	2014	2014-10-25	Fall			L	Y	Juvenile	W	Wild	1000-0041-S-HS201466-VI09	VI09	WCVI - OFF BROOKS	308	347	F				TRAWL	P127	Shelf	WCVI	50.408	-128.141	1000-0041-115-D5575	Mixed	NO	AvgCopy	0	0	0	745.139	0	0	0	0	0	0	0	0
OK	1000-0041-115-D5576	D5576	HS201466-VI09-115-003	HS	Coho	201466 2014 HS Oct	High Seas	SW	2014	2014-10-25	Fall			L	Y	Juvenile	W	Wild	1000-0041-S-HS201466-VI09	VI09	WCVI - OFF BROOKS	298	298	F				TRAWL	P127	Shelf	WCVI	50.408	-128.141	1000-0041-115-D5576	Mixed	NO	AvgCopy	0	0	0	17464.1	0	0	0	0	0	0	0	0
OK	1000-0041-115-D5577	D5577	HS201466-VI09-115-004	HS	Coho	201466 2014 HS Oct	High Seas	SW	2014	2014-10-25	Fall			L	Y	Juvenile	H	Hatchery	1000-0041-S-HS201466-VI09	VI09	WCVI - OFF BROOKS	292	322	F				TRAWL	P127	Shelf	WCVI	50.408	-128.141	1000-0041-115-D5577	Mixed	NO	AvgCopy	0	0	0	22961	0	0	0	0	0	0	0	0
OK	1000-0041-115-D5665	D5665	HS201466-QCST21-115-001	HS	Coho	201466 2014 HS Oct	High Seas	SW	2014	2014-10-29	Fall			L	Y	Juvenile	W	Wild	1000-0041-S-HS201466-QCST21	QCST21	QCST - GORDON CH	286	252	M				TRAWL	P012	JS	VIN	50.898	-127.615	1000-0041-115-D5665	Mixed	NO	AvgCopy	0	0	0	1257.76	0	0	0	0	0	0	0	0
OK	1000-0068-115-5186	5186	CO2010-394	PARR	Coho	2010 PARR June PS 2010-02	PARR	SW	2010	2010-06-18	Summer				N	Juvenile		Hatchery	1000-0068-S-64	Breakwater Island	Breakwater Island	NA	39.2	U				Purse Seine	P017	SSOG	VIS	49.1341	-123.671	1000-0068-115-5186	Mixed	NO	AvgCopy	0	0	0	353.047	0	0	0	0	0	0	0	0
OK	1000-0068-115-5188	5188	CO2010-396	PARR	Coho	2010 PARR June PS 2010-02	PARR	SW	2010	2010-06-18	Summer				N	Juvenile		Hatchery	1000-0068-S-64	Breakwater Island	Breakwater Island	NA	51.8	U				Purse Seine	P017	SSOG	VIS	49.1341	-123.671	1000-0068-115-5188	Mixed	NO	AvgCopy	0	0	0	3093.58	0	0	0	0	0	0	0	0
OK	1000-0068-115-5189	5189	CO2010-403	PARR	Coho	2010 PARR June PS 2010-02	PARR	SW	2010	2010-06-18	Summer				N	Juvenile		Wild	1000-0068-S-64	Breakwater Island	Breakwater Island	NA	NA	U				Purse Seine	P017	SSOG	VIS	49.1341	-123.671	1000-0068-115-5189	Mixed	NO	AvgCopy	0	0	0	6273.88	0	0	0	0	0	0	0	0
OK	1000-0068-115-5190	5190	CO2010-414	PARR	Coho	2010 PARR June PS 2010-02	PARR	SW	2010	2010-06-18	Summer				Y	Juvenile		Wild	1000-0068-S-64	Breakwater Island	Breakwater Island	NA	30.9	U				Purse Seine	P017	SSOG	VIS	49.1341	-123.671	1000-0068-115-5190	Mixed	NO	AvgCopy	0	0	0	36296.1	0	0	0	0	0	0	0	0
OK	1000-0068-115-5195	5195	CO2010-438a	PARR	Coho	2010 PARR June PS 2010-02	PARR	SW	2010	2010-06-18	Summer				N	Juvenile		Hatchery	1000-0068-S-66	Entrance Island	Entrance Island	NA	NA	U				Purse Seine	P017	SSOG	VIS	49.2068	-123.808	1000-0068-115-5195	Mixed	NO	AvgCopy	0	0	0	33470.9	1020.24	0	0	0	0	0	0	0
OK	1000-0068-115-5208	5208	CO2010-458	PARR	Coho	2010 PARR June PS 2010-02	PARR	SW	2010	2010-06-19	Summer				N	Juvenile		Wild	1000-0068-S-68	Neck Point	Neck Point	NA	34.9	U				Purse Seine	P017	SSOG	VIS	49.2368	-123.961	1000-0068-115-5208	Mixed	NO	AvgCopy	0	0	0	3246.14	7801.01	0	0	0	0	0	0	0
OK	1000-0068-115-5209	5209	CO2010-472	PARR	Coho	2010 PARR June PS 2010-02	PARR	SW	2010	2010-06-19	Summer				N	Juvenile		Hatchery	1000-0068-S-69	S. Ballenas Islands	S. Ballenas Islands	NA	28.6	U				Purse Seine	P017	SSOG	VIS	49.3326	-124.149	1000-0068-115-5209	Mixed	NO	AvgCopy	0	0	0	10157.4	0	0	0	0	0	0	0	0
OK	1000-0068-115-5210	5210	CO2010-473	PARR	Coho	2010 PARR June PS 2010-02	PARR	SW	2010	2010-06-19	Summer				Y	Juvenile		Wild	1000-0068-S-69	S. Ballenas Islands	S. Ballenas Islands	NA	45.6	U				Purse Seine	P017	SSOG	VIS	49.3326	-124.149	1000-0068-115-5210	Mixed	NO	AvgCopy	0	0	0	10083.2	0	0	0	0	0	0	0	0
OK	1000-0068-115-5214	5214	CO2010-501	PARR	Coho	2010 PARR June PS 2010-02	PARR	SW	2010	2010-06-19	Summer				N	Juvenile		Hatchery	1000-0068-S-69	S. Ballenas Islands	S. Ballenas Islands	NA	36	U				Purse Seine	P017	SSOG	VIS	49.3326	-124.149	1000-0068-115-5214	Mixed	NO	AvgCopy	0	0	0	17912.9	51.1159	0	0	0	0	0	0	0
OK	1000-0068-115-5219	5219	CO2010-511	PARR	Coho	2010 PARR June PS 2010-02	PARR	SW	2010	2010-06-19	Summer				N	Juvenile		Hatchery	1000-0068-S-70	French Creek	French Creek	NA	NA	U				Purse Seine	P014	NSOG	VIS	49.3565	-124.357	1000-0068-115-5219	Mixed	NO	AvgCopy	0	0	0	250646	0	0	0	0	0	0	0	0
OK	1000-0068-115-5223	5223	CO2010-520	PARR	Coho	2010 PARR June PS 2010-02	PARR	SW	2010	2010-06-19	Summer				Y	Juvenile		Hatchery	1000-0068-S-71	SE Denman Island	SE Denman Island	NA	44	U				Purse Seine	P014	NSOG	VIS	49.488	-124.688	1000-0068-115-5223	Mixed	NO	AvgCopy	0	0	0	9897.31	0	0	0	0	0	0	0	0
OK	1000-0068-115-5225	5225	CO2010-522	PARR	Coho	2010 PARR June PS 2010-02	PARR	SW	2010	2010-06-19	Summer				N	Juvenile		Wild	1000-0068-S-71	SE Denman Island	SE Denman Island	NA	28	U				Purse Seine	P014	NSOG	VIS	49.488	-124.688	1000-0068-115-5225	Mixed	NO	AvgCopy	0	0	0	8469.64	0	0	0	0	0	0	0	0
OK	1000-0068-115-5226	5226	CO2010-538	PARR	Coho	2010 PARR June PS 2010-02	PARR	SW	2010	2010-06-19	Summer				N	Juvenile		Hatchery	1000-0068-S-72	N. Hornby Island	N. Hornby Island	NA	33	U				Purse Seine	P014	NSOG	VIS	49.5557	-124.667	1000-0068-115-5226	Mixed	NO	AvgCopy	0	0	0	328169	0	0	0	0	0	0	0	0
OK	1000-0068-115-5231	5231	CO2010-542	PARR	Coho	2010 PARR June PS 2010-02	PARR	SW	2010	2010-06-20	Summer				N	Juvenile		Hatchery	1000-0068-S-73	Partington Point	Partington Point	NA	30.9	U				Purse Seine	P016	NSOG	VIS	49.5258	-124.225	1000-0068-115-5231	Mixed	NO	AvgCopy	0	0	0	2522.36	1654.79	0	0	0	0	0	0	0
OK	1000-0068-115-5235	5235	CO2010-558	PARR	Coho	2010 PARR June PS 2010-02	PARR	SW	2010	2010-06-20	Summer				N	Juvenile		Wild	1000-0068-S-74	Mouat Bay	Mouat Bay	NA	NA	U				Purse Seine	P016	NSOG	VIS	49.6176	-124.441	1000-0068-115-5235	Mixed	NO	AvgCopy	0	0	0	3347.5	0	0	0	0	0	0	0	0
OK	1000-0068-115-5236	5236	CO2010-559	PARR	Coho	2010 PARR June PS 2010-02	PARR	SW	2010	2010-06-20	Summer				N	Juvenile		Hatchery	1000-0068-S-74	Mouat Bay	Mouat Bay	NA	66.1	U				Purse Seine	P016	NSOG	VIS	49.6176	-124.441	1000-0068-115-5236	Mixed	NO	AvgCopy	0	0	0	6241.63	0	0	0	0	0	0	0	0
OK	1000-0068-115-5240	5240	CO2010-576	PARR	Coho	2010 PARR June PS 2010-02	PARR	SW	2010	2010-06-20	Summer				Y	Juvenile		Hatchery	1000-0068-S-75	S. of Favada Point	S. of Favada Point	NA	25.8	U				Purse Seine	P014	NSOG	VIS	49.7207	-124.622	1000-0068-115-5240	Mixed	NO	AvgCopy	0	0	0	6363.3	323.859	0	0	0	0	0	0	0
OK	1000-0068-115-5244	5244	CO2010-590	PARR	Coho	2010 PARR June PS 2010-02	PARR	SW	2010	2010-06-20	Summer				N	Juvenile		Wild	1000-0068-S-77	Rebecca Rock	Rebecca Rock	NA	26.3	U				Purse Seine	P015	NSOG	VIS	49.8189	-124.659	1000-0068-115-5244	Mixed	NO	AvgCopy	0	0	0	1824.13	0	0	0	0	0	0	0	0
OK	1000-0068-115-5250	5250	CO2010-628	PARR	Coho	2010 PARR June PS 2010-02	PARR	SW	2010	2010-06-20	Summer				N	Juvenile		Hatchery	1000-0068-S-78	W. Harwood Island	W. Harwood Island	NA	77.3	U				Purse Seine	P015	NSOG	VIS	49.8605	-124.679	1000-0068-115-5250	Mixed	NO	AvgCopy	0	0	0	80588.1	0	0	0	0	0	0	0	0
OK	1000-0068-115-6131	6131	CO2010-653	PARR	Coho	2010 PARR June PS 2010-02	PARR	SW	2010	2010-06-21	Summer				N	Juvenile		Hatchery	1000-0068-S-83	SW of Mitlenatch Island	SW of Mitlenatch Island	NA	45.45	U				Purse Seine	P014	NSOG	VIS	49.9378	-125.053	1000-0068-115-6131	Mixed	NO	AvgCopy	0	0	0	18523.8	0	0	0	0	0	0	0	0
OK	1000-0068-115-6132	6132	CO2010-661	PARR	Coho	2010 PARR June PS 2010-02	PARR	SW	2010	2010-06-21	Summer				N	Juvenile		Wild	1000-0068-S-83	SW of Mitlenatch Island	SW of Mitlenatch Island	NA	NA	U				Purse Seine	P014	NSOG	VIS	49.9378	-125.053	1000-0068-115-6132	Mixed	NO	AvgCopy	0	0	0	2965.16	0	0	0	0	0	0	0	0
OK	1000-0069-115-6385	6385	CO2010-735	PARR	Coho	2010 PARR Aug PS 2010-03	PARR	SW	2010	2010-08-06	Summer				N	Juvenile		Wild	1000-0069-S-20			NA	76	U				Purse Seine	P013	DI	VIN	50.3071	-125.325	1000-0069-115-6385	Mixed	NO	AvgCopy	0	0	0	5456.46	0	0	0	0	0	0	0	0
OK	1000-0069-115-6387	6387	CO2010-741	PARR	Coho	2010 PARR Aug PS 2010-03	PARR	SW	2010	2010-08-06	Summer				N	Juvenile		Wild	1000-0069-S-21			NA	NA	U				Purse Seine	P013	DI	VIN	50.2934	-125.404	1000-0069-115-6387	Mixed	NO	AvgCopy	0	0	0	82.3111	0	0	0	0	0	0	0	0
OK	1000-0069-115-6389	6389	CO2010-745	PARR	Coho	2010 PARR Aug PS 2010-03	PARR	SW	2010	2010-08-06	Summer				N	Juvenile		Hatchery	1000-0069-S-21			NA	78	U				Purse Seine	P013	DI	VIN	50.2934	-125.404	1000-0069-115-6389	Mixed	NO	AvgCopy	0	0	0	1.20832e+06	0	0	0	0	0	0	0	0
OK	1000-0069-115-6390	6390	CO2010-752	PARR	Coho	2010 PARR Aug PS 2010-03	PARR	SW	2010	2010-08-06	Summer				Y	Juvenile		Hatchery	1000-0069-S-21			NA	92	U				Purse Seine	P013	DI	VIN	50.2934	-125.404	1000-0069-115-6390	Mixed	NO	AvgCopy	0	0	0	7905.51	0	0	0	0	0	0	0	0
OK	1000-0069-115-6391	6391	CO2010-754	PARR	Coho	2010 PARR Aug PS 2010-03	PARR	SW	2010	2010-08-06	Summer				N	Juvenile		Wild	1000-0069-S-23			NA	104	U				Purse Seine	P013	DI	VIN	50.3651	-125.386	1000-0069-115-6391	Mixed	NO	AvgCopy	0	0	0	656.643	0	0	0	0	0	0	0	0
OK	1000-0069-115-6393	6393	CO2010-758	PARR	Coho	2010 PARR Aug PS 2010-03	PARR	SW	2010	2010-08-06	Summer				N	Juvenile		Wild	1000-0069-S-23			NA	90	U				Purse Seine	P013	DI	VIN	50.3651	-125.386	1000-0069-115-6393	Mixed	NO	AvgCopy	0	0	0	1290.43	0	0	0	0	0	0	0	0
OK	1000-0069-115-6396	6396	CO2010-762	PARR	Coho	2010 PARR Aug PS 2010-03	PARR	SW	2010	2010-08-07	Summer				N	Juvenile		Wild	1000-0069-S-28			NA	77	U				Purse Seine	P013	DI	VIN	50.346	-125.135	1000-0069-115-6396	Mixed	NO	AvgCopy	0	0	0	21.5969	0	0	0	0	0	0	0	0
OK	1000-0069-115-6398	6398	CO2010-766	PARR	Coho	2010 PARR Aug PS 2010-03	PARR	SW	2010	2010-08-07	Summer				N	Juvenile		Wild	1000-0069-S-28			NA	67	U				Purse Seine	P013	DI	VIN	50.346	-125.135	1000-0069-115-6398	Mixed	NO	AvgCopy	0	0	0	1143.58	0	0	0	0	0	78.1886	0	0
OK	1000-0069-115-6399	6399	CO2010-767	PARR	Coho	2010 PARR Aug PS 2010-03	PARR	SW	2010	2010-08-07	Summer				Y	Juvenile		Wild	1000-0069-S-29			NA	NA	U				Purse Seine	P013	DI	VIN	50.3035	-125.032	1000-0069-115-6399	Mixed	NO	AvgCopy	0	0	0	766.772	0	0	0	0	0	0	0	0
OK	1000-0069-115-6425	6425	CO2010-784	PARR	Coho	2010 PARR Aug PS 2010-03	PARR	SW	2010	2010-08-08	Summer				N	Juvenile		Hatchery	1000-0069-S-40			NA	67	U				Purse Seine	P013	DI	VIN	50.1975	-124.983	1000-0069-115-6425	Mixed	NO	AvgCopy	0	0	0	66207.7	0	0	0	0	0	0	0	0
OK	1000-0069-115-6427	6427	CO2010-787	PARR	Coho	2010 PARR Aug PS 2010-03	PARR	SW	2010	2010-08-08	Summer				N	Juvenile		Wild	1000-0069-S-40			NA	NA	U				Purse Seine	P013	DI	VIN	50.1975	-124.983	1000-0069-115-6427	Mixed	NO	AvgCopy	0	0	0	167511	0	0	0	0	0	0	0	0
OK	1000-0069-115-6428	6428	CO2010-789	PARR	Coho	2010 PARR Aug PS 2010-03	PARR	SW	2010	2010-08-08	Summer				Y	Juvenile		Hatchery	1000-0069-S-40			NA	98	U				Purse Seine	P013	DI	VIN	50.1975	-124.983	1000-0069-115-6428	Mixed	NO	AvgCopy	0	0	0	48838.7	0	0	0	0	0	0	0	0
OK	1000-0069-115-6429	6429	CO2010-793	PARR	Coho	2010 PARR Aug PS 2010-03	PARR	SW	2010	2010-08-09	Summer				N	Juvenile		Hatchery	1000-0069-S-43			NA	NA	U				Purse Seine	P013	DI	VIN	50.0246	-125.149	1000-0069-115-6429	Mixed	NO	AvgCopy	0	0	0	325621	0	0	0	0	0	0	0	0
OK	1000-0069-115-6431	6431	CO2010-797	PARR	Coho	2010 PARR Aug PS 2010-03	PARR	SW	2010	2010-08-09	Summer				N	Juvenile		Wild	1000-0069-S-43			NA	NA	U				Purse Seine	P013	DI	VIN	50.0246	-125.149	1000-0069-115-6431	Mixed	NO	AvgCopy	0	0	0	470790	0	0	0	0	0	0	0	0
OK	1000-0069-115-6439	6439	CO2010-818	PARR	Coho	2010 PARR Aug PS 2010-03	PARR	SW	2010	2010-08-09	Summer				N	Juvenile		Wild	1000-0069-S-46			NA	NA	U				Purse Seine	P013	DI	VIN	50.1272	-125.128	1000-0069-115-6439	Mixed	NO	AvgCopy	0	0	0	527306	0	0	0	0	9.89105	0	0	0
OK	1000-0069-115-6459	6459	CO2010-830	PARR	Coho	2010 PARR Aug PS 2010-03	PARR	SW	2010	2010-08-11	Summer				N	Juvenile		Hatchery	1000-0069-S-60			NA	NA	U				Purse Seine	P016	NSOG	VIS	49.7779	-124.643	1000-0069-115-6459	Mixed	NO	AvgCopy	0	0	0	0	0	0	0	0	0	0	0	0
OK	1000-0069-115-6475	6475	CO2010-842	PARR	Coho	2010 PARR Aug PS 2010-03	PARR	SW	2010	2010-08-12	Summer				N	Juvenile		Hatchery	1000-0069-S-68			NA	120	U				Purse Seine	P016	NSOG	VIS	49.706	-124.349	1000-0069-115-6475	Mixed	NO	AvgCopy	0	0	0	19.3836	0	0	0	0	0	0	0	0
OK	1000-0069-115-6603	6603	CO2010-905	PARR	Coho	2010 PARR Aug PS 2010-03	PARR	SW	2010	2010-08-16	Summer				N	Juvenile		Hatchery	1000-0069-S-106			NA	164	U				Purse Seine	P029	SSOG	VIS	49.0107	-123.558	1000-0069-115-6603	Mixed	NO	AvgCopy	0	0	0	11401.1	0	0	0	0	0	0	0	0
OK	1000-0071-115-7518	7518	142	PARR	Coho	2011 PARR June PS 2011-02	PARR	SW	2011	2011-06-15	Summer			L	Y	Juvenile		Hatchery	1000-0071-S-26	Boyle Pt, Lambert Ch	Boyle Pt, Lambert Ch	158	50	M				Purse Seine	P014	NSOG	VIS	49.487	-124.686	1000-0071-115-7518	Mixed	NO	AvgCopy	0	0	0	3514.99	0	0	0	0	0	0	0	0
OK	1000-0071-115-7520	7520	144	PARR	Coho	2011 PARR June PS 2011-02	PARR	SW	2011	2011-06-15	Summer			L	Y	Juvenile		Hatchery	1000-0071-S-26	Boyle Pt, Lambert Ch	Boyle Pt, Lambert Ch	168	NA	F				Purse Seine	P014	NSOG	VIS	49.487	-124.686	1000-0071-115-7520	Mixed	NO	AvgCopy	0	0	0	16752.9	0	0	0	0	0	0	39.4705	0
OK	1000-0071-115-7521	7521	145	PARR	Coho	2011 PARR June PS 2011-02	PARR	SW	2011	2011-06-15	Summer			L	Y	Juvenile		Wild	1000-0071-S-26	Boyle Pt, Lambert Ch	Boyle Pt, Lambert Ch	153	NA	F	damaged left operculum, cloudy eyes			Purse Seine	P014	NSOG	VIS	49.487	-124.686	1000-0071-115-7521	Mixed	NO	AvgCopy	0	0	0	237574	0	0	0	0	4.99898	0	0	0
OK	1000-0071-115-7522	7522	146	PARR	Coho	2011 PARR June PS 2011-02	PARR	SW	2011	2011-06-15	Summer			L	Y	Juvenile		Hatchery	1000-0071-S-26	Boyle Pt, Lambert Ch	Boyle Pt, Lambert Ch	181	NA	M	cloudy eyes, smaller spleen			Purse Seine	P014	NSOG	VIS	49.487	-124.686	1000-0071-115-7522	Mixed	NO	AvgCopy	0	0	0	11883.6	0	0	0	0	0	0	0	0
OK	1000-0071-115-7526	7526	149	PARR	Coho	2011 PARR June PS 2011-02	PARR	SW	2011	2011-06-15	Summer			L	Y	Juvenile		Hatchery	1000-0071-S-28	Nile Creek	Nile Creek	153	NA	F				Purse Seine	P014	NSOG	VIS	49.427	-124.625	1000-0071-115-7526	Mixed	NO	AvgCopy	0	0	0	222845	0	0	0	0	0	0	0	0
OK	1000-0071-115-7527	7527	150	PARR	Coho	2011 PARR June PS 2011-02	PARR	SW	2011	2011-06-15	Summer			L	Y	Juvenile		Wild	1000-0071-S-28	Nile Creek	Nile Creek	137	NA	F				Purse Seine	P014	NSOG	VIS	49.427	-124.625	1000-0071-115-7527	Mixed	NO	AvgCopy	0	0	0	64364.2	0	0	0	0	0	0	0	2.45542
OK	1000-0071-115-7536	7536	154	PARR	Coho	2011 PARR June PS 2011-02	PARR	SW	2011	2011-06-16	Summer			L	Y	Juvenile		Wild	1000-0071-S-31	Brant Pt	Brant Pt	115	NA	F				Purse Seine	P014	NSOG	VIS	49.3325	-124.264	1000-0071-115-7536	Mixed	NO	AvgCopy	0	0	0	17153.5	0	0	0	0	0	0	0	0
OK	1000-0071-115-7538	7538	156	PARR	Coho	2011 PARR June PS 2011-02	PARR	SW	2011	2011-06-16	Summer			L	Y	Juvenile		Hatchery	1000-0071-S-31	Brant Pt	Brant Pt	156	NA	F				Purse Seine	P014	NSOG	VIS	49.3325	-124.264	1000-0071-115-7538	Mixed	NO	AvgCopy	0	0	0	3.5626	0	0	0	0	0	0	0	0
OK	1000-0071-115-7547	7547	164	PARR	Coho	2011 PARR June PS 2011-02	PARR	SW	2011	2011-06-16	Summer			L	Y	Juvenile		Wild	1000-0071-S-34	N of Nanaimo	N of Nanaimo	109	NA	F	very unhealthy looking, eyes bulged out, bloated and when cut fluid poured out, hermourages on brain, whole body preserved fo fish health			Purse Seine	P017	SSOG	VIS	49.311	-123.917	1000-0071-115-7547	Mixed	NO	AvgCopy	0	0	0	7563.92	0	0	0	0	0	0	0	0
OK	1000-0071-115-7549	7549	165	PARR	Coho	2011 PARR June PS 2011-02	PARR	SW	2011	2011-06-16	Summer			L	Y	Juvenile		Wild	1000-0071-S-35	Neck Pt	Neck Pt	204	NA	F				Purse Seine	P017	SSOG	VIS	49.2375	-123.962	1000-0071-115-7549	Mixed	NO	AvgCopy	0	0	0	9243.52	0	0	0	0	0	0	0	0
OK	1000-0071-115-7552	7552	168	PARR	Coho	2011 PARR June PS 2011-02	PARR	SW	2011	2011-06-16	Summer			L	Y	Juvenile		Wild	1000-0071-S-35	Neck Pt	Neck Pt	132	NA	M				Purse Seine	P017	SSOG	VIS	49.2375	-123.962	1000-0071-115-7552	Mixed	NO	AvgCopy	0	0	0	1602.27	0	0	0	0	0	0	0	0
OK	1000-0071-115-7556	7556	173	PARR	Coho	2011 PARR June PS 2011-02	PARR	SW	2011	2011-06-16	Summer			L	Y	Juvenile		Wild	1000-0071-S-36	Snake Island	Snake Island	128	NA	F				Purse Seine	P017	SSOG	VIS	49.2152	-123.897	1000-0071-115-7556	Mixed	NO	AvgCopy	0	0	0	305.373	25.599	0	0	0	0	0	0	0
OK	1000-0071-115-7558	7558	174	PARR	Coho	2011 PARR June PS 2011-02	PARR	SW	2011	2011-06-17	Summer			L	Y	Juvenile		Hatchery	1000-0071-S-37	Robert Ck	Robert Ck	128	NA	F	very fatty			Purse Seine	P029	SSOG	VIS	49.4112	-123.649	1000-0071-115-7558	Mixed	NO	AvgCopy	0	0	0	2728.37	0	0	0	0	0	0	NA	0
OK	1000-0071-115-7559	7559	175	PARR	Coho	2011 PARR June PS 2011-02	PARR	SW	2011	2011-06-17	Summer			L	Y	Juvenile		Wild	1000-0071-S-37	Robert Ck	Robert Ck	146	NA	M	large wound on right side			Purse Seine	P029	SSOG	VIS	49.4112	-123.649	1000-0071-115-7559	Mixed	NO	AvgCopy	0	0	0	76.2587	0	0	0	0	0	0	0	0
OK	1000-0071-115-7568	7568	177	PARR	Coho	2011 PARR June PS 2011-02	PARR	SW	2011	2011-06-17	Summer			L	Y	Juvenile		Hatchery	1000-0071-S-39	Grafton Bay, Bowen Is	Grafton Bay, Bowen Is	144	NA	F	very fatty			Purse Seine	P028	SSOG	VIS	49.418	-123.359	1000-0071-115-7568	Mixed	NO	AvgCopy	0	0	0	22.2907	0	0	0	0	0	0	8.03674	0
OK	1000-0071-115-7569	7569	178	PARR	Coho	2011 PARR June PS 2011-02	PARR	SW	2011	2011-06-17	Summer			L	Y	Juvenile		Hatchery	1000-0071-S-41	Thrasher Rock	Thrasher Rock	130	NA	F				Purse Seine	P029	SSOG	VIS	49.2155	-123.495	1000-0071-115-7569	Mixed	NO	AvgCopy	0	NA	0	2116.42	12.8935	0	0	0	0	0	0	0
OK	1000-0071-115-7572	7572	182	PARR	Coho	2011 PARR June PS 2011-02	PARR	SW	2011	2011-06-18	Summer			L	Y	Juvenile		Wild	1000-0071-S-42	NE Galiano Is	NE Galiano Is	118	NA	F	scales in chinook book			Purse Seine	P029	SSOG	VIS	49.0103	-123.553	1000-0071-115-7572	Mixed	NO	AvgCopy	0	0	0	0	0	0	0	0	0	0	0	0
OK	1000-0071-115-7593	7593	192	PARR	Coho	2011 PARR June PS 2011-02	PARR	SW	2011	2011-06-19	Summer			L	Y	Juvenile		Wild	1000-0071-S-51	Yellow Pt	Yellow Pt	173	59.5	F				Purse Seine	P017	SSOG	VIS	49.0415	-123.739	1000-0071-115-7593	Mixed	NO	AvgCopy	0	0	0	11.9158	0	0	0	0	0	0	0	0
OK	1000-0071-115-7615	7615	198	PARR	Coho	2011 PARR June PS 2011-02	PARR	SW	2011	2011-06-20	Summer			L	Y	Juvenile		Wild	1000-0071-S-57	Scottie Bay, Lasquiti Is	Scottie Bay, Lasquiti Is	176	66	M				Purse Seine	P016	NSOG	VIS	49.5238	-124.335	1000-0071-115-7615	Mixed	NO	AvgCopy	0	0	0	2267.63	4.15665	0	0	0	0	0	0	0
OK	1000-0071-115-7617	7617	200	PARR	Coho	2011 PARR June PS 2011-02	PARR	SW	2011	2011-06-20	Summer			L	Y	Juvenile		Hatchery	1000-0071-S-57	Scottie Bay, Lasquiti Is	Scottie Bay, Lasquiti Is	182	68.5	M				Purse Seine	P016	NSOG	VIS	49.5238	-124.335	1000-0071-115-7617	Mixed	NO	AvgCopy	0	0	0	113.123	0	0	0	0	0	0	0	0
OK	1000-0071-115-7622	7622	205	PARR	Coho	2011 PARR June PS 2011-02	PARR	SW	2011	2011-06-21	Summer			L	Y	Juvenile		Wild	1000-0071-S-63	Kitty Coleman prov park	Kitty Coleman prov park	189	76	F				Purse Seine	P014	NSOG	VIS	49.8005	-124.982	1000-0071-115-7622	Mixed	NO	AvgCopy	0	0	0	1858.94	0	0	0	0	0	0	0	0
OK	1000-0071-115-7626	7626	207	PARR	Coho	2011 PARR June PS 2011-02	PARR	SW	2011	2011-06-21	Summer			L	Y	Juvenile		Wild	1000-0071-S-64	Mittlenatch	Mittlenatch	157	42.5	F				Purse Seine	P014	NSOG	VIS	49.8518	-124.979	1000-0071-115-7626	Mixed	NO	AvgCopy	0	0	0	10515.1	0	0	0	0	0	0	0	0
OK	1000-0071-115-7629	7629	209	PARR	Coho	2011 PARR June PS 2011-02	PARR	SW	2011	2011-06-21	Summer			L	Y	Juvenile		Wild	1000-0071-S-66	Mittlenatch	Mittlenatch	184	73	M				Purse Seine	P014	NSOG	VIS	49.9458	-125.013	1000-0071-115-7629	Mixed	NO	AvgCopy	0	0	0	279746	0	0	0	0	0	0	0	0
OK	1000-0071-115-7671	7671	212	PARR	Coho	2011 PARR June PS 2011-02	PARR	SW	2011	2011-06-23	Summer			L	Y	Juvenile		Wild	1000-0071-S-79	Race Pass	Race Pass	182	72	U	2 sea lice			Purse Seine	P013	DI	VIN	50.3912	-125.873	1000-0071-115-7671	Mixed	NO	AvgCopy	0	0	0	8518.94	0	0	0	0	0	0	0	0
OK	1000-0071-115-7675	7675	213	PARR	Coho	2011 PARR June PS 2011-02	PARR	SW	2011	2011-06-23	Summer			L	Y	Juvenile		Wild	1000-0071-S-79	Race Pass	Race Pass	164	49.5	U				Purse Seine	P013	DI	VIN	50.3912	-125.873	1000-0071-115-7675	Mixed	NO	AvgCopy	0	0	0	487545	0	0	0	0	0	0	0	0
OK	1000-0071-115-7677	7677	214	PARR	Coho	2011 PARR June PS 2011-02	PARR	SW	2011	2011-06-24	Summer			L	Y	Juvenile		Wild	1000-0071-S-80	Francisco Pt	Francisco Pt	181	69	U	parasitic worms			Purse Seine	P013	DI	VIN	50.0275	-125.15	1000-0071-115-7677	Mixed	NO	AvgCopy	0	0	0	844.614	0	0	0	0	0	0	0	0
OK	1000-0071-115-7682	7682	216	PARR	Coho	2011 PARR June PS 2011-02	PARR	SW	2011	2011-06-24	Summer			L	Y	Juvenile		Wild	1000-0071-S-81	Hyacinthe Point	Hyacinthe Point	197	95.5	U	parasitic worms			Purse Seine	P013	DI	VIN	50.1232	-125.212	1000-0071-115-7682	Mixed	NO	AvgCopy	0	0	0	23.5852	0	0	42.5787	0	0	0	0	0
OK	1000-0071-115-7688	7688	217	PARR	Coho	2011 PARR June PS 2011-02	PARR	SW	2011	2011-06-24	Summer			L	Y	Juvenile		Wild	1000-0071-S-84	Evans Bay Entrance	Evans Bay Entrance	182	NA	U				Purse Seine	P013	DI	VIN	50.1737	-125.076	1000-0071-115-7688	Mixed	NO	AvgCopy	0	0	0	34.8807	0	0	0	0	0	0	0	0
OK	1000-0071-115-7696	7696	220	PARR	Coho	2011 PARR June PS 2011-02	PARR	SW	2011	2011-06-25	Summer			L		Juvenile		Hatchery	1000-0071-S-87	Sentry Shoal	Sentry Shoal	178	68	U				Purse Seine	P014	NSOG	VIS	49.8484	-124.973	1000-0071-115-7696	Mixed	NO	AvgCopy	0	0	0	1937.27	0	0	0	0	0	0	0	0
OK	1000-0071-115-7698	7698	222	PARR	Coho	2011 PARR June PS 2011-02	PARR	SW	2011	2011-06-25	Summer			L		Juvenile		Hatchery	1000-0071-S-87	Sentry Shoal	Sentry Shoal	174	66	U	lamprey scar			Purse Seine	P014	NSOG	VIS	49.8484	-124.973	1000-0071-115-7698	Mixed	NO	AvgCopy	0	0	0	1569.97	0	0	0	0	0	0	0	0
OK	1000-0071-115-7700	7700	224	PARR	Coho	2011 PARR June PS 2011-02	PARR	SW	2011	2011-06-25	Summer			L		Juvenile		Hatchery	1000-0071-S-87	Sentry Shoal	Sentry Shoal	182	73	U				Purse Seine	P014	NSOG	VIS	49.8484	-124.973	1000-0071-115-7700	Mixed	NO	AvgCopy	0	0	0	242.728	0	0	0	0	0	0	0	0
OK	1000-0071-115-7704	7704	225	PARR	Coho	2011 PARR June PS 2011-02	PARR	SW	2011	2011-06-25	Summer			L		Juvenile		Wild	1000-0071-S-88	Little River	Little River	145	31	U				Purse Seine	P014	NSOG	VIS	49.7754	-124.931	1000-0071-115-7704	Mixed	NO	AvgCopy	0	0	0	1032.56	0	0	0	0	0	0	0	0
OK	1000-0071-115-7705	7705	226	PARR	Coho	2011 PARR June PS 2011-02	PARR	SW	2011	2011-06-25	Summer			L		Juvenile		Hatchery	1000-0071-S-88	Little River	Little River	163	46	U				Purse Seine	P014	NSOG	VIS	49.7754	-124.931	1000-0071-115-7705	Mixed	NO	AvgCopy	0	0	0	6696.14	0	0	0	0	0	0	0	0
OK	1000-0071-115-7708	7708	229	PARR	Coho	2011 PARR June PS 2011-02	PARR	SW	2011	2011-06-25	Summer			L		Juvenile		Wild	1000-0071-S-89	Little River	Little River	195	81.5	U				Purse Seine	P014	NSOG	VIS	49.7704	-124.885	1000-0071-115-7708	Mixed	NO	AvgCopy	0	0	0	1085.45	0	0	0	0	0	0	0	0
OK	1000-0071-115-7709	7709	230	PARR	Coho	2011 PARR June PS 2011-02	PARR	SW	2011	2011-06-25	Summer			L		Juvenile		Hatchery	1000-0071-S-89	Little River	Little River	185	72	U	no oto			Purse Seine	P014	NSOG	VIS	49.7704	-124.885	1000-0071-115-7709	Mixed	NO	AvgCopy	0	0	0	104.189	0	0	0	0	0	0	0	0
OK	1000-0071-115-7710	7710	231	PARR	Coho	2011 PARR June PS 2011-02	PARR	SW	2011	2011-06-25	Summer			L		Juvenile		Wild	1000-0071-S-90	Cape Lazo	Cape Lazo	97	9.5	U	parasitic worms			Purse Seine	P014	NSOG	VIS	49.7768	-124.811	1000-0071-115-7710	Mixed	NO	AvgCopy	0	0	0	80072.9	0	0	0	0	0	0	0	0
OK	1000-0071-115-7713	7713	232	PARR	Coho	2011 PARR June PS 2011-02	PARR	SW	2011	2011-06-25	Summer			L		Juvenile		Wild	1000-0071-S-90	Cape Lazo	Cape Lazo	177	64.5	U	predator scar			Purse Seine	P014	NSOG	VIS	49.7768	-124.811	1000-0071-115-7713	Mixed	NO	AvgCopy	0	0	0	9465.55	0	0	0	0	0	0	0	0
OK	1000-0071-115-7714	7714	233	PARR	Coho	2011 PARR June PS 2011-02	PARR	SW	2011	2011-06-25	Summer			L		Juvenile		Hatchery	1000-0071-S-90	Cape Lazo	Cape Lazo	192	81	U	1 louse			Purse Seine	P014	NSOG	VIS	49.7768	-124.811	1000-0071-115-7714	Mixed	NO	AvgCopy	0	9.46879	0	620.806	0	0	0	0	0	0	0	0
OK	1000-0071-115-7716	7716	234	PARR	Coho	2011 PARR June PS 2011-02	PARR	SW	2011	2011-06-25	Summer			L		Juvenile		Hatchery	1000-0071-S-91	Hornby Island	Hornby Island	171	54.5	U	RS			Purse Seine	P014	NSOG	VIS	49.5562	-124.666	1000-0071-115-7716	Mixed	NO	AvgCopy	0	0	0	100059	0	0	0	0	0	0	0	0
OK	1000-0081-115-C0295	C0295	CK-101	Quinsam	Coho	2014 Quinsam Beach Seine	Campbell River Estuary	SW	2014	2014-05-08	Spring	Quinsam	Quinsam	L	N	Juvenile	W	Wild	1000-0081-S-3	Inside	Inside estuary-Baikki	106	13.22	U	18month Coho Residents; likely wild			Beach Seine	P013	DI	VIN	50.0451	-125.258	1000-0081-115-C0295	Mixed	NO	AvgCopy	0	0	0	6665.3	0	2.57398	0	0	0	0	0	0
OK	1000-0081-115-C0296	C0296	CK-102	Quinsam	Coho	2014 Quinsam Beach Seine	Campbell River Estuary	SW	2014	2014-05-08	Spring	Quinsam	Quinsam	L	N	Juvenile	W	Wild	1000-0081-S-3	Inside	Inside estuary-Baikki	116	16.82	U	18month Coho Residents; likely wild			Beach Seine	P013	DI	VIN	50.0451	-125.258	1000-0081-115-C0296	Mixed	NO	AvgCopy	0	0	0	36624.2	0	3.89798	0	0	0	0	0	0
OK	1000-0081-115-C0297	C0297	CK-103	Quinsam	Coho	2014 Quinsam Beach Seine	Campbell River Estuary	SW	2014	2014-05-08	Spring	Quinsam	Quinsam	L	N	Juvenile	W	Wild	1000-0081-S-3	Inside	Inside estuary-Baikki	101	11.17	U	18month Coho Residents; likely wild			Beach Seine	P013	DI	VIN	50.0451	-125.258	1000-0081-115-C0297	Mixed	NO	AvgCopy	0	0	0	2307.81	0	3.27342	0	0	0	0	0	0
OK	1000-0081-115-C0298	C0298	CK-104	Quinsam	Coho	2014 Quinsam Beach Seine	Campbell River Estuary	SW	2014	2014-05-08	Spring	Quinsam	Quinsam	L	N	Juvenile	W	Wild	1000-0081-S-3	Inside	Inside estuary-Baikki	95	8.71	U	18month Coho Residents; likely wild			Beach Seine	P013	DI	VIN	50.0451	-125.258	1000-0081-115-C0298	Mixed	NO	AvgCopy	0	0	0	NA	15.5454	14213.9	0	0	0	0	1139.41	0
OK	1000-0081-115-C0299	C0299	CK-105	Quinsam	Coho	2014 Quinsam Beach Seine	Campbell River Estuary	SW	2014	2014-05-08	Spring	Quinsam	Quinsam	L	N	Juvenile	W	Wild	1000-0081-S-3	Inside	Inside estuary-Baikki	96	8.75	U	18month Coho Residents; likely wild			Beach Seine	P013	DI	VIN	50.0451	-125.258	1000-0081-115-C0299	Mixed	NO	AvgCopy	0	0	0	22085.2	1.67759	15.2465	0	0	0	0	151.463	0
OK	1000-0089-115-5295	5295	N/A	SOG	Coho	2010 SOG Jul Ricker 2010-03	SOG	SW	2010	2010-07-08	Summer			M	N	Juvenile		Wild	1000-0089-S-39	East Point	East Point	168	58.5	M				rope trawl	P018	SSOG	VIS	48.8198	-123.091	1000-0089-115-5295	Mixed	NO	AvgCopy	0	0	0	341829	0	0	0	0	0	0	0	0
OK	1000-0089-115-5297	5297	N/A	SOG	Coho	2010 SOG Jul Ricker 2010-03	SOG	SW	2010	2010-07-08	Summer			M	N	Juvenile		Wild	1000-0089-S-39	East Point	East Point	124	21.1	M				rope trawl	P018	SSOG	VIS	48.8198	-123.091	1000-0089-115-5297	Mixed	NO	AvgCopy	0	0	0	888046	0	0	0	0	0	0	0	0
OK	1000-0089-115-5302	5302	N/A	SOG	Coho	2010 SOG Jul Ricker 2010-03	SOG	SW	2010	2010-07-08	Summer			M	N	Juvenile		Wild	1000-0089-S-39	East Point	East Point	185	66.1	M				rope trawl	P018	SSOG	VIS	48.8198	-123.091	1000-0089-115-5302	Mixed	NO	AvgCopy	0	0	0	28601.1	0	0	0	0	0	0	9.0071	0
OK	1000-0089-115-5349	5349	N/A	SOG	Coho	2010 SOG Jul Ricker 2010-03	SOG	SW	2010	2010-07-08	Summer			M	N	Juvenile		Wild	1000-0089-S-45	Active Pass, East of	Active Pass, East of	143	31.5	M				rope trawl	P018	SSOG	VIS	48.907	-123.264	1000-0089-115-5349	Mixed	NO	AvgCopy	0	0	0	5364.64	0	0	0	0	0	0	66.6331	0
OK	1000-0089-115-5350	5350	N/A	SOG	Coho	2010 SOG Jul Ricker 2010-03	SOG	SW	2010	2010-07-08	Summer			M	N	Juvenile		Wild	1000-0089-S-45	Active Pass, East of	Active Pass, East of	152	37.1	F				rope trawl	P018	SSOG	VIS	48.907	-123.264	1000-0089-115-5350	Mixed	NO	AvgCopy	0	0	0	98401.6	0	0	0	0	0	0	0	0
OK	1000-0089-115-5353	5353	N/A	SOG	Coho	2010 SOG Jul Ricker 2010-03	SOG	SW	2010	2010-07-08	Summer			M	N	Juvenile		Wild	1000-0089-S-45	Active Pass, East of	Active Pass, East of	157	49.4	F				rope trawl	P018	SSOG	VIS	48.907	-123.264	1000-0089-115-5353	Mixed	NO	AvgCopy	0	0	0	10838.4	0	0	0	0	0	0	0	0
OK	1000-0089-115-5377	5377	N/A	SOG	Coho	2010 SOG Jul Ricker 2010-03	SOG	SW	2010	2010-07-09	Summer			M	N	Juvenile		Wild	1000-0089-S-50	Point Roberts	Point Roberts	161	41.5	M				rope trawl	US SSOG	SSOG	VIS	48.9666	-123.116	1000-0089-115-5377	Mixed	NO	AvgCopy	0	0	0	67313.8	0	0	0	0	0	0	0	0
OK	1000-0089-115-5383	5383	N/A	SOG	Coho	2010 SOG Jul Ricker 2010-03	SOG	SW	2010	2010-07-09	Summer			M	N	Juvenile		Wild	1000-0089-S-51	Delta Port	Delta Port	154	34.9	F				rope trawl	US SSOG	SSOG	VIS	48.9884	-123.212	1000-0089-115-5383	Mixed	NO	AvgCopy	0	0	0	204.438	41.3768	0	0	0	0	0	0	0
OK	1000-0089-115-5400	5400	N/A	SOG	Coho	2010 SOG Jul Ricker 2010-03	SOG	SW	2010	2010-07-09	Summer			D	N	Juvenile		Wild	1000-0089-S-52	Canoe Pass	Canoe Pass	165	50.1	F				rope trawl	P029	SSOG	VIS	49.0122	-123.287	1000-0089-115-5400	Mixed	NO	AvgCopy	0	0	0	7150.45	0	0	0	0	0	0	0	0
OK	1000-0089-115-5427	5427	N/A	SOG	Coho	2010 SOG Jul Ricker 2010-03	SOG	SW	2010	2010-07-09	Summer			M	N	Juvenile		Wild	1000-0089-S-59	Strait of Georgia, South	Strait of Georgia, South	176	68.7	M				rope trawl	P029	SSOG	VIS	49.101	-123.466	1000-0089-115-5427	Mixed	NO	AvgCopy	0	0	0	1.876	0	0	0	0	0	0	0	0
OK	1000-0089-115-5431	5431	N/A	SOG	Coho	2010 SOG Jul Ricker 2010-03	SOG	SW	2010	2010-07-09	Summer			M	N	Juvenile		Wild	1000-0089-S-59	Strait of Georgia, South	Strait of Georgia, South	182	67.8	M				rope trawl	P029	SSOG	VIS	49.101	-123.466	1000-0089-115-5431	Mixed	NO	AvgCopy	0	0	0	292823	0	0	0	0	0	NA	0	0
OK	1000-0089-115-5536	5536	N/A	SOG	Coho	2010 SOG Jul Ricker 2010-03	SOG	SW	2010	2010-07-11	Summer			L	N	Juvenile		Wild	1000-0089-S-73	Grief Point	Grief Point	136	27	F				rope trawl	P015	NSOG	VIS	49.7841	-124.557	1000-0089-115-5536	Mixed	NO	AvgCopy	0	0	0	746778	0	0	0	0	0	0	0	0
OK	1000-0089-115-5537	5537	N/A	SOG	Coho	2010 SOG Jul Ricker 2010-03	SOG	SW	2010	2010-07-11	Summer			L	N	Juvenile		Wild	1000-0089-S-73	Grief Point	Grief Point	187	73	M				rope trawl	P015	NSOG	VIS	49.7841	-124.557	1000-0089-115-5537	Mixed	NO	AvgCopy	0	0	0	565727	0	0	0	0	0	0	0	7.74564
OK	1000-0089-115-6014	6014	N/A	SOG	Coho	2010 SOG Jul Ricker 2010-03	SOG	SW	2010	2010-07-21	Summer			M	N	Juvenile		Wild	1000-0089-S-151	Pylades Channel	Pylades Channel	200	102.01	M				rope trawl	P017	SSOG	VIS	49.1108	-123.725	1000-0089-115-6014	Mixed	NO	AvgCopy	19.4789	0	0	54230.7	0	0	0	0	0	0.310809	0	0
OK	1000-0089-115-6029	6029	N/A	SOG	Coho	2010 SOG Jul Ricker 2010-03	SOG	SW	2010	2010-07-21	Summer			M	N	Juvenile		Wild	1000-0089-S-152	Trincomali Channel	Trincomali Channel	180	70.12	M				rope trawl	P029	SSOG	VIS	49.4225	-123.698	1000-0089-115-6029	Mixed	NO	AvgCopy	0	0	0	1.3353e+07	23485.2	0	0	0	0	0	0	1.70286
OK	1000-0089-115-6030	6030	N/A	SOG	Coho	2010 SOG Jul Ricker 2010-03	SOG	SW	2010	2010-07-21	Summer			M	N	Juvenile		Wild	1000-0089-S-152	Trincomali Channel	Trincomali Channel	196	104.05	F				rope trawl	P029	SSOG	VIS	49.4225	-123.698	1000-0089-115-6030	Mixed	NO	AvgCopy	0	0	0	3.28242e+06	0	0	0	0	0	0	0	0
OK	1000-0089-115-6031	6031	N/A	SOG	Coho	2010 SOG Jul Ricker 2010-03	SOG	SW	2010	2010-07-21	Summer			M	N	Juvenile		Wild	1000-0089-S-152	Trincomali Channel	Trincomali Channel	189	93.41	F	large blood clot on hind kidney			rope trawl	P029	SSOG	VIS	49.4225	-123.698	1000-0089-115-6031	Mixed	NO	AvgCopy	0	0	0	75974.5	0	0	0	0	0	0	0	0
OK	1000-0089-115-6064	6064	N/A	SOG	Coho	2010 SOG Jul Ricker 2010-03	SOG	SW	2010	2010-07-22	Summer			M	N	Juvenile		Wild	1000-0089-S-158	Satellite Channel	Satellite Channel	161	49.03	M				rope trawl	P018	SSOG	VIS	48.7083	-123.503	1000-0089-115-6064	Mixed	NO	AvgCopy	0	0	0	1031.8	0	0	0	0	0	0	0	0
OK	1000-0090-115-6628	6628	N/A	SOG	Coho	2010 SOG Sep Ricker	SOG	SW	2010	2010-09-10	Fall				N	Juvenile		Wild	1000-0090-S-3	Swanson Channel	Swanson Channel	212	121	F				rope trawl	P018	SSOG	VIS	48.7408	-123.324	1000-0090-115-6628	Mixed	NO	AvgCopy	0	0	0	10967.2	0	0	0	0	0	0	0	0
OK	1000-0090-115-6629	6629	N/A	SOG	Coho	2010 SOG Sep Ricker	SOG	SW	2010	2010-09-10	Fall				N	Juvenile		Wild	1000-0090-S-3	Swanson Channel	Swanson Channel	221	118	M				rope trawl	P018	SSOG	VIS	48.7408	-123.324	1000-0090-115-6629	Mixed	NO	AvgCopy	0	0	0	45785.8	0	0	0	0	0	0	0	0
OK	1000-0090-115-6748	6748	CO1633	SOG	Coho	2010 SOG Sep Ricker	SOG	SW	2010	2010-09-15	Fall			M	N	Juvenile		Wild	1000-0090-S-24	Ballenas Channel	Ballenas Channel	246	183.4	M	Sea lice, flesh 'pink'			rope trawl	P014	NSOG	VIS	49.3683	-124.317	1000-0090-115-6748	Mixed	NO	AvgCopy	0	0	0	598.587	0	0	0	0	0	0	0	0
OK	1000-0090-115-6750	6750	CO1635	SOG	Coho	2010 SOG Sep Ricker	SOG	SW	2010	2010-09-15	Fall			M	N	Juvenile		Wild	1000-0090-S-24	Ballenas Channel	Ballenas Channel	250	193.5	M				rope trawl	P014	NSOG	VIS	49.3683	-124.317	1000-0090-115-6750	Mixed	NO	AvgCopy	0	0	0	1028.18	0	0	0	0	0	0	0	0
OK	1000-0090-115-6755	6755	CO1648	SOG	Coho	2010 SOG Sep Ricker	SOG	SW	2010	2010-09-15	Fall			D	N	Juvenile		Wild	1000-0090-S-25	Qualicum Beach	Qualicum Beach	219	138.6	M	No blood			rope trawl	P014	NSOG	VIS	49.3842	-124.448	1000-0090-115-6755	Mixed	NO	AvgCopy	0	0	0	43.9388	0	0	0	0	0	0	0	0
OK	1000-0090-115-6766	6766	CO1753	SOG	Coho	2010 SOG Sep Ricker	SOG	SW	2010	2010-09-15	Fall			M	N	Juvenile		Wild	1000-0090-S-30	Welcome Bay	Welcome Bay	234	151	F	Pale liver			rope trawl	P016	NSOG	VIS	49.6817	-124.582	1000-0090-115-6766	Mixed	NO	AvgCopy	0	0	0	68058.2	0	0	0	0	0	0	0	0
OK	1000-0090-115-6767	6767	CO1754	SOG	Coho	2010 SOG Sep Ricker	SOG	SW	2010	2010-09-15	Fall			M	N	Juvenile		Wild	1000-0090-S-30	Welcome Bay	Welcome Bay	218	125.1	M	1 of the plasma vials contains a very small volume of plasma			rope trawl	P016	NSOG	VIS	49.6817	-124.582	1000-0090-115-6767	Mixed	NO	AvgCopy	0	0	0	2309.58	0	0	0	0	0	0	0	0
OK	1000-0090-115-6809	6809	CO1916	SOG	Coho	2010 SOG Sep Ricker	SOG	SW	2010	2010-09-17	Fall			L	N	Juvenile		Wild	1000-0090-S-43	Middlenatch Is, off	Middlenatch Is, off	232	168.4	M				rope trawl	P013	DI	VIN	50.0033	-125.028	1000-0090-115-6809	Mixed	NO	AvgCopy	0	0	0	1.07445e+06	0	0	0	0	0	NA	0	0
OK	1000-0090-115-6811	6811	CO1918	SOG	Coho	2010 SOG Sep Ricker	SOG	SW	2010	2010-09-17	Fall			L	N	Juvenile		Wild	1000-0090-S-43	Middlenatch Is, off	Middlenatch Is, off	252	186.9	F				rope trawl	P013	DI	VIN	50.0033	-125.028	1000-0090-115-6811	Mixed	NO	AvgCopy	0	0	0	8503.42	0	0	0	0	0	0	0	0
OK	1000-0090-115-6820	6820	N/A	SOG	Coho	2010 SOG Sep Ricker	SOG	SW	2010	2010-09-17	Fall			M	N	Juvenile		Wild	1000-0090-S-45	Sentry Shoal	Sentry Shoal	236	165.4	F				rope trawl	P014	NSOG	VIS	49.9063	-124.956	1000-0090-115-6820	Mixed	NO	AvgCopy	0	0	0	10358.2	0	0	0	0	0	0	0	0
OK	1000-0090-115-6829	6829	CO2003	SOG	Coho	2010 SOG Sep Ricker	SOG	SW	2010	2010-09-17	Fall			M	N	Juvenile		Wild	1000-0090-S-48	Cape Lazo	Cape Lazo	241	171.7	M				rope trawl	P014	NSOG	VIS	49.7692	-124.907	1000-0090-115-6829	Mixed	NO	AvgCopy	0	0	0	52403.4	0	0	0	0	0	3.56601	0	0
OK	1000-0090-115-6830	6830	CO2004	SOG	Coho	2010 SOG Sep Ricker	SOG	SW	2010	2010-09-17	Fall			M	N	Juvenile		Wild	1000-0090-S-48	Cape Lazo	Cape Lazo	254	203	M				rope trawl	P014	NSOG	VIS	49.7692	-124.907	1000-0090-115-6830	Mixed	NO	AvgCopy	0	0	0	4549.95	0	0	0	0	0	NA	0	0
OK	1000-0090-115-6833	6833	CO2007	SOG	Coho	2010 SOG Sep Ricker	SOG	SW	2010	2010-09-17	Fall			M	N	Juvenile		Wild	1000-0090-S-48	Cape Lazo	Cape Lazo	251	218	F				rope trawl	P014	NSOG	VIS	49.7692	-124.907	1000-0090-115-6833	Mixed	NO	AvgCopy	0	0	0	8724.3	0	0	0	0	0	0	0	0
OK	1000-0090-115-6834	6834	CO6834	SOG	Coho	2010 SOG Sep Ricker	SOG	SW	2010	2010-09-17	Fall			M	N	Juvenile		Wild	1000-0090-S-49	Cape Lazo	Cape Lazo	239	159.8	F	Fatty			rope trawl	P014	NSOG	VIS	49.7217	-124.825	1000-0090-115-6834	Mixed	NO	AvgCopy	0	0	0	2641.59	0	0	0	0	0	0.216093	0	0
OK	1000-0090-115-6839	6839	CO6839	SOG	Coho	2010 SOG Sep Ricker	SOG	SW	2010	2010-09-17	Fall			M	N	Juvenile		Wild	1000-0090-S-49	Cape Lazo	Cape Lazo	253	199	M	Very red liver			rope trawl	P014	NSOG	VIS	49.7217	-124.825	1000-0090-115-6839	Mixed	NO	AvgCopy	0	0	0	21108.5	10.9053	0	0	0	0	0	0	0
OK	1000-0090-115-6843	6843	CO2061	SOG	Coho	2010 SOG Sep Ricker	SOG	SW	2010	2010-09-17	Fall			M	N	Juvenile		Wild	1000-0090-S-50	Cape Lazo	Cape Lazo	244	178.9	F				rope trawl	P014	NSOG	VIS	49.775	-124.802	1000-0090-115-6843	Mixed	NO	AvgCopy	0	0	0	3683.45	0	0	0	0	0	0	0	0
OK	1000-0090-115-6844	6844	CO2062	SOG	Coho	2010 SOG Sep Ricker	SOG	SW	2010	2010-09-17	Fall			M	N	Juvenile		Wild	1000-0090-S-50	Cape Lazo	Cape Lazo	238	163	F				rope trawl	P014	NSOG	VIS	49.775	-124.802	1000-0090-115-6844	Mixed	NO	AvgCopy	0	0	0	116.336	11691.4	0	0	0	0	0	0	0
OK	1000-0090-115-6845	6845	CO2063	SOG	Coho	2010 SOG Sep Ricker	SOG	SW	2010	2010-09-17	Fall			M	N	Juvenile		Wild	1000-0090-S-50	Cape Lazo	Cape Lazo	250	192.2	M				rope trawl	P014	NSOG	VIS	49.775	-124.802	1000-0090-115-6845	Mixed	NO	AvgCopy	0	0	0	163.225	0	0	0	0	0	0	0	0
OK	1000-0090-115-6849	6849	CO2070	SOG	Coho	2010 SOG Sep Ricker	SOG	SW	2010	2010-09-17	Fall			M	N	Juvenile		Wild	1000-0090-S-51	Shearwater Passage	Shearwater Passage	210	125.2	F				rope trawl	P014	NSOG	VIS	49.84	-124.745	1000-0090-115-6849	Mixed	NO	AvgCopy	0	0	0	16159.4	0	0	0	0	0	0	0	0
OK	1000-0090-115-6850	6850	CO2071	SOG	Coho	2010 SOG Sep Ricker	SOG	SW	2010	2010-09-17	Fall			M	N	Juvenile		Wild	1000-0090-S-51	Shearwater Passage	Shearwater Passage	224	135.3	M				rope trawl	P014	NSOG	VIS	49.84	-124.745	1000-0090-115-6850	Mixed	NO	AvgCopy	0	0	0	1982.42	0	0	0	0	0	0	0	0
OK	1000-0090-115-6859	6859	CO2104	SOG	Coho	2010 SOG Sep Ricker	SOG	SW	2010	2010-09-18	Fall			L	N	Juvenile		Wild	1000-0090-S-58	Lasqueti Is, East of	Lasqueti Is, East of	225	156.9	M	Worms			rope trawl	P016	NSOG	VIS	49.4562	-124.095	1000-0090-115-6859	Mixed	NO	AvgCopy	0	0	0	254.441	0	0	0	0	0	0	50.4633	0
OK	1000-0090-115-6865	6865	CO2129	SOG	Coho	2010 SOG Sep Ricker	SOG	SW	2010	2010-09-18	Fall			M	N	Juvenile		Wild	1000-0090-S-61	Ballenas Channel	Ballenas Channel	259	208	F	Worms			rope trawl	P014	NSOG	VIS	49.37	-124.232	1000-0090-115-6865	Mixed	NO	AvgCopy	0	0	0	1305.88	0	0	0	0	0	0	46.5444	0
OK	1000-0090-115-6899	6899	N/A	SOG	Coho	2010 SOG Sep Ricker	SOG	SW	2010	2010-09-20	Fall			L	N	Juvenile		Wild	1000-0090-S-73	Thrasher Rock, northeast	Thrasher Rock, northeast	255	207	F				rope trawl	P029	SSOG	VIS	49.1763	-123.655	1000-0090-115-6899	Mixed	NO	AvgCopy	0	0	0	13858.5	0	0	0	0	0	0	0	0
OK	1000-0090-115-6900	6900	N/A	SOG	Coho	2010 SOG Sep Ricker	SOG	SW	2010	2010-09-20	Fall			L	N	Juvenile		Wild	1000-0090-S-73	Thrasher Rock, northeast	Thrasher Rock, northeast	268	241	F				rope trawl	P029	SSOG	VIS	49.1763	-123.655	1000-0090-115-6900	Mixed	NO	AvgCopy	0	0	0	933.832	0	0	0	0	0	0	0	0
OK	1000-0090-115-6902	6902	N/A	SOG	Coho	2010 SOG Sep Ricker	SOG	SW	2010	2010-09-20	Fall			L	N	Juvenile		Wild	1000-0090-S-73	Thrasher Rock, northeast	Thrasher Rock, northeast	255	210	F				rope trawl	P029	SSOG	VIS	49.1763	-123.655	1000-0090-115-6902	Mixed	NO	AvgCopy	0	0	0	52.3538	0	0	0	0	0	0	0	0
OK	1000-0090-115-6903	6903	N/A	SOG	Coho	2010 SOG Sep Ricker	SOG	SW	2010	2010-09-20	Fall			L	N	Juvenile		Wild	1000-0090-S-74	Thrasher Rock, northeast	Thrasher Rock, northeast	222	137.1	F				rope trawl	P029	SSOG	VIS	49.2433	-123.664	1000-0090-115-6903	Mixed	NO	AvgCopy	0	0	0	69119.6	0	0	0	0	0	0	0	0
OK	1000-0090-115-6954	6954	N/A	SOG	Coho	2010 SOG Sep Ricker	SOG	SW	2010	2010-09-21	Fall			L	N	Juvenile		Wild	1000-0090-S-85	Cape Roger Curtis	Cape Roger Curtis	225	146	M				rope trawl	P029	SSOG	VIS	49.33	-123.453	1000-0090-115-6954	Mixed	NO	AvgCopy	0	0	0	11303.6	0	0	0	0	0	NA	0	0
OK	1000-0090-115-6962	6962	N/A	SOG	Coho	2010 SOG Sep Ricker	SOG	SW	2010	2010-09-21	Fall			L	N	Juvenile		Wild	1000-0090-S-88	Thrasher Rock, southeast	Thrasher Rock, southeast	241	178.5	F				rope trawl	P029	SSOG	VIS	49.1583	-123.52	1000-0090-115-6962	Mixed	NO	AvgCopy	0	0	0	39567.2	0	0	0	0	0	18.3365	0	0
OK	1000-0090-115-6963	6963	N/A	SOG	Coho	2010 SOG Sep Ricker	SOG	SW	2010	2010-09-21	Fall			L	N	Juvenile		Wild	1000-0090-S-88	Thrasher Rock, southeast	Thrasher Rock, southeast	208	117.5	F				rope trawl	P029	SSOG	VIS	49.1583	-123.52	1000-0090-115-6963	Mixed	NO	AvgCopy	0	0	0	67919.1	0	0	0	0	0	0	0	0
OK	1000-0090-115-6964	6964	N/A	SOG	Coho	2010 SOG Sep Ricker	SOG	SW	2010	2010-09-21	Fall			L	N	Juvenile		Wild	1000-0090-S-88	Thrasher Rock, southeast	Thrasher Rock, southeast	230	143.5	F				rope trawl	P029	SSOG	VIS	49.1583	-123.52	1000-0090-115-6964	Mixed	NO	AvgCopy	0	0	0	251.562	0	0	0	0	0	0	0	0
OK	1000-0090-115-6974	6974	N/A	SOG	Coho	2010 SOG Sep Ricker	SOG	SW	2010	2010-09-22	Fall			M	N	Juvenile		Wild	1000-0090-S-91	Galiano Is, East Coast	Galiano Is, East Coast	274	247	M				rope trawl	P029	SSOG	VIS	48.98	-123.493	1000-0090-115-6974	Mixed	NO	AvgCopy	0	0	0	1988.73	0	0	0	0	0	1.06817	0	0
OK	1000-0090-115-6990	6990	N/A	SOG	Coho	2010 SOG Sep Ricker	SOG	SW	2010	2010-09-22	Fall			M	N	Juvenile		Wild	1000-0090-S-95	Saturna Is.	Saturna Is.	257	190	M				rope trawl	P018	SSOG	VIS	48.8383	-123.083	1000-0090-115-6990	Mixed	NO	AvgCopy	0	0	0	6377.19	0	0	0	0	0	5.05773	0	0
OK	1000-0090-115-7023	7023	N/A	SOG	Coho	2010 SOG Sep Ricker	SOG	SW	2010	2010-09-23	Fall			L	N	Juvenile		Wild	1000-0090-S-101	Point Grey	Point Grey	231	162.6	M				rope trawl	P029	SSOG	VIS	49.272	-123.366	1000-0090-115-7023	Mixed	NO	AvgCopy	0	0	0	8313.63	0	0	0	0	0	0	0	0
OK	1000-0091-115-8031	8031	423	SOG	Coho	2011 SOG Jun Ricker 2011-03	SOG	SW	2011	2011-06-25	Summer			L	N	Juvenile		Wild	1000-0091-S-31	Sentry Shoal	Sentry Shoal	211	87	M					P014	NSOG	VIS	49.9217	-124.948	1000-0091-115-8031	Mixed	NO	AvgCopy	0	0	0	443611	0	0	0	0	0	0	0	91.7138
OK	1000-0091-115-8041	8041	492	SOG	Coho	2011 SOG Jun Ricker 2011-03	SOG	SW	2011	2011-06-26	Summer			L	N	Juvenile		Wild	1000-0091-S-37	Sutil channel	Sutil channel	159	52	F					P013	DI	VIN	50.2167	-125.015	1000-0091-115-8041	Mixed	NO	AvgCopy	0	0	0	9023.64	0	0	0	0	0	0	0	0
OK	1000-0091-115-8065	8065	559	SOG	Coho	2011 SOG Jun Ricker 2011-03	SOG	SW	2011	2011-06-27	Summer			L	N	Juvenile		Wild	1000-0091-S-45	Denman Is, North	Denman Is, North	150	37	F					P014	NSOG	VIS	49.6533	-124.825	1000-0091-115-8065	Mixed	NO	AvgCopy	0	0	0	11814.3	0	0	0	0	0	0	0	0
OK	1000-0091-115-8066	8066	568	SOG	Coho	2011 SOG Jun Ricker 2011-03	SOG	SW	2011	2011-06-27	Summer			L	N	Juvenile		Wild	1000-0091-S-46	Denman Is, North	Denman Is, North	158	45	M					P014	NSOG	VIS	49.595	-124.758	1000-0091-115-8066	Mixed	NO	AvgCopy	0	0	0	16270.1	0	0	0	0	0	0	0	0
OK	1000-0091-115-8067	8067	569	SOG	Coho	2011 SOG Jun Ricker 2011-03	SOG	SW	2011	2011-06-27	Summer			L	N	Juvenile		Hatchery	1000-0091-S-46	Denman Is, North	Denman Is, North	195	84	F					P014	NSOG	VIS	49.595	-124.758	1000-0091-115-8067	Mixed	NO	AvgCopy	0	0	0	7591.03	0	0	0	0	0	0	0	0
OK	1000-0091-115-8068	8068	570	SOG	Coho	2011 SOG Jun Ricker 2011-03	SOG	SW	2011	2011-06-27	Summer			L	N	Juvenile		Wild	1000-0091-S-46	Denman Is, North	Denman Is, North	174	60	F					P014	NSOG	VIS	49.595	-124.758	1000-0091-115-8068	Mixed	NO	AvgCopy	0	0	0	17324.3	0	0	0	0	0	0	0	0
OK	1000-0091-115-8070	8070	571	SOG	Coho	2011 SOG Jun Ricker 2011-03	SOG	SW	2011	2011-06-27	Summer			L	N	Juvenile		Hatchery	1000-0091-S-47	Texada Is., West of	Texada Is., West of	176	75	M					P014	NSOG	VIS	49.5767	-124.673	1000-0091-115-8070	Mixed	NO	AvgCopy	0	0	0	45466.4	0	0	0	0	0	0	0	0
OK	1000-0091-115-8086	8086	591	SOG	Coho	2011 SOG Jun Ricker 2011-03	SOG	SW	2011	2011-06-27	Summer			L	N	Juvenile		Hatchery	1000-0091-S-51	Mouat Bay	Mouat Bay	170	57	F	parasitic worm				P016	NSOG	VIS	49.63	-124.502	1000-0091-115-8086	Mixed	NO	AvgCopy	0	0	0	17177.1	0	0	0	0	0	1.56308	0	0
OK	1000-0091-115-8101	8101	628	SOG	Coho	2011 SOG Jun Ricker 2011-03	SOG	SW	2011	2011-06-28	Summer			L	N	Juvenile		Hatchery	1000-0091-S-55	Chrome Is, South side	Chrome Is, South side	127	22	F					P014	NSOG	VIS	49.471	-124.683	1000-0091-115-8101	Mixed	NO	AvgCopy	0	0	0	140686	0	0	0	0	0	0	0	0
OK	1000-0091-115-8102	8102	629	SOG	Coho	2011 SOG Jun Ricker 2011-03	SOG	SW	2011	2011-06-28	Summer			L	N	Juvenile		Wild	1000-0091-S-56	Qualicum Beach	Qualicum Beach	164	48	F					P014	NSOG	VIS	49.4117	-124.565	1000-0091-115-8102	Mixed	NO	AvgCopy	0	0	0	29054.6	0	0	0	0	0	0	0	0
OK	1000-0091-115-8109	8109	641	SOG	Coho	2011 SOG Jun Ricker 2011-03	SOG	SW	2011	2011-06-28	Summer			L	N	Juvenile		Wild	1000-0091-S-58	Sisters Light	Sisters Light	170	61	M					P014	NSOG	VIS	49.43	-124.415	1000-0091-115-8109	Mixed	NO	AvgCopy	0	0	0	54188.3	0	0	0	0	0	0	0	0
OK	1000-0091-115-8115	8115	651	SOG	Coho	2011 SOG Jun Ricker 2011-03	SOG	SW	2011	2011-06-28	Summer			L	N	Juvenile		Wild	1000-0091-S-59	Lasqueti Is	Lasqueti Is	155	43	F					P014	NSOG	VIS	49.47	-124.38	1000-0091-115-8115	Mixed	NO	AvgCopy	0	0	0	877.232	0	0	0	0	0	0	0	1.74484
OK	1000-0091-115-8118	8118	665	SOG	Coho	2011 SOG Jun Ricker 2011-03	SOG	SW	2011	2011-06-28	Summer			L	N	Juvenile		Hatchery	1000-0091-S-60	Lasqueti Is	Lasqueti Is	174	56	M					P014	NSOG	VIS	49.4417	-124.327	1000-0091-115-8118	Mixed	NO	AvgCopy	0	0	0	4237.33	0	0	0	0	0	0	0	1.9046
OK	1000-0091-115-8125	8125	676	SOG	Coho	2011 SOG Jun Ricker 2011-03	SOG	SW	2011	2011-06-28	Summer			L	N	Juvenile		Hatchery	1000-0091-S-61	Sangster Is.	Sangster Is.	189	69	M					P014	NSOG	VIS	49.3967	-124.268	1000-0091-115-8125	Mixed	NO	AvgCopy	0	0	0	703277	0	0	0	0	0	0	0	0
OK	1000-0091-115-8129	8129	687	SOG	Coho	2011 SOG Jun Ricker 2011-03	SOG	SW	2011	2011-06-28	Summer			L	N	Juvenile		Wild	1000-0091-S-62	Mistaken Is., Northwest	Mistaken Is., Northwest	127	23	F					P014	NSOG	VIS	49.3383	-124.228	1000-0091-115-8129	Mixed	NO	AvgCopy	0	0	0	128.955	0	0	0	0	0	0	0	0
OK	1000-0091-115-8134	8134	688	SOG	Coho	2011 SOG Jun Ricker 2011-03	SOG	SW	2011	2011-06-28	Summer			L	N	Juvenile		Wild	1000-0091-S-63	Sangster Is.	Sangster Is.	175	61	F					P017	SSOG	VIS	49.3917	-124.153	1000-0091-115-8134	Mixed	NO	AvgCopy	0	0	0	27.9738	0	0	0	0	0	0	0	0
OK	1000-0091-115-8135	8135	689	SOG	Coho	2011 SOG Jun Ricker 2011-03	SOG	SW	2011	2011-06-28	Summer			L	N	Juvenile		Wild	1000-0091-S-63	Sangster Is.	Sangster Is.	170	57	F	parasitic worm				P017	SSOG	VIS	49.3917	-124.153	1000-0091-115-8135	Mixed	NO	AvgCopy	0	0	0	1481.11	0	0	0	0	0	0	0	0
OK	1000-0091-115-8143	8143	702	SOG	Coho	2011 SOG Jun Ricker 2011-03	SOG	SW	2011	2011-06-29	Summer			L	N	Juvenile		Hatchery	1000-0091-S-65	Grief Point	Grief Point	158	44	M					P015	NSOG	VIS	49.81	-124.577	1000-0091-115-8143	Mixed	NO	AvgCopy	0	0	0	4121.67	NA	0	0	0	0	0	0	0
OK	1000-0091-115-8144	8144	703	SOG	Coho	2011 SOG Jun Ricker 2011-03	SOG	SW	2011	2011-06-29	Summer			L	N	Juvenile		Wild	1000-0091-S-65	Grief Point	Grief Point	120	21	M	parasitic worm				P015	NSOG	VIS	49.81	-124.577	1000-0091-115-8144	Mixed	NO	AvgCopy	0	0	0	2010.53	NA	0	0	0	0	0	0	0
OK	1000-0091-115-8156	8156	709	SOG	Coho	2011 SOG Jun Ricker 2011-03	SOG	SW	2011	2011-06-29	Summer			L	N	Juvenile		Wild	1000-0091-S-68	Scotch Fir Point	Scotch Fir Point	146	41	F	1 otolith only				P015	NSOG	VIS	49.7333	-124.323	1000-0091-115-8156	Mixed	NO	AvgCopy	0	0	0	269801	0	0	0	0	0	0	0	0
OK	1000-0091-115-8159	8159	716	SOG	Coho	2011 SOG Jun Ricker 2011-03	SOG	SW	2011	2011-06-29	Summer			L	N	Juvenile		Wild	1000-0091-S-70	Cape Cockburn	Cape Cockburn	142	31	F					P016	NSOG	VIS	49.6483	-124.278	1000-0091-115-8159	Mixed	NO	AvgCopy	0	0	0	153908	0	0	0	0	0	0	0	26.4837
OK	1000-0091-115-8160	8160	717	SOG	Coho	2011 SOG Jun Ricker 2011-03	SOG	SW	2011	2011-06-29	Summer			L	N	Juvenile		Wild	1000-0091-S-70	Cape Cockburn	Cape Cockburn	156	49	F					P016	NSOG	VIS	49.6483	-124.278	1000-0091-115-8160	Mixed	NO	AvgCopy	0	0	0	283.297	0	0	0	0	0	0	0	0
OK	1000-0091-115-8172	8172	733	SOG	Coho	2011 SOG Jun Ricker 2011-03	SOG	SW	2011	2011-06-30	Summer			L	N	Juvenile		Hatchery	1000-0091-S-78	Point Grey	Point Grey	146	36	F					P029	SSOG	VIS	49.2517	-123.393	1000-0091-115-8172	Mixed	NO	AvgCopy	0	0	0	15789.3	0	0	0	0	0	0	0	0
OK	1000-0091-115-8173	8173	734	SOG	Coho	2011 SOG Jun Ricker 2011-03	SOG	SW	2011	2011-06-30	Summer			L	N	Juvenile		Hatchery	1000-0091-S-78	Point Grey	Point Grey	175	58	M	jack				P029	SSOG	VIS	49.2517	-123.393	1000-0091-115-8173	Mixed	NO	AvgCopy	0	0	0	9784.58	0	0	0	0	0	0	0	0
OK	1000-0091-115-8186	8186	742	SOG	Coho	2011 SOG Jun Ricker 2011-03	SOG	SW	2011	2011-07-01	Summer			L	N	Juvenile		Wild	1000-0091-S-83	Tumbo Is	Tumbo Is	176	57	M					P018	SSOG	VIS	48.82	-123.078	1000-0091-115-8186	Mixed	NO	AvgCopy	0	0	0	235.504	0	0	0	0	0	0	0	0
OK	1000-0091-115-8197	8197	744	SOG	Coho	2011 SOG Jun Ricker 2011-03	SOG	SW	2011	2011-07-01	Summer			L	N	Juvenile		Wild	1000-0091-S-85	Strait of Georgia, South	Strait of Georgia, South	194	86	M					P018	SSOG	VIS	48.86	-123.153	1000-0091-115-8197	Mixed	NO	AvgCopy	0	0	0	536465	0	0	0	0	0	0	0	0
OK	1000-0091-115-8213	8213	754	SOG	Coho	2011 SOG Jun Ricker 2011-03	SOG	SW	2011	2011-07-01	Summer			L	N	Juvenile		Hatchery	1000-0091-S-89	Strait of Georgia, Central	Strait of Georgia, Central	161	42	M					P029	SSOG	VIS	49.1833	-123.543	1000-0091-115-8213	Mixed	NO	AvgCopy	NA	NA	NA	676226	0	NA	0	NA	0	0	0	0
OK	1000-0091-115-8216	8216	757	SOG	Coho	2011 SOG Jun Ricker 2011-03	SOG	SW	2011	2011-07-01	Summer			L	N	Juvenile		Hatchery	1000-0091-S-89	Strait of Georgia, Central	Strait of Georgia, Central	153	40	F					P029	SSOG	VIS	49.1833	-123.543	1000-0091-115-8216	Mixed	NO	AvgCopy	0	0	0	30176.6	0	0	0	0	0	0	0	0
OK	1000-0091-115-8217	8217	758	SOG	Coho	2011 SOG Jun Ricker 2011-03	SOG	SW	2011	2011-07-01	Summer			L	N	Juvenile		Hatchery	1000-0091-S-89	Strait of Georgia, Central	Strait of Georgia, Central	169	53	M					P029	SSOG	VIS	49.1833	-123.543	1000-0091-115-8217	Mixed	NO	AvgCopy	0	0	0	222.718	0	0	0	0	0	0	0	0
OK	1000-0092-115-8357	8357	1315	SOG	Coho	2011 SOG Sep Ricker 2011-04	SOG	SW	2011	2011-09-17	Fall			L	N	Juvenile		Wild	1000-0092-S-11	Cape Mudge	Cape Mudge	275	246	M					P013	DI	VIN	49.9793	-125.107	1000-0092-115-8357	Mixed	NO	AvgCopy	0	0	0	682.878	0	0	0	0	0	0.287079	0	0
OK	1000-0092-115-8359	8359	1317	SOG	Coho	2011 SOG Sep Ricker 2011-04	SOG	SW	2011	2011-09-17	Fall			L	N	Juvenile		Wild	1000-0092-S-11	Cape Mudge	Cape Mudge	256	211	F					P013	DI	VIN	49.9793	-125.107	1000-0092-115-8359	Mixed	NO	AvgCopy	0	0	0	683.052	0	0	0	0	0	0	0	0
OK	1000-0092-115-8383	8383	1372	SOG	Coho	2011 SOG Sep Ricker 2011-04	SOG	SW	2011	2011-09-17	Fall			L	N	Juvenile		Wild	1000-0092-S-15	Little River	Little River	256	196	M					P014	NSOG	VIS	49.7751	-124.89	1000-0092-115-8383	Mixed	NO	AvgCopy	0	0	0	17901.5	0	0	0	0	0	0	0	0
OK	1000-0092-115-8397	8397	1391	SOG	Coho	2011 SOG Sep Ricker 2011-04	SOG	SW	2011	2011-09-17	Fall			L	N	Juvenile		Wild	1000-0092-S-17	Grant Reefs	Grant Reefs	230	133	M					P014	NSOG	VIS	49.8458	-124.776	1000-0092-115-8397	Mixed	NO	AvgCopy	0	0	0	183.417	0	0	0	0	0	0	0	0
OK	1000-0092-115-8401	8401	1402	SOG	Coho	2011 SOG Sep Ricker 2011-04	SOG	SW	2011	2011-09-17	Fall			L	N	Juvenile		Wild	1000-0092-S-18	Algenine Pass	Algenine Pass	217	110	F					P014	NSOG	VIS	49.8029	-124.693	1000-0092-115-8401	Mixed	NO	AvgCopy	0	0	0	125.492	0	0	0	0	0	0	0	0
OK	1000-0092-115-8410	8410	1422	SOG	Coho	2011 SOG Sep Ricker 2011-04	SOG	SW	2011	2011-09-18	Fall			L	N	Juvenile		Wild	1000-0092-S-21	Denman Is, East of Fanny Bay	Denman Is, East of Fanny Bay	238	157	F					P014	NSOG	VIS	49.6269	-124.74	1000-0092-115-8410	Mixed	NO	AvgCopy	0	0	0	195.245	0	0	0	0	0	0	0	0
OK	1000-0092-115-8412	8412	1424	SOG	Coho	2011 SOG Sep Ricker 2011-04	SOG	SW	2011	2011-09-18	Fall			L	N	Juvenile		Wild	1000-0092-S-21	Denman Is, East of Fanny Bay	Denman Is, East of Fanny Bay	238	153	F					P014	NSOG	VIS	49.6269	-124.74	1000-0092-115-8412	Mixed	NO	AvgCopy	0	0	0	73736.5	0	0	0	0	0	0	0	NA
OK	1000-0092-115-8433	8433	1463	SOG	Coho	2011 SOG Sep Ricker 2011-04	SOG	SW	2011	2011-09-18	Fall			L	N	Juvenile		Wild	1000-0092-S-24	Texada Is., West of	Texada Is., West of	184	72	M					P016	NSOG	VIS	49.6726	-124.553	1000-0092-115-8433	Mixed	NO	AvgCopy	0	0	0	0	0	0	0	0	0	0	0	0
OK	1000-0092-115-8440	8440	1465	SOG	Coho	2011 SOG Sep Ricker 2011-04	SOG	SW	2011	2011-09-18	Fall			L	N	Juvenile		Wild	1000-0092-S-26	Sabine Channel, North	Sabine Channel, North	282	271	M					P016	NSOG	VIS	49.5685	-124.4	1000-0092-115-8440	Mixed	NO	AvgCopy	0	0	0	139377	0	0	0	0	0	0	0	0
OK	1000-0092-115-8441	8441	1466	SOG	Coho	2011 SOG Sep Ricker 2011-04	SOG	SW	2011	2011-09-18	Fall			L	N	Juvenile		Wild	1000-0092-S-26	Sabine Channel, North	Sabine Channel, North	270	215	F					P016	NSOG	VIS	49.5685	-124.4	1000-0092-115-8441	Mixed	NO	AvgCopy	0	0	0	55206.1	0	0	0	0	0	0	0	0
OK	1000-0092-115-8455	8455	1472	SOG	Coho	2011 SOG Sep Ricker 2011-04	SOG	SW	2011	2011-09-18	Fall			L	N	Juvenile		Wild	1000-0092-S-28	Hornby Is, South of	Hornby Is, South of	115	107	M	small spleen				P014	NSOG	VIS	49.48	-124.566	1000-0092-115-8455	Mixed	NO	AvgCopy	0	0	0	639.038	0	0	0	0	0	0	0	0
OK	1000-0092-115-8458	8458	1484	SOG	Coho	2011 SOG Sep Ricker 2011-04	SOG	SW	2011	2011-09-18	Fall			L	N	Juvenile		Wild	1000-0092-S-29	Qualicum Beach	Qualicum Beach	175	58	M					P014	NSOG	VIS	49.4248	-124.55	1000-0092-115-8458	Mixed	NO	AvgCopy	0	0	0	961.733	0	0	0	0	0	0	0	0
OK	1000-0092-115-8459	8459	1485	SOG	Coho	2011 SOG Sep Ricker 2011-04	SOG	SW	2011	2011-09-18	Fall			L	N	Juvenile		Hatchery	1000-0092-S-29	Qualicum Beach	Qualicum Beach	233	138	F					P014	NSOG	VIS	49.4248	-124.55	1000-0092-115-8459	Mixed	NO	AvgCopy	0	0	0	2305.71	0	0	0	0	0	0	0	0
OK	1000-0092-115-8461	8461	1487	SOG	Coho	2011 SOG Sep Ricker 2011-04	SOG	SW	2011	2011-09-18	Fall			L	N	Juvenile		Hatchery	1000-0092-S-29	Qualicum Beach	Qualicum Beach	250	190	F					P014	NSOG	VIS	49.4248	-124.55	1000-0092-115-8461	Mixed	NO	AvgCopy	0	0	0	2885.92	0	0	0	0	0	0	0	0
OK	1000-0092-115-8462	8462	1488	SOG	Coho	2011 SOG Sep Ricker 2011-04	SOG	SW	2011	2011-09-18	Fall			L	N	Juvenile		Hatchery	1000-0092-S-29	Qualicum Beach	Qualicum Beach	245	159	M					P014	NSOG	VIS	49.4248	-124.55	1000-0092-115-8462	Mixed	NO	AvgCopy	0	0	0	5500.3	0	0	0	0	0	0	0	0
OK	1000-0092-115-8465	8465	1490	SOG	Coho	2011 SOG Sep Ricker 2011-04	SOG	SW	2011	2011-09-18	Fall			L	N	Juvenile		Hatchery	1000-0092-S-30	Qualicum Beach	Qualicum Beach	238	153	F					P014	NSOG	VIS	49.3885	-124.449	1000-0092-115-8465	Mixed	NO	AvgCopy	0	0	0	750.797	0	0	0	0	0	0	0	0
OK	1000-0092-115-8466	8466	1491	SOG	Coho	2011 SOG Sep Ricker 2011-04	SOG	SW	2011	2011-09-18	Fall			L	N	Juvenile		Hatchery	1000-0092-S-30	Qualicum Beach	Qualicum Beach	235	151	F					P014	NSOG	VIS	49.3885	-124.449	1000-0092-115-8466	Mixed	NO	AvgCopy	0	0	0	851.423	0	0	0	0	0	0	0	0
OK	1000-0092-115-8468	8468	1508	SOG	Coho	2011 SOG Sep Ricker 2011-04	SOG	SW	2011	2011-09-19	Fall			L	N	Juvenile		Wild	1000-0092-S-31	French Creek	French Creek	236	142	F					P014	NSOG	VIS	49.4057	-124.394	1000-0092-115-8468	Mixed	NO	AvgCopy	0	0	0	298384	0	0	0	0	0	0	0	0
OK	1000-0092-115-8469	8469	1509	SOG	Coho	2011 SOG Sep Ricker 2011-04	SOG	SW	2011	2011-09-19	Fall			L	N	Juvenile		Hatchery	1000-0092-S-31	French Creek	French Creek	200	88	M					P014	NSOG	VIS	49.4057	-124.394	1000-0092-115-8469	Mixed	NO	AvgCopy	0	0	0	21943.8	0	0	0	0	0	0	0	0
OK	1000-0092-115-8473	8473	1520	SOG	Coho	2011 SOG Sep Ricker 2011-04	SOG	SW	2011	2011-09-19	Fall			L	N	Juvenile		Hatchery	1000-0092-S-32	French Creek	French Creek	250	173	M					P014	NSOG	VIS	49.4412	-124.309	1000-0092-115-8473	Mixed	NO	AvgCopy	0	0	0	485031	0	0	0	0	0	NA	0	0
OK	1000-0092-115-8475	8475	1522	SOG	Coho	2011 SOG Sep Ricker 2011-04	SOG	SW	2011	2011-09-19	Fall			L	N	Juvenile		Hatchery	1000-0092-S-32	French Creek	French Creek	225	114	M					P014	NSOG	VIS	49.4412	-124.309	1000-0092-115-8475	Mixed	NO	AvgCopy	0	0	0	1285.16	0	0	0	0	0	0	0	0
OK	1000-0092-115-8486	8486	1534	SOG	Coho	2011 SOG Sep Ricker 2011-04	SOG	SW	2011	2011-09-19	Fall			L	N	Juvenile		Hatchery	1000-0092-S-34	Ballenas Is, north of	Ballenas Is, north of	274	235	F					P014	NSOG	VIS	49.3532	-124.223	1000-0092-115-8486	Mixed	NO	AvgCopy	0	0	0	13794.4	0	0	0	0	0	0	0	0
OK	1000-0092-115-8487	8487	1535	SOG	Coho	2011 SOG Sep Ricker 2011-04	SOG	SW	2011	2011-09-19	Fall			L	N	Juvenile		Hatchery	1000-0092-S-34	Ballenas Is, north of	Ballenas Is, north of	250	168	F					P014	NSOG	VIS	49.3532	-124.223	1000-0092-115-8487	Mixed	NO	AvgCopy	0	0	0	324.926	0	0	0	0	0	0	0	0
OK	1000-0092-115-8501	8501	1546	SOG	Coho	2011 SOG Sep Ricker 2011-04	SOG	SW	2011	2011-09-19	Fall			L	N	Juvenile		Wild	1000-0092-S-37	Thormanby Is	Thormanby Is	193	167	M					P014	NSOG	VIS	49.4865	-124.502	1000-0092-115-8501	Mixed	NO	AvgCopy	0	0	0	14572.2	242.406	0	0	0	0	0	0	0
OK	1000-0092-115-8514	8514	1552	SOG	Coho	2011 SOG Sep Ricker 2011-04	SOG	SW	2011	2011-09-19	Fall			L	N	Juvenile		Wild	1000-0092-S-40	Halibut Banks	Halibut Banks	258	236	M	worms				P017	SSOG	VIS	49.345	-123.865	1000-0092-115-8514	Mixed	NO	AvgCopy	0	0	0	51465.7	0	0	0	0	0	0	0	0
OK	1000-0092-115-8515	8515	1553	SOG	Coho	2011 SOG Sep Ricker 2011-04	SOG	SW	2011	2011-09-20	Fall			L	N	Juvenile		Wild	1000-0092-S-42	Halibut Banks	Halibut Banks	231	141	F					P029	SSOG	VIS	49.3929	-123.767	1000-0092-115-8515	Mixed	NO	AvgCopy	0	0	0	2353.76	0	0	0	0	0	0	0	7.43875
HIGH	1000-0092-115-8551	8551	1580	SOG	Coho	2011 SOG Sep Ricker 2011-04	SOG	SW	2011	2011-09-20	Fall			L	N	Juvenile		Wild	1000-0092-S-48	Entrance Is.	Entrance Is.	195	83	F					P017	SSOG	VIS	49.2222	-123.737	1000-0092-115-8551	Mixed	NO	AvgCopy	0	0	0	0	0	0	0	0	0	0	0	0
OK	1000-0092-115-8553	8553	1582	SOG	Coho	2011 SOG Sep Ricker 2011-04	SOG	SW	2011	2011-09-20	Fall			L	N	Juvenile		Wild	1000-0092-S-48	Entrance Is.	Entrance Is.	233	147	M	quillfish in mouth				P017	SSOG	VIS	49.2222	-123.737	1000-0092-115-8553	Mixed	NO	AvgCopy	0	0	0	29.5851	0	0	0	0	0	0	0	0
OK	1000-0092-115-8558	8558	1598	SOG	Coho	2011 SOG Sep Ricker 2011-04	SOG	SW	2011	2011-09-20	Fall			L	N	Juvenile		Wild	1000-0092-S-49	Snake Is., N. of	Snake Is., N. of	236	144	M					P017	SSOG	VIS	49.2324	-123.814	1000-0092-115-8558	Mixed	NO	AvgCopy	0	0	0	4176.12	0	0	0	0	0	0	0	0
OK	1000-0092-115-8560	8560	1600	SOG	Coho	2011 SOG Sep Ricker 2011-04	SOG	SW	2011	2011-09-20	Fall			L	N	Juvenile		Wild	1000-0092-S-49	Snake Is., N. of	Snake Is., N. of	229	130	F					P017	SSOG	VIS	49.2324	-123.814	1000-0092-115-8560	Mixed	NO	AvgCopy	0	0	0	888.531	0	0	0	0	0	0	0	0
OK	1000-0092-115-8561	8561	1601	SOG	Coho	2011 SOG Sep Ricker 2011-04	SOG	SW	2011	2011-09-20	Fall			L	N	Juvenile		Wild	1000-0092-S-49	Snake Is., N. of	Snake Is., N. of	222	126	F					P017	SSOG	VIS	49.2324	-123.814	1000-0092-115-8561	Mixed	NO	AvgCopy	0	0	0	5932.44	0	0	0	0	0	0	0	0
OK	1000-0092-115-8599	8599	1614	SOG	Coho	2011 SOG Sep Ricker 2011-04	SOG	SW	2011	2011-09-22	Fall			L	N	Juvenile		Hatchery	1000-0092-S-60	Thrasher Rock, southeast	Thrasher Rock, southeast	245	154	M					P029	SSOG	VIS	49.202	-123.532	1000-0092-115-8599	Mixed	NO	AvgCopy	0	0	0	17724.9	0	0	0	0	0	0	0	0
OK	1000-0092-115-8602	8602	1617	SOG	Coho	2011 SOG Sep Ricker 2011-04	SOG	SW	2011	2011-09-22	Fall			L	N	Juvenile		Wild	1000-0092-S-60	Thrasher Rock, southeast	Thrasher Rock, southeast	231	147	F	Large Spleen				P029	SSOG	VIS	49.202	-123.532	1000-0092-115-8602	Mixed	NO	AvgCopy	0	0	0	5332.94	0	0	0	0	0	0	0	0
OK	1000-0092-115-8604	8604	1619	SOG	Coho	2011 SOG Sep Ricker 2011-04	SOG	SW	2011	2011-09-22	Fall			L	N	Juvenile		Hatchery	1000-0092-S-60	Thrasher Rock, southeast	Thrasher Rock, southeast	244	163	F					P029	SSOG	VIS	49.202	-123.532	1000-0092-115-8604	Mixed	NO	AvgCopy	0	0	0	10359	0	0	0	0	0	0	0	0
OK	1000-0092-115-8608	8608	1625	SOG	Coho	2011 SOG Sep Ricker 2011-04	SOG	SW	2011	2011-09-22	Fall			L	N	Juvenile		Wild	1000-0092-S-61	Thrasher Rock, southeast	Thrasher Rock, southeast	236	152	F					P029	SSOG	VIS	49.1345	-123.562	1000-0092-115-8608	Mixed	NO	AvgCopy	0	0	0	2171.97	0	0	0	0	0	0	0	0
OK	1000-0092-115-8611	8611	1628	SOG	Coho	2011 SOG Sep Ricker 2011-04	SOG	SW	2011	2011-09-22	Fall			L	N	Juvenile		Hatchery	1000-0092-S-62	Valdes Is.	Valdes Is.	218	106	M					P029	SSOG	VIS	49.0686	-123.578	1000-0092-115-8611	Mixed	NO	AvgCopy	0	0	0	21649	0	0	0	0	0	0	0	0
OK	1000-0092-115-8612	8612	1629	SOG	Coho	2011 SOG Sep Ricker 2011-04	SOG	SW	2011	2011-09-22	Fall			L	N	Juvenile		Hatchery	1000-0092-S-62	Valdes Is.	Valdes Is.	249	165	F					P029	SSOG	VIS	49.0686	-123.578	1000-0092-115-8612	Mixed	NO	AvgCopy	0	0	0	5479.07	189.432	0	0	0	0	0	0	0
OK	1000-0092-115-8617	8617	1646	SOG	Coho	2011 SOG Sep Ricker 2011-04	SOG	SW	2011	2011-09-22	Fall			L	N	Juvenile		Hatchery	1000-0092-S-63	Porlier Pass	Porlier Pass	240	142	F					P029	SSOG	VIS	49.0121	-123.528	1000-0092-115-8617	Mixed	NO	AvgCopy	0	0	0	1265.98	0	0	0	0	0	0	0	0
OK	1000-0092-115-8620	8620	1649	SOG	Coho	2011 SOG Sep Ricker 2011-04	SOG	SW	2011	2011-09-22	Fall			L	N	Juvenile		Hatchery	1000-0092-S-63	Porlier Pass	Porlier Pass	245	159	F					P029	SSOG	VIS	49.0121	-123.528	1000-0092-115-8620	Mixed	NO	AvgCopy	0	0	0	601.971	0	0	0	0	0	0	0	0
OK	1000-0092-115-8621	8621	1650	SOG	Coho	2011 SOG Sep Ricker 2011-04	SOG	SW	2011	2011-09-22	Fall			L	N	Juvenile		Wild	1000-0092-S-63	Porlier Pass	Porlier Pass	218	118	F					P029	SSOG	VIS	49.0121	-123.528	1000-0092-115-8621	Mixed	NO	AvgCopy	0	0	0	44775.4	0	0	0	0	0	0	0	0
OK	1000-0092-115-8622	8622	1651	SOG	Coho	2011 SOG Sep Ricker 2011-04	SOG	SW	2011	2011-09-22	Fall			L	N	Juvenile		Wild	1000-0092-S-63	Porlier Pass	Porlier Pass	241	163	F					P029	SSOG	VIS	49.0121	-123.528	1000-0092-115-8622	Mixed	NO	AvgCopy	0	0	0	49597	0	0	0	0	0	0	0	0
OK	1000-0092-115-8642	8642	1672	SOG	Coho	2011 SOG Sep Ricker 2011-04	SOG	SW	2011	2011-09-22	Fall			L	N	Juvenile		Hatchery	1000-0092-S-68	Saturna Is. East of	Saturna Is. East of	243	164	F					P018	SSOG	VIS	48.8626	-123.086	1000-0092-115-8642	Mixed	NO	AvgCopy	0	0	0	6212.85	7.36198	0	0	0	0	0	0	0
OK	1000-0092-115-8644	8644	1674	SOG	Coho	2011 SOG Sep Ricker 2011-04	SOG	SW	2011	2011-09-22	Fall			L	N	Juvenile		Hatchery	1000-0092-S-68	Saturna Is. East of	Saturna Is. East of	265	209	U					P018	SSOG	VIS	48.8626	-123.086	1000-0092-115-8644	Mixed	NO	AvgCopy	0	0	0	588.087	12.731	0	0	0	0	0	0	0
OK	1000-0092-115-8645	8645	1675	SOG	Coho	2011 SOG Sep Ricker 2011-04	SOG	SW	2011	2011-09-22	Fall			L	N	Juvenile		Hatchery	1000-0092-S-68	Saturna Is. East of	Saturna Is. East of	240	167	U					P018	SSOG	VIS	48.8626	-123.086	1000-0092-115-8645	Mixed	NO	AvgCopy	0	0	0	6.87377	173.835	0	0	0	0	0	0	0
OK	1000-0092-115-8646	8646	1676	SOG	Coho	2011 SOG Sep Ricker 2011-04	SOG	SW	2011	2011-09-22	Fall			L	N	Juvenile		Hatchery	1000-0092-S-68	Saturna Is. East of	Saturna Is. East of	265	211	U					P018	SSOG	VIS	48.8626	-123.086	1000-0092-115-8646	Mixed	NO	AvgCopy	0	0	0	2357.48	22.5415	0	0	0	0	2.25248	0	0
OK	1000-0092-115-8648	8648	1678	SOG	Coho	2011 SOG Sep Ricker 2011-04	SOG	SW	2011	2011-09-22	Fall			L	N	Juvenile		Hatchery	1000-0092-S-70	Active Pass, NW	Active Pass, NW	235	149	F					P018	SSOG	VIS	48.9069	-123.269	1000-0092-115-8648	Mixed	NO	AvgCopy	0	0	0	3405.58	0	0	0	0	0	0	0	0
OK	1000-0092-115-8649	8649	1679	SOG	Coho	2011 SOG Sep Ricker 2011-04	SOG	SW	2011	2011-09-22	Fall			L	N	Juvenile		Wild	1000-0092-S-70	Active Pass, NW	Active Pass, NW	238	149	F					P018	SSOG	VIS	48.9069	-123.269	1000-0092-115-8649	Mixed	NO	AvgCopy	0	0	0	10100.4	0	0	0	0	0	0	0	7.11641
OK	1000-0092-115-8651	8651	1681	SOG	Coho	2011 SOG Sep Ricker 2011-04	SOG	SW	2011	2011-09-22	Fall			L	N	Juvenile		Wild	1000-0092-S-70	Active Pass, NW	Active Pass, NW	208	110	F					P018	SSOG	VIS	48.9069	-123.269	1000-0092-115-8651	Mixed	NO	AvgCopy	0	0	0	14711.9	0	0	0	0	0	3.29482	0	0
OK	1000-0092-115-8652	8652	1682	SOG	Coho	2011 SOG Sep Ricker 2011-04	SOG	SW	2011	2011-09-22	Fall			L	N	Juvenile		Wild	1000-0092-S-70	Active Pass, NW	Active Pass, NW	276	231	F					P018	SSOG	VIS	48.9069	-123.269	1000-0092-115-8652	Mixed	NO	AvgCopy	0	0	0	225.553	0	0	0	0	0	0.449853	0	0
OK	1000-0092-115-8653	8653	1703	SOG	Coho	2011 SOG Sep Ricker 2011-04	SOG	SW	2011	2011-09-23	Fall			L	N	Juvenile		Wild	1000-0092-S-71	Tsawwassen Ferry Dock, off	Tsawwassen Ferry Dock, off	216	114	F					US SSOG	SSOG	VIS	48.9939	-123.169	1000-0092-115-8653	Mixed	NO	AvgCopy	0	0	0	1561.84	3.30824	0	0	0	0	0	0	60.0142
OK	1000-0092-115-8654	8654	1704	SOG	Coho	2011 SOG Sep Ricker 2011-04	SOG	SW	2011	2011-09-23	Fall			L	N	Juvenile		Wild	1000-0092-S-71	Tsawwassen Ferry Dock, off	Tsawwassen Ferry Dock, off	266	219	F					US SSOG	SSOG	VIS	48.9939	-123.169	1000-0092-115-8654	Mixed	NO	AvgCopy	0	0	0	958.149	0	0	0	0	0	0	0	0
OK	1000-0092-115-8655	8655	1705	SOG	Coho	2011 SOG Sep Ricker 2011-04	SOG	SW	2011	2011-09-23	Fall			L	N	Juvenile		Wild	1000-0092-S-71	Tsawwassen Ferry Dock, off	Tsawwassen Ferry Dock, off	190	77	M					US SSOG	SSOG	VIS	48.9939	-123.169	1000-0092-115-8655	Mixed	NO	AvgCopy	0	0	0	400.178	NA	0	0	0	0	0	0	0
OK	1000-0092-115-8658	8658	1709	SOG	Coho	2011 SOG Sep Ricker 2011-04	SOG	SW	2011	2011-09-23	Fall			L	N	Juvenile		Wild	1000-0092-S-72	Roberts Bank	Roberts Bank	250	187	M					P029	SSOG	VIS	49.01	-123.264	1000-0092-115-8658	Mixed	NO	AvgCopy	0	0	0	3694.66	70.2222	0	0	0	0	0	0	0
OK	1000-0092-115-8681	8681	1721	SOG	Coho	2011 SOG Sep Ricker 2011-04	SOG	SW	2011	2011-09-23	Fall			L	N	Juvenile		Wild	1000-0092-S-80	Galiano Is, East Coast	Galiano Is, East Coast	227	141	M	Spleen worm				P029	SSOG	VIS	48.9529	-123.355	1000-0092-115-8681	Mixed	NO	AvgCopy	0	0	0	24.6977	0	0	0	0	0	0	0	0
OK	1000-0092-115-8682	8682	1722	SOG	Coho	2011 SOG Sep Ricker 2011-04	SOG	SW	2011	2011-09-23	Fall			L	N	Juvenile		Wild	1000-0092-S-80	Galiano Is, East Coast	Galiano Is, East Coast	229	118	M					P029	SSOG	VIS	48.9529	-123.355	1000-0092-115-8682	Mixed	NO	AvgCopy	0	0	0	30941.9	0	0	0	0	0	0	0	0
OK	1000-0092-115-8683	8683	1723	SOG	Coho	2011 SOG Sep Ricker 2011-04	SOG	SW	2011	2011-09-23	Fall			L	N	Juvenile		Wild	1000-0092-S-80	Galiano Is, East Coast	Galiano Is, East Coast	235	140	F					P029	SSOG	VIS	48.9529	-123.355	1000-0092-115-8683	Mixed	NO	AvgCopy	0	0	0	4347.91	0	0	0	0	0	0	0	0
OK	1000-0092-115-8716	8716	1729	SOG	Coho	2011 SOG Sep Ricker 2011-04	SOG	SW	2011	2011-09-24	Fall			L	N	Juvenile		Wild	1000-0092-S-89	Trincomali Channel	Trincomali Channel	230	137	M	FAMES Muscle# 8718				P017	SSOG	VIS	48.9543	-123.544	1000-0092-115-8716	Mixed	NO	AvgCopy	0	0	0	81325.9	0	0	0	0	0	0.344414	0	0
OK	1000-0092-115-8742	8742	1735	SOG	Coho	2011 SOG Sep Ricker 2011-04	SOG	SW	2011	2011-09-25	Fall			L	N	Juvenile		Wild	1000-0092-S-97	Swanson Channel	Swanson Channel	222	138	M					P018	SSOG	VIS	48.749	-123.342	1000-0092-115-8742	Mixed	NO	AvgCopy	0	0	0	931.73	0	0	0	0	0	0	0	0
OK	1000-0092-115-8744	8744	1736	SOG	Coho	2011 SOG Sep Ricker 2011-04	SOG	SW	2011	2011-09-25	Fall			L	N	Juvenile		Hatchery	1000-0092-S-98	Swanson Channel	Swanson Channel	242	150	U					P018	SSOG	VIS	48.7639	-123.317	1000-0092-115-8744	Mixed	NO	AvgCopy	0	0	0	347.233	0	0	0	0	0	0	0	0
OK	1000-0092-115-8747	8747	1751	SOG	Coho	2011 SOG Sep Ricker 2011-04	SOG	SW	2011	2011-09-26	Fall			L	N	Juvenile		Wild	1000-0092-S-99	Port San Juan	Port San Juan	255	205	M					P020	JdF	WCVI	48.5267	-124.555	1000-0092-115-8747	Mixed	NO	AvgCopy	0	0	0	1914.17	0	0	0	0	0	0	0	0
OK	1000-0092-115-8748	8748	1752	SOG	Coho	2011 SOG Sep Ricker 2011-04	SOG	SW	2011	2011-09-26	Fall			L	N	Juvenile		Wild	1000-0092-S-99	Port San Juan	Port San Juan	286	259	F					P020	JdF	WCVI	48.5267	-124.555	1000-0092-115-8748	Mixed	NO	AvgCopy	0	0	0	17223.3	17920.1	0	0	0	0	0	0	0
OK	1000-0092-115-8749	8749	1753	SOG	Coho	2011 SOG Sep Ricker 2011-04	SOG	SW	2011	2011-09-26	Fall			L	N	Juvenile		Wild	1000-0092-S-99	Port San Juan	Port San Juan	287	275	F					P020	JdF	WCVI	48.5267	-124.555	1000-0092-115-8749	Mixed	NO	AvgCopy	0	0	0	751587	6.4909	0	0	0	0	0.541997	0	0
OK	1000-0092-115-8751	8751	1760	SOG	Coho	2011 SOG Sep Ricker 2011-04	SOG	SW	2011	2011-09-26	Fall			L	N	Juvenile		Wild	1000-0092-S-100	Sombrio Pt	Sombrio Pt	255	198	M					P020	JdF	WCVI	48.4817	-124.402	1000-0092-115-8751	Mixed	NO	AvgCopy	0	0	0	76276.3	4308.5	0	0	0	0	0	0	0.959465
OK	1000-0092-115-8752	8752	1761	SOG	Coho	2011 SOG Sep Ricker 2011-04	SOG	SW	2011	2011-09-26	Fall			L	N	Juvenile		Wild	1000-0092-S-100	Sombrio Pt	Sombrio Pt	240	175	M					P020	JdF	WCVI	48.4817	-124.402	1000-0092-115-8752	Mixed	NO	AvgCopy	0	0	0	1123.3	1139.44	0	616.187	0	0	0	0	0.961176
OK	1000-0092-115-8753	8753	1762	SOG	Coho	2011 SOG Sep Ricker 2011-04	SOG	SW	2011	2011-09-26	Fall			L	N	Juvenile		Wild	1000-0092-S-100	Sombrio Pt	Sombrio Pt	256	198	M					P020	JdF	WCVI	48.4817	-124.402	1000-0092-115-8753	Mixed	NO	AvgCopy	0	0	0	343.083	642.8	0	0	0	0	0	0	0
OK	1000-0092-115-8754	8754	1763	SOG	Coho	2011 SOG Sep Ricker 2011-04	SOG	SW	2011	2011-09-26	Fall			L	N	Juvenile		Wild	1000-0092-S-100	Sombrio Pt	Sombrio Pt	230	147	M					P020	JdF	WCVI	48.4817	-124.402	1000-0092-115-8754	Mixed	NO	AvgCopy	0	0	0	987.788	1102.62	0	0	0	0	0	0	0
OK	1000-0092-115-8756	8756	1801	SOG	Coho	2011 SOG Sep Ricker 2011-04	SOG	SW	2011	2011-09-26	Fall			L	N	Juvenile		Hatchery	1000-0092-S-101	Magdalena Point	Magdalena Point	255	189	M					P020	JdF	WCVI	48.4299	-124.206	1000-0092-115-8756	Mixed	NO	AvgCopy	0	0	0	101710	25.7205	0	0	0	0	0	0	0
OK	1000-0092-115-8757	8757	1802	SOG	Coho	2011 SOG Sep Ricker 2011-04	SOG	SW	2011	2011-09-26	Fall			L	N	Juvenile		Hatchery	1000-0092-S-101	Magdalena Point	Magdalena Point	270	222	M					P020	JdF	WCVI	48.4299	-124.206	1000-0092-115-8757	Mixed	NO	AvgCopy	0	0	0	162.769	37.9689	0	0	0	0	0	0	1.36434
OK	1000-0092-115-8758	8758	1803	SOG	Coho	2011 SOG Sep Ricker 2011-04	SOG	SW	2011	2011-09-26	Fall			L	N	Juvenile		Hatchery	1000-0092-S-101	Magdalena Point	Magdalena Point	258	201	F					P020	JdF	WCVI	48.4299	-124.206	1000-0092-115-8758	Mixed	NO	AvgCopy	0	0	0	563602	46.6353	0	0	0	0	0	0	9.90347
OK	1000-0092-115-8759	8759	1823	SOG	Coho	2011 SOG Sep Ricker 2011-04	SOG	SW	2011	2011-09-26	Fall			L	N	Juvenile		Wild	1000-0092-S-103	Otter Point	Otter Point	292	317	F					P020	JdF	WCVI	48.3264	-123.83	1000-0092-115-8759	Mixed	NO	AvgCopy	0	0	0	3.52722	0	0	0	0	0	0	0	0
OK	1000-0092-115-8760	8760	1824	SOG	Coho	2011 SOG Sep Ricker 2011-04	SOG	SW	2011	2011-09-26	Fall			L	N	Juvenile		Wild	1000-0092-S-103	Otter Point	Otter Point	240	165	F	Liver worm				P020	JdF	WCVI	48.3264	-123.83	1000-0092-115-8760	Mixed	NO	AvgCopy	0	0	0	3598.75	0	0	0	0	0	0	0	0.557843
OK	1000-0092-115-8761	8761	1825	SOG	Coho	2011 SOG Sep Ricker 2011-04	SOG	SW	2011	2011-09-26	Fall			L	N	Juvenile		Wild	1000-0092-S-103	Otter Point	Otter Point	232	196	F					P020	JdF	WCVI	48.3264	-123.83	1000-0092-115-8761	Mixed	NO	AvgCopy	0	0	0	28995.7	0.764725	0	0	0	0	0	0	NA
OK	1000-0092-115-8762	8762	1826	SOG	Coho	2011 SOG Sep Ricker 2011-04	SOG	SW	2011	2011-09-26	Fall			L	N	Juvenile		Wild	1000-0092-S-103	Otter Point	Otter Point	247	185	M					P020	JdF	WCVI	48.3264	-123.83	1000-0092-115-8762	Mixed	NO	AvgCopy	0	0	0	296800	0	0	0	0	0	0	0	1.16805
OK	1000-0093-115-B1119	B1119		SOG	Coho	2012 SOG Jun 2012-03	SOG	SW	2012	2012-06-25	Summer					Juvenile		Wild	1000-0093-S-47			102	10					Trawl	P016	NSOG	VIS	49.5503	-124.124	1000-0093-115-B1119	Mixed	NO	AvgCopy	0	0	0	82237.9	0	0	0	0	0	0	0	0
HIGH	1000-0094-115-B0977	B0977		SOG	Coho	2012 SOG Sep 2012-04	SOG	SW	2012	2012-09-18	Fall				N	Juvenile		Wild	1000-0094-S-45	Merry Is, off	Merry Is, off	211	110	M				Trawl	P017	SSOG	VIS	49.4462	-123.909	1000-0094-115-B0977	Mixed	NO	AvgCopy	0	0	0	0	0	0	0	0	0	0	0	0
OK	1000-0094-115-B0978	B0978		SOG	Coho	2012 SOG Sep 2012-04	SOG	SW	2012	2012-09-18	Fall				N	Juvenile		Wild	1000-0094-S-45	Merry Is, off	Merry Is, off	218	124	F				Trawl	P017	SSOG	VIS	49.4462	-123.909	1000-0094-115-B0978	Mixed	NO	AvgCopy	0	0	0	201.409	0	0	0	0	0	0	0	0
OK	1000-0094-115-B0979	B0979		SOG	Coho	2012 SOG Sep 2012-04	SOG	SW	2012	2012-09-18	Fall				N	Juvenile		Hatchery	1000-0094-S-45	Merry Is, off	Merry Is, off	243	164	F	White parasites on kidney			Trawl	P017	SSOG	VIS	49.4462	-123.909	1000-0094-115-B0979	Mixed	NO	AvgCopy	0	0	0	61976.3	0	0	0	0	0	0	0	0
OK	1000-0094-115-B0980	B0980		SOG	Coho	2012 SOG Sep 2012-04	SOG	SW	2012	2012-09-18	Fall				Y	Juvenile		Hatchery	1000-0094-S-45	Merry Is, off	Merry Is, off	220	125	M				Trawl	P017	SSOG	VIS	49.4462	-123.909	1000-0094-115-B0980	Mixed	NO	AvgCopy	0	0	0	26.3781	0	0	0	0	0	0	0	0
OK	1000-0094-115-B0981	B0981		SOG	Coho	2012 SOG Sep 2012-04	SOG	SW	2012	2012-09-18	Fall				Y	Juvenile		Wild	1000-0094-S-45	Merry Is, off	Merry Is, off	235	142	F				Trawl	P017	SSOG	VIS	49.4462	-123.909	1000-0094-115-B0981	Mixed	NO	AvgCopy	0	0	0	10317.9	0	0	0	0	0	0	0	0
OK	1000-0094-115-B0982	B0982		SOG	Coho	2012 SOG Sep 2012-04	SOG	SW	2012	2012-09-18	Fall				N	Juvenile		Wild	1000-0094-S-45	Merry Is, off	Merry Is, off	220	122	M				Trawl	P017	SSOG	VIS	49.4462	-123.909	1000-0094-115-B0982	Mixed	NO	AvgCopy	0	0	0	0	0	0	0	0	0	0	0	0
OK	1000-0094-115-B1038	B1038		SOG	Coho	2012 SOG Sep 2012-04	SOG	SW	2012	2012-09-20	Fall				N	Juvenile		Hatchery	1000-0094-S-56	Texada Is., West of	Texada Is., West of	234	153	M				Trawl	P014	NSOG	VIS	49.7035	-124.673	1000-0094-115-B1038	Mixed	NO	AvgCopy	0	0	0	60.1224	0	0	0	0	0	0.110762	0	0
OK	1000-0094-115-B1039	B1039		SOG	Coho	2012 SOG Sep 2012-04	SOG	SW	2012	2012-09-20	Fall				N	Juvenile		Wild	1000-0094-S-56	Texada Is., West of	Texada Is., West of	246	177	F	White marks on kidney			Trawl	P014	NSOG	VIS	49.7035	-124.673	1000-0094-115-B1039	Mixed	NO	AvgCopy	0	0	0	325.224	0	0	0	0	0	0	0	0
OK	1000-0094-115-B1040	B1040		SOG	Coho	2012 SOG Sep 2012-04	SOG	SW	2012	2012-09-20	Fall				N	Juvenile		Wild	1000-0094-S-56	Texada Is., West of	Texada Is., West of	241	160	M				Trawl	P014	NSOG	VIS	49.7035	-124.673	1000-0094-115-B1040	Mixed	NO	AvgCopy	0	0	0	4526.12	0	0	0	0	0	NA	0	0
OK	1000-0094-115-B1041	B1041		SOG	Coho	2012 SOG Sep 2012-04	SOG	SW	2012	2012-09-20	Fall				Y	Juvenile		Hatchery	1000-0094-S-56	Texada Is., West of	Texada Is., West of	246	181	F	1 OTO and cloudy plasma			Trawl	P014	NSOG	VIS	49.7035	-124.673	1000-0094-115-B1041	Mixed	NO	AvgCopy	0	0	0	37130.9	0	0	0	0	0	0	0	0
OK	1000-0094-115-B1042	B1042		SOG	Coho	2012 SOG Sep 2012-04	SOG	SW	2012	2012-09-20	Fall				Y	Juvenile		Wild	1000-0094-S-56	Texada Is., West of	Texada Is., West of	223	122	F				Trawl	P014	NSOG	VIS	49.7035	-124.673	1000-0094-115-B1042	Mixed	NO	AvgCopy	0	0	0	68.2365	0	0	0	0	0	0	0	0
OK	1000-0094-115-B1043	B1043		SOG	Coho	2012 SOG Sep 2012-04	SOG	SW	2012	2012-09-20	Fall				N	Juvenile		Hatchery	1000-0094-S-56	Texada Is., West of	Texada Is., West of	275	270	F	cloudy plasma			Trawl	P014	NSOG	VIS	49.7035	-124.673	1000-0094-115-B1043	Mixed	NO	AvgCopy	0	0	0	35093.6	0	0	0	0	0	0	0	0
OK	1000-0094-115-B1044	B1044		SOG	Coho	2012 SOG Sep 2012-04	SOG	SW	2012	2012-09-20	Fall				N	Juvenile		Wild	1000-0094-S-57	Hornby Is, East of	Hornby Is, East of	231	136	M				Trawl	P014	NSOG	VIS	49.6378	-124.669	1000-0094-115-B1044	Mixed	NO	AvgCopy	0	0	0	6541.81	0	0	0	0	0	0	0	0
OK	1000-0094-115-B1045	B1045		SOG	Coho	2012 SOG Sep 2012-04	SOG	SW	2012	2012-09-20	Fall				N	Juvenile		Wild	1000-0094-S-57	Hornby Is, East of	Hornby Is, East of	221	131	M	parasite/tumor on swim bladder			Trawl	P014	NSOG	VIS	49.6378	-124.669	1000-0094-115-B1045	Mixed	NO	AvgCopy	0	0	0	438.246	NA	0	0	0	0	0	0	0
OK	1000-0094-115-B1046	B1046		SOG	Coho	2012 SOG Sep 2012-04	SOG	SW	2012	2012-09-20	Fall				N	Juvenile		Wild	1000-0094-S-57	Hornby Is, East of	Hornby Is, East of	235	146	M	white spots on kidney			Trawl	P014	NSOG	VIS	49.6378	-124.669	1000-0094-115-B1046	Mixed	NO	AvgCopy	0	0	0	0	0	0	0	0	0	0	0	0
OK	1000-0094-115-B1047	B1047		SOG	Coho	2012 SOG Sep 2012-04	SOG	SW	2012	2012-09-20	Fall				N	Juvenile		Wild	1000-0094-S-57	Hornby Is, East of	Hornby Is, East of	216	109	F	parasitic worms			Trawl	P014	NSOG	VIS	49.6378	-124.669	1000-0094-115-B1047	Mixed	NO	AvgCopy	0	0	0	84596.3	0	0	0	0	0	0	0	0
OK	1000-0094-115-B1048	B1048		SOG	Coho	2012 SOG Sep 2012-04	SOG	SW	2012	2012-09-20	Fall				N	Juvenile		Wild	1000-0094-S-57	Hornby Is, East of	Hornby Is, East of	271	238	F	Enlaged spleen and PW's			Trawl	P014	NSOG	VIS	49.6378	-124.669	1000-0094-115-B1048	Mixed	NO	AvgCopy	0	0	0	6489.97	0	0	0	0	0	0	0	100.896
OK	1000-0094-115-B1049	B1049		SOG	Coho	2012 SOG Sep 2012-04	SOG	SW	2012	2012-09-20	Fall				N	Juvenile		Hatchery	1000-0094-S-57	Hornby Is, East of	Hornby Is, East of	252	192	M	Possibly from previous set/ Enlarged spleen and PW's			Trawl	P014	NSOG	VIS	49.6378	-124.669	1000-0094-115-B1049	Mixed	NO	AvgCopy	0	0	0	439898	0	0	0	0	0	0	0	0
OK	1000-0094-115-B1050	B1050		SOG	Coho	2012 SOG Sep 2012-04	SOG	SW	2012	2012-09-20	Fall				N	Juvenile		Wild	1000-0094-S-58	Hornby Is	Hornby Is	224	130	M				Trawl	P014	NSOG	VIS	49.5863	-124.707	1000-0094-115-B1050	Mixed	NO	AvgCopy	0	0	0	18536.6	0	0	0	0	0	0	0	7.89455
OK	1000-0094-115-B1051	B1051		SOG	Coho	2012 SOG Sep 2012-04	SOG	SW	2012	2012-09-20	Fall				N	Juvenile		Wild	1000-0094-S-58	Hornby Is	Hornby Is	223	124	F	External (predation?) wounds			Trawl	P014	NSOG	VIS	49.5863	-124.707	1000-0094-115-B1051	Mixed	NO	AvgCopy	0	0	0	469.547	0	0	0	0	0	0	0	0
OK	1000-0094-115-B1052	B1052		SOG	Coho	2012 SOG Sep 2012-04	SOG	SW	2012	2012-09-20	Fall				N	Juvenile		Wild	1000-0094-S-58	Hornby Is	Hornby Is	231	134	F				Trawl	P014	NSOG	VIS	49.5863	-124.707	1000-0094-115-B1052	Mixed	NO	AvgCopy	0	0	0	2754.62	0	0	0	0	0	0	0	0
OK	1000-0094-115-B1053	B1053		SOG	Coho	2012 SOG Sep 2012-04	SOG	SW	2012	2012-09-20	Fall				Y	Juvenile		Wild	1000-0094-S-58	Hornby Is	Hornby Is	232	136	M				Trawl	P014	NSOG	VIS	49.5863	-124.707	1000-0094-115-B1053	Mixed	NO	AvgCopy	0	0	0	49977.7	0	0	0	0	0	0	0	0
OK	1000-0094-115-B1085	B1085		SOG	Coho	2012 SOG Sep 2012-04	SOG	SW	2012	2012-09-20	Fall				N	Juvenile		Hatchery	1000-0094-S-63	Algenine Pass	Algenine Pass	260	213	M				Trawl	P014	NSOG	VIS	49.7864	-124.674	1000-0094-115-B1085	Mixed	NO	AvgCopy	0	0	0	1244.35	0	0	0	0	0	0	0	0
OK	1000-0094-115-B1086	B1086		SOG	Coho	2012 SOG Sep 2012-04	SOG	SW	2012	2012-09-20	Fall				N	Juvenile		Wild	1000-0094-S-63	Algenine Pass	Algenine Pass	248	182	F				Trawl	P014	NSOG	VIS	49.7864	-124.674	1000-0094-115-B1086	Mixed	NO	AvgCopy	0	0	0	5482.2	0	0	0	0	0	0	0	NA
OK	1000-0094-115-B1087	B1087		SOG	Coho	2012 SOG Sep 2012-04	SOG	SW	2012	2012-09-20	Fall				N	Juvenile		Wild	1000-0094-S-63	Algenine Pass	Algenine Pass	212	107	M				Trawl	P014	NSOG	VIS	49.7864	-124.674	1000-0094-115-B1087	Mixed	NO	AvgCopy	0	0	0	9.38333	0	0	0	0	0	0	0	0
OK	1000-0094-115-B1088	B1088		SOG	Coho	2012 SOG Sep 2012-04	SOG	SW	2012	2012-09-20	Fall				N	Juvenile		Wild	1000-0094-S-63	Algenine Pass	Algenine Pass	260	207	F				Trawl	P014	NSOG	VIS	49.7864	-124.674	1000-0094-115-B1088	Mixed	NO	AvgCopy	0	0	0	17944.4	0	0	0	0	0	0	0	0
OK	1000-0094-115-B1561	B1561		SOG	Coho	2012 SOG Sep 2012-04	SOG	SW	2012	2012-09-20	Fall				N	Juvenile		Wild	1000-0094-S-64	Algenine Pass	Algenine Pass	188	80	F				Trawl	P014	NSOG	VIS	49.7894	-124.673	1000-0094-115-B1561	Mixed	NO	AvgCopy	0	0	0	1236.96	0	0	0	0	0	0	0	172972
OK	1000-0094-115-B1562	B1562		SOG	Coho	2012 SOG Sep 2012-04	SOG	SW	2012	2012-09-20	Fall				N	Juvenile		Wild	1000-0094-S-64	Algenine Pass	Algenine Pass	231	157	F				Trawl	P014	NSOG	VIS	49.7894	-124.673	1000-0094-115-B1562	Mixed	NO	AvgCopy	0	0	0	211.955	0	0	0	0	0	0	89.407	0
OK	1000-0094-115-B1563	B1563		SOG	Coho	2012 SOG Sep 2012-04	SOG	SW	2012	2012-09-20	Fall				N	Juvenile		Hatchery	1000-0094-S-64	Algenine Pass	Algenine Pass	231	145	M	Missing left pectoral fin			Trawl	P014	NSOG	VIS	49.7894	-124.673	1000-0094-115-B1563	Mixed	NO	AvgCopy	0	0	0	102.143	0	0	0	0	0	0	0	0
OK	1000-0094-115-B1568	B1568		SOG	Coho	2012 SOG Sep 2012-04	SOG	SW	2012	2012-09-21	Fall				N	Juvenile		Wild	1000-0094-S-65	Grant Reefs	Grant Reefs	166	52	M				Trawl	P014	NSOG	VIS	49.8543	-124.818	1000-0094-115-B1568	Mixed	NO	AvgCopy	0	0	0	9134.24	142.577	0	0	0	0	0	0	0
OK	1000-0094-115-B1569	B1569		SOG	Coho	2012 SOG Sep 2012-04	SOG	SW	2012	2012-09-21	Fall				N	Juvenile		Wild	1000-0094-S-65	Grant Reefs	Grant Reefs	257	198	F				Trawl	P014	NSOG	VIS	49.8543	-124.818	1000-0094-115-B1569	Mixed	NO	AvgCopy	0	0	0	2773.27	0	0	0	0	0	0	0	0
OK	1000-0094-115-B1570	B1570		SOG	Coho	2012 SOG Sep 2012-04	SOG	SW	2012	2012-09-21	Fall				N	Juvenile		Hatchery	1000-0094-S-65	Grant Reefs	Grant Reefs	256	198	M	Cloudy plasma			Trawl	P014	NSOG	VIS	49.8543	-124.818	1000-0094-115-B1570	Mixed	NO	AvgCopy	0	0	0	1889.91	0	0	0	0	0	0	0	0
OK	1000-0094-115-B1571	B1571		SOG	Coho	2012 SOG Sep 2012-04	SOG	SW	2012	2012-09-21	Fall				N	Juvenile		Wild	1000-0094-S-65	Grant Reefs	Grant Reefs	235	160	M				Trawl	P014	NSOG	VIS	49.8543	-124.818	1000-0094-115-B1571	Mixed	NO	AvgCopy	0	0	0	3999.9	0	0	0	0	0	0	0	0
OK	1000-0094-115-B1572	B1572		SOG	Coho	2012 SOG Sep 2012-04	SOG	SW	2012	2012-09-21	Fall				N	Juvenile		Wild	1000-0094-S-65	Grant Reefs	Grant Reefs	196	93	F	Cloudy plasma			Trawl	P014	NSOG	VIS	49.8543	-124.818	1000-0094-115-B1572	Mixed	NO	AvgCopy	0	0	0	204.802	0	0	0	0	0	0	0	0
OK	1000-0094-115-B1573	B1573		SOG	Coho	2012 SOG Sep 2012-04	SOG	SW	2012	2012-09-21	Fall				N	Juvenile		Wild	1000-0094-S-65	Grant Reefs	Grant Reefs	234	136	F				Trawl	P014	NSOG	VIS	49.8543	-124.818	1000-0094-115-B1573	Mixed	NO	AvgCopy	0	0	0	2496.1	0	0	0	0	0	0	0	0
OK	1000-0094-115-B1585	B1585		SOG	Coho	2012 SOG Sep 2012-04	SOG	SW	2012	2012-09-21	Fall				N	Juvenile		Wild	1000-0094-S-66	Grant Reefs	Grant Reefs	271	223	M				Trawl	P014	NSOG	VIS	49.8401	-124.822	1000-0094-115-B1585	Mixed	NO	AvgCopy	0	0	0	8207.5	0	0	0	0	0	0	0	0
OK	1000-0094-115-B1586	B1586		SOG	Coho	2012 SOG Sep 2012-04	SOG	SW	2012	2012-09-21	Fall				N	Juvenile		Hatchery	1000-0094-S-66	Grant Reefs	Grant Reefs	291	260	F				Trawl	P014	NSOG	VIS	49.8401	-124.822	1000-0094-115-B1586	Mixed	NO	AvgCopy	0	0	0	17623.1	0	0	0	0	0	0	0	0
OK	1000-0094-115-B1587	B1587		SOG	Coho	2012 SOG Sep 2012-04	SOG	SW	2012	2012-09-21	Fall				N	Juvenile		Wild	1000-0094-S-67	Little River	Little River	266	213	F				Trawl	P014	NSOG	VIS	49.8161	-124.899	1000-0094-115-B1587	Mixed	NO	AvgCopy	0	0	0	703.09	0	0	0	0	0	0	0	0
OK	1000-0094-115-B1588	B1588		SOG	Coho	2012 SOG Sep 2012-04	SOG	SW	2012	2012-09-21	Fall				N	Juvenile		Wild	1000-0094-S-67	Little River	Little River	258	174	F				Trawl	P014	NSOG	VIS	49.8161	-124.899	1000-0094-115-B1588	Mixed	NO	AvgCopy	0	0	0	4204.54	0	0	0	0	0	0	0	0
OK	1000-0094-115-B1589	B1589		SOG	Coho	2012 SOG Sep 2012-04	SOG	SW	2012	2012-09-21	Fall				N	Juvenile		Wild	1000-0094-S-67	Little River	Little River	250	172	M				Trawl	P014	NSOG	VIS	49.8161	-124.899	1000-0094-115-B1589	Mixed	NO	AvgCopy	0	0	0	49.5053	0	0	0	0	0	0	0	0
OK	1000-0094-115-B1723	B1723		SOG	Coho	2012 SOG Sep 2012-04	SOG	SW	2012	2012-09-23	Fall				N	Juvenile		Wild	1000-0094-S-89	Lasqueti Is	Lasqueti Is	232	137	F	white spots on kidney			Trawl	P014	NSOG	VIS	49.5367	-124.455	1000-0094-115-B1723	Mixed	NO	AvgCopy	0	0	0	6.35332	0	0	0	0	0	0	0	0
OK	1000-0094-115-B1724	B1724		SOG	Coho	2012 SOG Sep 2012-04	SOG	SW	2012	2012-09-23	Fall				N	Juvenile		Wild	1000-0094-S-89	Lasqueti Is	Lasqueti Is	230	144	M				Trawl	P014	NSOG	VIS	49.5367	-124.455	1000-0094-115-B1724	Mixed	NO	AvgCopy	0	0	0	131.044	0	0	0	0	0	0.391823	0	2.63285
OK	1000-0094-115-B1729	B1729		SOG	Coho	2012 SOG Sep 2012-04	SOG	SW	2012	2012-09-23	Fall				N	Juvenile		Wild	1000-0094-S-90	Sisters Light	Sisters Light	242	167	M				Trawl	P014	NSOG	VIS	49.5106	-124.515	1000-0094-115-B1729	Mixed	NO	AvgCopy	0	0	0	833.269	0	0	0	0	0	0	0	0
OK	1000-0094-115-B1730	B1730		SOG	Coho	2012 SOG Sep 2012-04	SOG	SW	2012	2012-09-23	Fall				N	Juvenile		Wild	1000-0094-S-90	Sisters Light	Sisters Light	247	195	M	white spots on kidney, no otolith			Trawl	P014	NSOG	VIS	49.5106	-124.515	1000-0094-115-B1730	Mixed	NO	AvgCopy	0	0	0	0	0	0	0	0	0	0	0	0
OK	1000-0094-115-B1731	B1731		SOG	Coho	2012 SOG Sep 2012-04	SOG	SW	2012	2012-09-23	Fall				N	Juvenile		Wild	1000-0094-S-90	Sisters Light	Sisters Light	244	176	F				Trawl	P014	NSOG	VIS	49.5106	-124.515	1000-0094-115-B1731	Mixed	NO	AvgCopy	0	0	0	2.52788	0	0	0	0	0	0	0	0
OK	1000-0094-115-B1732	B1732		SOG	Coho	2012 SOG Sep 2012-04	SOG	SW	2012	2012-09-23	Fall				N	Juvenile		Wild	1000-0094-S-91	Tribune Bay, off	Tribune Bay, off	220	118	M				Trawl	P016	NSOG	VIS	49.4881	-124.062	1000-0094-115-B1732	Mixed	NO	AvgCopy	0	0	0	11032.5	0	0	0	0	0	0	0	5.79712
OK	1000-0094-115-B1733	B1733		SOG	Coho	2012 SOG Sep 2012-04	SOG	SW	2012	2012-09-23	Fall				N	Juvenile		Wild	1000-0094-S-91	Tribune Bay, off	Tribune Bay, off	218	118	F				Trawl	P016	NSOG	VIS	49.4881	-124.062	1000-0094-115-B1733	Mixed	NO	AvgCopy	0	0	0	4533.88	0	0	0	0	0	0	0	0
OK	1000-0094-115-B1734	B1734		SOG	Coho	2012 SOG Sep 2012-04	SOG	SW	2012	2012-09-23	Fall				N	Juvenile		Wild	1000-0094-S-91	Tribune Bay, off	Tribune Bay, off	231	144	F				Trawl	P016	NSOG	VIS	49.4881	-124.062	1000-0094-115-B1734	Mixed	NO	AvgCopy	0	0	0	1734.03	0	0	0	0	0	0	0	14702.8
OK	1000-0094-115-B1735	B1735		SOG	Coho	2012 SOG Sep 2012-04	SOG	SW	2012	2012-09-23	Fall				N	Juvenile		Wild	1000-0094-S-91	Tribune Bay, off	Tribune Bay, off	215	117	F				Trawl	P016	NSOG	VIS	49.4881	-124.062	1000-0094-115-B1735	Mixed	NO	AvgCopy	0	0	0	9774.04	0	0	0	0	0	0	0	9.65372
OK	1000-0094-115-B1743	B1743		SOG	Coho	2012 SOG Sep 2012-04	SOG	SW	2012	2012-09-24	Fall				N	Juvenile		Wild	1000-0094-S-93	Qualicum Beach	Qualicum Beach	243	170	F				Trawl	P014	NSOG	VIS	49.4259	-124.574	1000-0094-115-B1743	Mixed	NO	AvgCopy	0	0	0	23323.9	0	0	0	0	0	0	0	2.34841
OK	1000-0094-115-B1744	B1744		SOG	Coho	2012 SOG Sep 2012-04	SOG	SW	2012	2012-09-24	Fall				N	Juvenile		Wild	1000-0094-S-93	Qualicum Beach	Qualicum Beach	246	172	M				Trawl	P014	NSOG	VIS	49.4259	-124.574	1000-0094-115-B1744	Mixed	NO	AvgCopy	0	0	0	871.521	0	0	0	0	0	0	0	0
OK	1000-0094-115-B1745	B1745		SOG	Coho	2012 SOG Sep 2012-04	SOG	SW	2012	2012-09-24	Fall				N	Juvenile		Wild	1000-0094-S-93	Qualicum Beach	Qualicum Beach	212	112	M				Trawl	P014	NSOG	VIS	49.4259	-124.574	1000-0094-115-B1745	Mixed	NO	AvgCopy	0	0	0	1423.83	0	0	0	0	0	0	0	0
OK	1000-0094-115-B1760	B1760		SOG	Coho	2012 SOG Sep 2012-04	SOG	SW	2012	2012-09-24	Fall				N	Juvenile		Wild	1000-0094-S-96	French Creek	French Creek	223	143	M				Trawl	P014	NSOG	VIS	49.4196	-124.264	1000-0094-115-B1760	Mixed	NO	AvgCopy	0	0	0	7275.5	0	0	0	0	0	0	0	0
OK	1000-0097-115-B6241	B6241	CO2989	SOG	Coho	2013 SOG Sept 2013-07	SOG	SW	2013	2013-09-18	Fall			L	Y	Juvenile		Hatchery	1000-0097-S-1	1		242	176	M	Nematodes			Trawl	P017	SSOG	VIS	49.2593	-123.803	1000-0097-115-B6241	Mixed	NO	AvgCopy	0	0	0	392.99	0	0	0	0	0	0	0	0
OK	1000-0097-115-B6242	B6242	CO2990	SOG	Coho	2013 SOG Sept 2013-07	SOG	SW	2013	2013-09-18	Fall			L	Y	Juvenile		Wild	1000-0097-S-1	1		264	220	M				Trawl	P017	SSOG	VIS	49.2593	-123.803	1000-0097-115-B6242	Mixed	NO	AvgCopy	0	0	0	5171.08	0	0	0	0	0	0	0	0
OK	1000-0097-115-B6245	B6245	CO2994	SOG	Coho	2013 SOG Sept 2013-07	SOG	SW	2013	2013-09-18	Fall			L	Y	Juvenile		Hatchery	1000-0097-S-3	3		256	185	F	Parasite in body cavity			Trawl	P029	SSOG	VIS	49.3675	-123.792	1000-0097-115-B6245	Mixed	NO	AvgCopy	0	0	0	1548.78	0	0	0	0	0	0	0	0
OK	1000-0097-115-B6246	B6246	CO2995	SOG	Coho	2013 SOG Sept 2013-07	SOG	SW	2013	2013-09-18	Fall			L	Y	Juvenile		Wild	1000-0097-S-3	3		226	139	M				Trawl	P029	SSOG	VIS	49.3675	-123.792	1000-0097-115-B6246	Mixed	NO	AvgCopy	0	0	0	1408.41	0	0	0	0	0	0	0	0
OK	1000-0097-115-B6255	B6255	CO3043	SOG	Coho	2013 SOG Sept 2013-07	SOG	SW	2013	2013-09-18	Fall			L	Y	Juvenile		Wild	1000-0097-S-6	6		217	128	M	Nematodes			Trawl	P017	SSOG	VIS	49.4145	-123.957	1000-0097-115-B6255	Mixed	NO	AvgCopy	0	0	0	7.1457	0	0	0	0	0	0	0	0
OK	1000-0097-115-B6256	B6256	CO3044	SOG	Coho	2013 SOG Sept 2013-07	SOG	SW	2013	2013-09-18	Fall			L	Y	Juvenile		Hatchery	1000-0097-S-6	6		208	107	F	Nematodes			Trawl	P017	SSOG	VIS	49.4145	-123.957	1000-0097-115-B6256	Mixed	NO	AvgCopy	0	0	0	7961.84	0	0	0	0	0	0	0	0
OK	1000-0097-115-B6257	B6257	CO3045	SOG	Coho	2013 SOG Sept 2013-07	SOG	SW	2013	2013-09-18	Fall			L	Y	Juvenile		Wild	1000-0097-S-6	6		241	171	M	enlarged spleen			Trawl	P017	SSOG	VIS	49.4145	-123.957	1000-0097-115-B6257	Mixed	NO	AvgCopy	0	0	0	6180.39	0	0	0	0	0	0.189663	0	0
OK	1000-0097-115-B6261	B6261	CO3063	SOG	Coho	2013 SOG Sept 2013-07	SOG	SW	2013	2013-09-18	Fall			L	Y	Juvenile		Wild	1000-0097-S-7	7		239	156	F				Trawl	P017	SSOG	VIS	49.3745	-123.897	1000-0097-115-B6261	Mixed	NO	AvgCopy	0	0	0	4811.88	0	0	0	0	0	0	0	0
OK	1000-0097-115-B6262	B6262	CO3064	SOG	Coho	2013 SOG Sept 2013-07	SOG	SW	2013	2013-09-18	Fall			L	Y	Juvenile		Wild	1000-0097-S-7	7		250	190	F				Trawl	P017	SSOG	VIS	49.3745	-123.897	1000-0097-115-B6262	Mixed	NO	AvgCopy	0	0	0	64.8266	0	0	0	0	0	0	0	0
OK	1000-0097-115-B6263	B6263	CO3065	SOG	Coho	2013 SOG Sept 2013-07	SOG	SW	2013	2013-09-18	Fall			L	Y	Juvenile		Wild	1000-0097-S-7	7		250	179	F	white spots on kidney			Trawl	P017	SSOG	VIS	49.3745	-123.897	1000-0097-115-B6263	Mixed	NO	AvgCopy	0	0	0	34.9598	0	0	0	0	0	10.0369	0	0
OK	1000-0097-115-B6266	B6266	CO3073	SOG	Coho	2013 SOG Sept 2013-07	SOG	SW	2013	2013-09-18	Fall			L	Y	Juvenile		Wild	1000-0097-S-8	8		264	213	F				Trawl	P017	SSOG	VIS	49.4565	-123.982	1000-0097-115-B6266	Mixed	NO	AvgCopy	0	0	0	6255.14	0	0	0	0	0	0	0	0
OK	1000-0097-115-B6316	B6316	CO3095	SOG	Coho	2013 SOG Sept 2013-07	SOG	SW	2013	2013-09-19	Fall			L	Y	Juvenile		Hatchery	1000-0097-S-17	17		201	88	F	Kidney spots			Trawl	P015	NSOG	VIS	49.7745	-124.525	1000-0097-115-B6316	Mixed	NO	AvgCopy	0	0	0	87530.8	0	0	0	0	0	0	0	0
OK	1000-0097-115-B6390	B6390	CO3183	SOG	Coho	2013 SOG Sept 2013-07	SOG	SW	2013	2013-09-21	Fall			L	Y	Juvenile		Wild	1000-0097-S-28	28		212	111	F				Trawl	P013	DI	VIN	49.9683	-125.11	1000-0097-115-B6390	Mixed	NO	AvgCopy	0	0	0	730.081	0	0	0	0	0	0	0	5.66056
OK	1000-0097-115-B6391	B6391	CO3184	SOG	Coho	2013 SOG Sept 2013-07	SOG	SW	2013	2013-09-21	Fall			L	Y	Juvenile		Wild	1000-0097-S-28	28		246	153	F				Trawl	P013	DI	VIN	49.9683	-125.11	1000-0097-115-B6391	Mixed	NO	AvgCopy	0	0	0	9146.28	0	0	0	0	0	0	0	2.76772
OK	1000-0097-115-B6392	B6392	CO3185	SOG	Coho	2013 SOG Sept 2013-07	SOG	SW	2013	2013-09-21	Fall			L	Y	Juvenile		Wild	1000-0097-S-28	28		238	155	F				Trawl	P013	DI	VIN	49.9683	-125.11	1000-0097-115-B6392	Mixed	NO	AvgCopy	0	0	0	12614.5	0	0	0	0	0	0	0	4.18925
OK	1000-0097-115-B6393	B6393	CO3186	SOG	Coho	2013 SOG Sept 2013-07	SOG	SW	2013	2013-09-21	Fall			L	Y	Juvenile		Wild	1000-0097-S-28	28		286	289	F				Trawl	P013	DI	VIN	49.9683	-125.11	1000-0097-115-B6393	Mixed	NO	AvgCopy	0	0	0	12861	0	0	0	0	0	0	0	1.21849
OK	1000-0097-115-B6394	B6394	CO3187	SOG	Coho	2013 SOG Sept 2013-07	SOG	SW	2013	2013-09-21	Fall			L	Y	Juvenile		Wild	1000-0097-S-28	28		248	183	M				Trawl	P013	DI	VIN	49.9683	-125.11	1000-0097-115-B6394	Mixed	NO	AvgCopy	0	0	0	210.216	0	0	0	0	0	0.725643	0	0
OK	1000-0097-115-B6395	B6395	0	SOG	Coho	2013 SOG Sept 2013-07	SOG	SW	2013	2013-09-21	Fall			L	Y	Juvenile		Wild	1000-0097-S-28	28		241	163	F				Trawl	P013	DI	VIN	49.9683	-125.11	1000-0097-115-B6395	Mixed	NO	AvgCopy	0	0	0	2340.9	0	0	0	0	0	0	0	13.6119
OK	1000-0097-115-B6400	B6400	0	SOG	Coho	2013 SOG Sept 2013-07	SOG	SW	2013	2013-09-21	Fall			L	Y	Juvenile		Wild	1000-0097-S-29	29		239	152	F				Trawl	P013	DI	VIN	49.9772	-125.015	1000-0097-115-B6400	Mixed	NO	AvgCopy	0	0	0	112.939	0	0	0	0	0	0	0	0
OK	1000-0097-115-B6401	B6401	0	SOG	Coho	2013 SOG Sept 2013-07	SOG	SW	2013	2013-09-21	Fall			L	Y	Juvenile		Hatchery	1000-0097-S-29	29		257	189	F				Trawl	P013	DI	VIN	49.9772	-125.015	1000-0097-115-B6401	Mixed	NO	AvgCopy	0	0	0	12112.7	0	0	0	0	0	0	0	0
OK	1000-0097-115-B6402	B6402	0	SOG	Coho	2013 SOG Sept 2013-07	SOG	SW	2013	2013-09-21	Fall			L	Y	Juvenile		Wild	1000-0097-S-29	29		245	200	M	Nematodes			Trawl	P013	DI	VIN	49.9772	-125.015	1000-0097-115-B6402	Mixed	NO	AvgCopy	0	0	0	122.997	0	0	0	0	0	0	0	0
OK	1000-0097-115-B6410	B6410	0	SOG	Coho	2013 SOG Sept 2013-07	SOG	SW	2013	2013-09-21	Fall			L	Y	Juvenile		Hatchery	1000-0097-S-31	31		275	274	M				Trawl	P014	NSOG	VIS	49.9015	-124.922	1000-0097-115-B6410	Mixed	NO	AvgCopy	0	0	0	1152.86	0	0	0	0	0	0	0	0
OK	1000-0097-115-B6412	B6412	0	SOG	Coho	2013 SOG Sept 2013-07	SOG	SW	2013	2013-09-21	Fall			L	Y	Juvenile		Wild	1000-0097-S-31	31		262	226	M				Trawl	P014	NSOG	VIS	49.9015	-124.922	1000-0097-115-B6412	Mixed	NO	AvgCopy	0	0	0	537.076	0	0	0	0	0	0	0	0
OK	1000-0097-115-B6413	B6413	0	SOG	Coho	2013 SOG Sept 2013-07	SOG	SW	2013	2013-09-21	Fall			L	Y	Juvenile		Wild	1000-0097-S-31	31		238	164	M				Trawl	P014	NSOG	VIS	49.9015	-124.922	1000-0097-115-B6413	Mixed	NO	AvgCopy	0	0	0	315.184	0	0	0	0	0	0	0	0
OK	1000-0097-115-B6414	B6414	0	SOG	Coho	2013 SOG Sept 2013-07	SOG	SW	2013	2013-09-21	Fall			L	Y	Juvenile		Wild	1000-0097-S-31	31		248	181	M	Sea lice			Trawl	P014	NSOG	VIS	49.9015	-124.922	1000-0097-115-B6414	Mixed	NO	AvgCopy	0	0	0	32.7423	0	0	0	0	0	NA	0	0
OK	1000-0097-115-B6415	B6415	0	SOG	Coho	2013 SOG Sept 2013-07	SOG	SW	2013	2013-09-21	Fall			L	Y	Juvenile		Wild	1000-0097-S-31	31		242	175	M				Trawl	P014	NSOG	VIS	49.9015	-124.922	1000-0097-115-B6415	Mixed	NO	AvgCopy	0	0	0	296.221	0	0	0	0	0	0	0	0
OK	1000-0097-115-B6416	B6416	0	SOG	Coho	2013 SOG Sept 2013-07	SOG	SW	2013	2013-09-21	Fall			L	Y	Juvenile		Wild	1000-0097-S-31	31		238	170	F	Nematodes			Trawl	P014	NSOG	VIS	49.9015	-124.922	1000-0097-115-B6416	Mixed	NO	AvgCopy	0	0	0	11627	0	0	0	0	0	0	0	237.626
OK	1000-0097-115-B6419	B6419	CO3268	SOG	Coho	2013 SOG Sept 2013-07	SOG	SW	2013	2013-09-21	Fall			L	Y	Juvenile		Hatchery	1000-0097-S-32	32		268	240	M				Trawl	P014	NSOG	VIS	49.8948	-125.025	1000-0097-115-B6419	Mixed	NO	AvgCopy	0	0	0	1382.14	0	0	0	0	0	0	0	0
OK	1000-0097-115-B6420	B6420	CO3269	SOG	Coho	2013 SOG Sept 2013-07	SOG	SW	2013	2013-09-21	Fall			L	Y	Juvenile		Hatchery	1000-0097-S-32	32		275	273	F				Trawl	P014	NSOG	VIS	49.8948	-125.025	1000-0097-115-B6420	Mixed	NO	AvgCopy	1.23662	0	0	12618.1	0	0	0	0	0	0	0	0
OK	1000-0097-115-B6421	B6421	CO3270	SOG	Coho	2013 SOG Sept 2013-07	SOG	SW	2013	2013-09-21	Fall			L	Y	Juvenile		Hatchery	1000-0097-S-32	32		278	278	M				Trawl	P014	NSOG	VIS	49.8948	-125.025	1000-0097-115-B6421	Mixed	NO	AvgCopy	0	0	0	5255.01	NA	0	0	0	0	0	0	0
OK	1000-0097-115-B6422	B6422	CO3271	SOG	Coho	2013 SOG Sept 2013-07	SOG	SW	2013	2013-09-21	Fall			L	Y	Juvenile		Hatchery	1000-0097-S-32	32		290	287	M				Trawl	P014	NSOG	VIS	49.8948	-125.025	1000-0097-115-B6422	Mixed	NO	AvgCopy	0	0	0	19.2063	0	0	0	0	0	0	0	0
OK	1000-0097-115-B6423	B6423	CO3272	SOG	Coho	2013 SOG Sept 2013-07	SOG	SW	2013	2013-09-21	Fall			L	Y	Juvenile		Hatchery	1000-0097-S-32	32		271	264	F				Trawl	P014	NSOG	VIS	49.8948	-125.025	1000-0097-115-B6423	Mixed	NO	AvgCopy	0	0	0	73.1967	0	0	0	0	0	0	0	0
OK	1000-0097-115-B6426	B6426	CO3273	SOG	Coho	2013 SOG Sept 2013-07	SOG	SW	2013	2013-09-21	Fall			L	Y	Juvenile		Hatchery	1000-0097-S-33	33		259	236	M				Trawl	P014	NSOG	VIS	49.866	-125.06	1000-0097-115-B6426	Mixed	NO	AvgCopy	0	0	0	40685.4	0	0	0	0	0	0	0	0.911056
OK	1000-0097-115-B6427	B6427	CO3274	SOG	Coho	2013 SOG Sept 2013-07	SOG	SW	2013	2013-09-21	Fall			L	Y	Juvenile		Wild	1000-0097-S-33	33		260	233	M	Nematodes			Trawl	P014	NSOG	VIS	49.866	-125.06	1000-0097-115-B6427	Mixed	NO	AvgCopy	0	0	0	52.1034	0	0	0	0	0	0	0	0
OK	1000-0097-115-B6429	B6429	CO3276	SOG	Coho	2013 SOG Sept 2013-07	SOG	SW	2013	2013-09-21	Fall			L	Y	Juvenile		Wild	1000-0097-S-33	33		284	254	M	Split jaw			Trawl	P014	NSOG	VIS	49.866	-125.06	1000-0097-115-B6429	Mixed	NO	AvgCopy	0	0	0	17251.1	0	0	0	0	0	NA	0	0
OK	1000-0097-115-B6432	B6432	CO3277	SOG	Coho	2013 SOG Sept 2013-07	SOG	SW	2013	2013-09-21	Fall			L	Y	Juvenile		Wild	1000-0097-S-34	34		265	212	M				Trawl	P014	NSOG	VIS	49.8278	-125.003	1000-0097-115-B6432	Mixed	NO	AvgCopy	0	0	0	1178.34	0	0	0	0	0	0	0	0
OK	1000-0097-115-B6434	B6434	CO3279	SOG	Coho	2013 SOG Sept 2013-07	SOG	SW	2013	2013-09-21	Fall			L	Y	Juvenile		Hatchery	1000-0097-S-34	34		295	307	M	Jack			Trawl	P014	NSOG	VIS	49.8278	-125.003	1000-0097-115-B6434	Mixed	NO	AvgCopy	0	0	0	12618.3	0	0	0	0	0	0	0	0
OK	1000-0097-115-B6440	B6440	CO3282	SOG	Coho	2013 SOG Sept 2013-07	SOG	SW	2013	2013-09-21	Fall			L	Y	Juvenile		Wild	1000-0097-S-35	35		282	281	M				Trawl	P014	NSOG	VIS	49.795	-124.94	1000-0097-115-B6440	Mixed	NO	AvgCopy	0	0	0	196.012	0	0	0	0	0	0	0	0
OK	1000-0097-115-B6441	B6441	CO3283	SOG	Coho	2013 SOG Sept 2013-07	SOG	SW	2013	2013-09-21	Fall			L	Y	Juvenile		Hatchery	1000-0097-S-35	35		261	239	F				Trawl	P014	NSOG	VIS	49.795	-124.94	1000-0097-115-B6441	Mixed	NO	AvgCopy	0	0	0	15881	0	0	0	0	0	0	0	0
OK	1000-0097-115-B6442	B6442	CO3323	SOG	Coho	2013 SOG Sept 2013-07	SOG	SW	2013	2013-09-21	Fall			L	Y	Juvenile		Wild	1000-0097-S-36	36		266	222	M				Trawl	P014	NSOG	VIS	49.8318	-124.892	1000-0097-115-B6442	Mixed	NO	AvgCopy	0	0	0	98.1513	0	0	0	0	0	0	0	0
OK	1000-0097-115-B6443	B6443	CO3324	SOG	Coho	2013 SOG Sept 2013-07	SOG	SW	2013	2013-09-21	Fall			L	Y	Juvenile		Wild	1000-0097-S-36	36		240	156	M				Trawl	P014	NSOG	VIS	49.8318	-124.892	1000-0097-115-B6443	Mixed	NO	AvgCopy	0	0	0	6932.77	0	0	0	0	0	0	0	0
OK	1000-0097-115-B6445	B6445	CO3326	SOG	Coho	2013 SOG Sept 2013-07	SOG	SW	2013	2013-09-21	Fall			L	Y	Juvenile		Wild	1000-0097-S-36	36		247	179	M				Trawl	P014	NSOG	VIS	49.8318	-124.892	1000-0097-115-B6445	Mixed	NO	AvgCopy	0	0	0	3485.62	0	0	0	0	0	0	0	0
OK	1000-0097-115-B6447	B6447	CO3328	SOG	Coho	2013 SOG Sept 2013-07	SOG	SW	2013	2013-09-21	Fall			L	Y	Juvenile		Wild	1000-0097-S-36	36		236	159	M				Trawl	P014	NSOG	VIS	49.8318	-124.892	1000-0097-115-B6447	Mixed	NO	AvgCopy	0	0	0	9760.76	0	0	0	0	0	0	0	0
OK	1000-0097-115-B6449	B6449	CO3372	SOG	Coho	2013 SOG Sept 2013-07	SOG	SW	2013	2013-09-22	Fall			L	Y	Juvenile		Wild	1000-0097-S-37	37		254	197	F				Trawl	P014	NSOG	VIS	49.8502	-124.807	1000-0097-115-B6449	Mixed	NO	AvgCopy	0	0	0	6592.32	0	0	0	0	0	1.03589	0	0
OK	1000-0097-115-B6450	B6450	CO3373	SOG	Coho	2013 SOG Sept 2013-07	SOG	SW	2013	2013-09-22	Fall			L	Y	Juvenile		Wild	1000-0097-S-37	37		258	208	F	Sea lice			Trawl	P014	NSOG	VIS	49.8502	-124.807	1000-0097-115-B6450	Mixed	NO	AvgCopy	0	0	0	183.746	0	0	0	0	0	0	0	0
OK	1000-0097-115-B6451	B6451	CO3374	SOG	Coho	2013 SOG Sept 2013-07	SOG	SW	2013	2013-09-22	Fall			L	Y	Juvenile		Wild	1000-0097-S-37	37		258	238	M				Trawl	P014	NSOG	VIS	49.8502	-124.807	1000-0097-115-B6451	Mixed	NO	AvgCopy	0	0	0	3495.75	0	0	0	0	0	0	0	0
OK	1000-0097-115-B6453	B6453	CO3376	SOG	Coho	2013 SOG Sept 2013-07	SOG	SW	2013	2013-09-22	Fall			L	Y	Juvenile		Wild	1000-0097-S-37	37		261	210	F				Trawl	P014	NSOG	VIS	49.8502	-124.807	1000-0097-115-B6453	Mixed	NO	AvgCopy	0	0	0	84.8436	0	0	0	0	0	0	0	0
OK	1000-0097-115-B6454	B6454	CO3377	SOG	Coho	2013 SOG Sept 2013-07	SOG	SW	2013	2013-09-22	Fall			L	Y	Juvenile		Wild	1000-0097-S-37	37		279	236	F				Trawl	P014	NSOG	VIS	49.8502	-124.807	1000-0097-115-B6454	Mixed	NO	AvgCopy	0	0	0	5513.37	0	0	0	0	0	0.503442	0	0
OK	1000-0097-115-B6455	B6455	CO3398	SOG	Coho	2013 SOG Sept 2013-07	SOG	SW	2013	2013-09-22	Fall			L	Y	Juvenile		Hatchery	1000-0097-S-38	38		287	275	F				Trawl	P014	NSOG	VIS	49.8223	-124.72	1000-0097-115-B6455	Mixed	NO	AvgCopy	0	0	0	303.74	0	0	0	0	0	0	0	0
OK	1000-0097-115-B6456	B6456	CO3399	SOG	Coho	2013 SOG Sept 2013-07	SOG	SW	2013	2013-09-22	Fall			L	Y	Juvenile		Wild	1000-0097-S-38	38		251	187	F				Trawl	P014	NSOG	VIS	49.8223	-124.72	1000-0097-115-B6456	Mixed	NO	AvgCopy	0	0	0	14820.5	0	0	0	0	0	0	0	0
OK	1000-0097-115-B6457	B6457	CO3400	SOG	Coho	2013 SOG Sept 2013-07	SOG	SW	2013	2013-09-22	Fall			L	Y	Juvenile		Wild	1000-0097-S-38	38		246	195	F	Sea lice			Trawl	P014	NSOG	VIS	49.8223	-124.72	1000-0097-115-B6457	Mixed	NO	AvgCopy	0	0	0	58.6996	0	0	0	0	0	0	0	0
OK	1000-0097-115-B6458	B6458	CO3401	SOG	Coho	2013 SOG Sept 2013-07	SOG	SW	2013	2013-09-22	Fall			L	Y	Juvenile		Wild	1000-0097-S-38	38		256	200	M				Trawl	P014	NSOG	VIS	49.8223	-124.72	1000-0097-115-B6458	Mixed	NO	AvgCopy	0	0	0	8306.17	0	0	0	0	0	0	0	0
OK	1000-0097-115-B6469	B6469	CO3408	SOG	Coho	2013 SOG Sept 2013-07	SOG	SW	2013	2013-09-22	Fall			L	Y	Juvenile		Hatchery	1000-0097-S-40	40		266	226	M	No blood sample, no eye sample			Trawl	P014	NSOG	VIS	49.7395	-124.807	1000-0097-115-B6469	Mixed	NO	AvgCopy	0	0	0	8573.61	0	0	0	0	0	1.43492	0	0
OK	1000-0097-115-B6475	B6475	CO3452	SOG	Coho	2013 SOG Sept 2013-07	SOG	SW	2013	2013-09-22	Fall			L	Y	Juvenile		Hatchery	1000-0097-S-42	42		300	368	M				Trawl	P014	NSOG	VIS	49.6015	-124.71	1000-0097-115-B6475	Mixed	NO	AvgCopy	0	0	0	17687	0	0	0	0	0	0	0	0
OK	1000-0097-115-B6479	B6479	CO3504	SOG	Coho	2013 SOG Sept 2013-07	SOG	SW	2013	2013-09-22	Fall			L	Y	Juvenile		Wild	1000-0097-S-44	44		247	188	M				Trawl	P014	NSOG	VIS	49.6667	-124.673	1000-0097-115-B6479	Mixed	NO	AvgCopy	0	0	0	8655.55	0	0	0	0	0	0	0	5.35697
OK	1000-0097-115-B6480	B6480	CO3505	SOG	Coho	2013 SOG Sept 2013-07	SOG	SW	2013	2013-09-22	Fall			L	Y	Juvenile		Wild	1000-0097-S-44	44		257	243	M				Trawl	P014	NSOG	VIS	49.6667	-124.673	1000-0097-115-B6480	Mixed	NO	AvgCopy	0	0	0	71.4739	0	0	0	0	0	0	0	0
OK	1000-0097-115-B6481	B6481	CO3506	SOG	Coho	2013 SOG Sept 2013-07	SOG	SW	2013	2013-09-22	Fall			L	Y	Juvenile		Hatchery	1000-0097-S-44	44		274	283	M				Trawl	P014	NSOG	VIS	49.6667	-124.673	1000-0097-115-B6481	Mixed	NO	AvgCopy	0	0	0	20263.2	0	0	0	0	0	0	0	0
OK	1000-0097-115-B6483	B6483	CO3513	SOG	Coho	2013 SOG Sept 2013-07	SOG	SW	2013	2013-09-22	Fall			L	Y	Juvenile		Wild	1000-0097-S-45	45		226	135	M				Trawl	P014	NSOG	VIS	49.551	-124.657	1000-0097-115-B6483	Mixed	NO	AvgCopy	0	0	0	4270.12	0	0	0	0	0	NA	0	0
OK	1000-0097-115-B6536	B6536	CO3562	SOG	Coho	2013 SOG Sept 2013-07	SOG	SW	2013	2013-09-23	Fall			L	Y	Juvenile		Hatchery	1000-0097-S-54	54		245	171	M				Trawl	P029	SSOG	VIS	49.1907	-123.603	1000-0097-115-B6536	Mixed	NO	AvgCopy	0	0	0	323.796	0	0	0	0	0	0	0	0
OK	1000-0097-115-B6537	B6537	CO3563	SOG	Coho	2013 SOG Sept 2013-07	SOG	SW	2013	2013-09-23	Fall			L	Y	Juvenile		Wild	1000-0097-S-54	54		235	154	M	Sea lice			Trawl	P029	SSOG	VIS	49.1907	-123.603	1000-0097-115-B6537	Mixed	NO	AvgCopy	0	0	0	195091	0	0	0	0	0	0	0	0
OK	1000-0097-115-B6538	B6538	CO3564	SOG	Coho	2013 SOG Sept 2013-07	SOG	SW	2013	2013-09-23	Fall			L	Y	Juvenile		Hatchery	1000-0097-S-54	54		260	213	F				Trawl	P029	SSOG	VIS	49.1907	-123.603	1000-0097-115-B6538	Mixed	NO	AvgCopy	0	0	0	7996.12	0	0	0	0	0	0	0	0
OK	1000-0097-115-B6539	B6539	CO3565	SOG	Coho	2013 SOG Sept 2013-07	SOG	SW	2013	2013-09-23	Fall			L	Y	Juvenile		Hatchery	1000-0097-S-54	54		251	203	M				Trawl	P029	SSOG	VIS	49.1907	-123.603	1000-0097-115-B6539	Mixed	NO	AvgCopy	0	0	0	656.603	0	0	0	0	0	28.2769	0	0
OK	1000-0097-115-B6541	B6541	CO3567	SOG	Coho	2013 SOG Sept 2013-07	SOG	SW	2013	2013-09-23	Fall			L	Y	Juvenile		Wild	1000-0097-S-54	54		242	174	F	Sea lice			Trawl	P029	SSOG	VIS	49.1907	-123.603	1000-0097-115-B6541	Mixed	NO	AvgCopy	0	0	0	19653.5	0	0	0	0	0	0.315705	0	0
OK	1000-0097-115-B6542	B6542	CO3594	SOG	Coho	2013 SOG Sept 2013-07	SOG	SW	2013	2013-09-24	Fall			L	Y	Juvenile		Hatchery	1000-0097-S-56	56		255	218	M				Trawl	P014	NSOG	VIS	49.7108	-124.64	1000-0097-115-B6542	Mixed	NO	AvgCopy	0	0	0	22.8711	0	0	0	0	0	0	0	0
OK	1000-0097-115-B6563	B6563	CO3625	SOG	Coho	2013 SOG Sept 2013-07	SOG	SW	2013	2013-09-24	Fall			L	Y	Juvenile		Wild	1000-0097-S-59	59		240	163	F				Trawl	P016	NSOG	VIS	49.6132	-124.462	1000-0097-115-B6563	Mixed	NO	AvgCopy	0	0	0	275.292	0	0	0	0	0	0	0	0
OK	1000-0097-115-B6574	B6574	CO3630	SOG	Coho	2013 SOG Sept 2013-07	SOG	SW	2013	2013-09-24	Fall			L	Y	Juvenile		Wild	1000-0097-S-61	61		270	246	F	Nematodes IN CAVITY			Trawl	P014	NSOG	VIS	49.5292	-124.445	1000-0097-115-B6574	Mixed	NO	AvgCopy	0	0	0	3795.14	0	0	0	0	0	0	0	0
OK	1000-0097-115-B6575	B6575	CO3631	SOG	Coho	2013 SOG Sept 2013-07	SOG	SW	2013	2013-09-24	Fall			L	Y	Juvenile		Wild	1000-0097-S-61	61		256	209	F				Trawl	P014	NSOG	VIS	49.5292	-124.445	1000-0097-115-B6575	Mixed	NO	AvgCopy	0	0	0	22.1289	0	0	0	0	0	0	0	0
OK	1000-0097-115-B6576	B6576	CO3632	SOG	Coho	2013 SOG Sept 2013-07	SOG	SW	2013	2013-09-24	Fall			L	Y	Juvenile		Wild	1000-0097-S-61	61		285	309	M				Trawl	P014	NSOG	VIS	49.5292	-124.445	1000-0097-115-B6576	Mixed	NO	AvgCopy	0	0	0	8961.04	0	0	0	0	0	0	0	0
OK	1000-0097-115-B6577	B6577	CO3633	SOG	Coho	2013 SOG Sept 2013-07	SOG	SW	2013	2013-09-24	Fall			L	Y	Juvenile		Wild	1000-0097-S-61	61		289	283	F				Trawl	P014	NSOG	VIS	49.5292	-124.445	1000-0097-115-B6577	Mixed	NO	AvgCopy	0	0	0	3687.46	0	0	0	0	0	0	0	4.89866
OK	1000-0097-115-B6578	B6578	CO3634	SOG	Coho	2013 SOG Sept 2013-07	SOG	SW	2013	2013-09-24	Fall			L	Y	Juvenile		Wild	1000-0097-S-62	62		245	199	F				Trawl	P014	NSOG	VIS	49.506	-124.532	1000-0097-115-B6578	Mixed	NO	AvgCopy	0	0	0	147501	0	0	0	0	0	0	0	0
OK	1000-0097-115-B6582	B6582	CO3639	SOG	Coho	2013 SOG Sept 2013-07	SOG	SW	2013	2013-09-24	Fall			L	Y	Juvenile		Wild	1000-0097-S-65	65		257	243	M				Trawl	P014	NSOG	VIS	49.3968	-124.535	1000-0097-115-B6582	Mixed	NO	AvgCopy	0	0	0	9437.14	0	0	0	0	0	0	0	0
OK	1000-0097-115-B6583	B6583	CO3640	SOG	Coho	2013 SOG Sept 2013-07	SOG	SW	2013	2013-09-24	Fall			L	Y	Juvenile		Wild	1000-0097-S-65	65		232	161	F				Trawl	P014	NSOG	VIS	49.3968	-124.535	1000-0097-115-B6583	Mixed	NO	AvgCopy	0	0	0	2659.64	0	0	0	0	0	0	0	0
OK	1000-0097-115-B6584	B6584	CO3641	SOG	Coho	2013 SOG Sept 2013-07	SOG	SW	2013	2013-09-24	Fall			L	Y	Juvenile		Hatchery	1000-0097-S-65	65		259	219	M				Trawl	P014	NSOG	VIS	49.3968	-124.535	1000-0097-115-B6584	Mixed	NO	AvgCopy	0	0	0	5.39749	0	0	0	0	0	0	0	0
OK	1000-0097-115-B6585	B6585	CO3642	SOG	Coho	2013 SOG Sept 2013-07	SOG	SW	2013	2013-09-24	Fall			L	Y	Juvenile		Hatchery	1000-0097-S-65	65		270	262	F				Trawl	P014	NSOG	VIS	49.3968	-124.535	1000-0097-115-B6585	Mixed	NO	AvgCopy	0	0	0	254.999	0	0	0	0	0	0	0	0
OK	1000-0097-115-B6586	B6586	CO3643	SOG	Coho	2013 SOG Sept 2013-07	SOG	SW	2013	2013-09-24	Fall			L	Y	Juvenile		Hatchery	1000-0097-S-65	65		257	242	F	LOTS OF Sea lice(3+)			Trawl	P014	NSOG	VIS	49.3968	-124.535	1000-0097-115-B6586	Mixed	NO	AvgCopy	0	0	0	10795.6	0	0	0	0	0	0	0	0
OK	1000-0097-115-B6587	B6587	CO3644	SOG	Coho	2013 SOG Sept 2013-07	SOG	SW	2013	2013-09-24	Fall			L	Y	Juvenile		Hatchery	1000-0097-S-65	65		290	308	M				Trawl	P014	NSOG	VIS	49.3968	-124.535	1000-0097-115-B6587	Mixed	NO	AvgCopy	0	0	0	100.016	0	0	0	0	0	0	0	0
OK	1000-0097-115-B6588	B6588	CO3798	SOG	Coho	2013 SOG Sept 2013-07	SOG	SW	2013	2013-09-25	Fall			L	Y	Juvenile		Hatchery	1000-0097-S-66	66		270	257	M				Trawl	P014	NSOG	VIS	49.3763	-124.437	1000-0097-115-B6588	Mixed	NO	AvgCopy	0	0	0	13354.9	0	0	0	0	0	0.145492	0	0
OK	1000-0097-115-B6589	B6589	CO3799	SOG	Coho	2013 SOG Sept 2013-07	SOG	SW	2013	2013-09-25	Fall			L	Y	Juvenile		Hatchery	1000-0097-S-66	66		255	212	F				Trawl	P014	NSOG	VIS	49.3763	-124.437	1000-0097-115-B6589	Mixed	NO	AvgCopy	0	0	0	2129.98	0	0	0	0	0	0	0	0
OK	1000-0097-115-B6590	B6590	CO3800	SOG	Coho	2013 SOG Sept 2013-07	SOG	SW	2013	2013-09-25	Fall			L	Y	Juvenile		Hatchery	1000-0097-S-66	66		255	224	M				Trawl	P014	NSOG	VIS	49.3763	-124.437	1000-0097-115-B6590	Mixed	NO	AvgCopy	0	0	0	64.0547	0	0	0	0	0	0	0	0
OK	1000-0097-115-B6591	B6591	CO3801	SOG	Coho	2013 SOG Sept 2013-07	SOG	SW	2013	2013-09-25	Fall			L	Y	Juvenile		Wild	1000-0097-S-66	66		270	235	F				Trawl	P014	NSOG	VIS	49.3763	-124.437	1000-0097-115-B6591	Mixed	NO	AvgCopy	0	0	0	420.423	0	0	0	0	0	NA	0	0
OK	1000-0097-115-B6592	B6592	CO3802	SOG	Coho	2013 SOG Sept 2013-07	SOG	SW	2013	2013-09-25	Fall			L	Y	Juvenile		Wild	1000-0097-S-66	66		275	232	M	Nematodes			Trawl	P014	NSOG	VIS	49.3763	-124.437	1000-0097-115-B6592	Mixed	NO	AvgCopy	0	0	0	14.2432	0	0	0	0	0	0	0	0
OK	1000-0097-115-B6593	B6593	CO3803	SOG	Coho	2013 SOG Sept 2013-07	SOG	SW	2013	2013-09-25	Fall			L	Y	Juvenile		Wild	1000-0097-S-66	66		279	258	F				Trawl	P014	NSOG	VIS	49.3763	-124.437	1000-0097-115-B6593	Mixed	NO	AvgCopy	0	0	0	2620.65	0	0	0	0	0	0	0	3.26417
OK	1000-0097-115-B6594	B6594	CO3804	SOG	Coho	2013 SOG Sept 2013-07	SOG	SW	2013	2013-09-25	Fall			L	Y	Juvenile		Wild	1000-0097-S-66	66		275	240	M				Trawl	P014	NSOG	VIS	49.3763	-124.437	1000-0097-115-B6594	Mixed	NO	AvgCopy	0	0	0	3382.64	0	0	0	0	0	0	0	0
OK	1000-0097-115-B6595	B6595	CO3805	SOG	Coho	2013 SOG Sept 2013-07	SOG	SW	2013	2013-09-25	Fall			L	Y	Juvenile		Hatchery	1000-0097-S-66	66		270	238	M				Trawl	P014	NSOG	VIS	49.3763	-124.437	1000-0097-115-B6595	Mixed	NO	AvgCopy	0	0	0	46561.1	0	0	0	0	0	0.66287	0	0
OK	1000-0097-115-B6597	B6597	CO3863	SOG	Coho	2013 SOG Sept 2013-07	SOG	SW	2013	2013-09-25	Fall			L	Y	Juvenile		Hatchery	1000-0097-S-67	67		265	225	M				Trawl	P014	NSOG	VIS	49.419	-124.36	1000-0097-115-B6597	Mixed	NO	AvgCopy	0	0	0	5971.49	0	0	0	0	0	0	0	0
OK	1000-0097-115-B6608	B6608	CO3888	SOG	Coho	2013 SOG Sept 2013-07	SOG	SW	2013	2013-09-25	Fall			L	Y	Juvenile		Hatchery	1000-0097-S-69	69		269	257	F				Trawl	P014	NSOG	VIS	49.374	-124.29	1000-0097-115-B6608	Mixed	NO	AvgCopy	0	0	0	11782	0	0	0	0	0	0	0	0
OK	1000-0097-115-B6609	B6609	CO3889	SOG	Coho	2013 SOG Sept 2013-07	SOG	SW	2013	2013-09-25	Fall			L	Y	Juvenile		Wild	1000-0097-S-69	69		280	286	F				Trawl	P014	NSOG	VIS	49.374	-124.29	1000-0097-115-B6609	Mixed	NO	AvgCopy	0	0	0	1902.95	0	0	0	0	0	0	0	0
OK	1000-0097-115-B6612	B6612	CO3892	SOG	Coho	2013 SOG Sept 2013-07	SOG	SW	2013	2013-09-25	Fall			L	Y	Juvenile		Wild	1000-0097-S-69	69		265	224	M	Sea lice			Trawl	P014	NSOG	VIS	49.374	-124.29	1000-0097-115-B6612	Mixed	NO	AvgCopy	0	0	0	1058.22	0	0	0	0	0	0.015488	0	0
OK	1000-0097-115-B6618	B6618	CO3892	SOG	Coho	2013 SOG Sept 2013-07	SOG	SW	2013	2013-09-25	Fall			L	Y	Juvenile		Hatchery	1000-0097-S-70	70		271	253	F				Trawl	P014	NSOG	VIS	49.3357	-124.233	1000-0097-115-B6618	Mixed	NO	AvgCopy	0	0	0	123.463	0	0	0	0	0	NA	0	0
OK	1000-0097-115-B6619	B6619	CO3893	SOG	Coho	2013 SOG Sept 2013-07	SOG	SW	2013	2013-09-25	Fall			L	Y	Juvenile		Wild	1000-0097-S-70	70		273	245	M	Sea lice			Trawl	P014	NSOG	VIS	49.3357	-124.233	1000-0097-115-B6619	Mixed	NO	AvgCopy	0	0	0	35107.3	0	0	0	0	0	0.540222	0	0
OK	1000-0097-115-B6621	B6621	CO3927	SOG	Coho	2013 SOG Sept 2013-07	SOG	SW	2013	2013-09-25	Fall			L	Y	Juvenile		Wild	1000-0097-S-71	71		279	275	F				Trawl	P017	SSOG	VIS	49.3195	-124.123	1000-0097-115-B6621	Mixed	NO	AvgCopy	0	0	0	116.808	0	0	0	0	0	0.185484	0	0
OK	1000-0097-115-B6622	B6622	CO3928	SOG	Coho	2013 SOG Sept 2013-07	SOG	SW	2013	2013-09-25	Fall			L	Y	Juvenile		Hatchery	1000-0097-S-71	71		260	204	M				Trawl	P017	SSOG	VIS	49.3195	-124.123	1000-0097-115-B6622	Mixed	NO	AvgCopy	0	0	0	4838.34	0	0	0	0	0	0	0	0
OK	1000-0097-115-B6623	B6623	CO3929	SOG	Coho	2013 SOG Sept 2013-07	SOG	SW	2013	2013-09-25	Fall			L	Y	Juvenile		Hatchery	1000-0097-S-71	71		271	244	F				Trawl	P017	SSOG	VIS	49.3195	-124.123	1000-0097-115-B6623	Mixed	NO	AvgCopy	0	0	0	4130.08	0	0	0	0	0	0	0	0
OK	1000-0097-115-B6624	B6624	CO3930	SOG	Coho	2013 SOG Sept 2013-07	SOG	SW	2013	2013-09-25	Fall			L	Y	Juvenile		Wild	1000-0097-S-71	71		265	237	M	Sea lice			Trawl	P017	SSOG	VIS	49.3195	-124.123	1000-0097-115-B6624	Mixed	NO	AvgCopy	0	0	0	2696.99	0	0	0	0	0	0	0	0
OK	1000-0097-115-B6625	B6625	CO3931	SOG	Coho	2013 SOG Sept 2013-07	SOG	SW	2013	2013-09-25	Fall			L	Y	Juvenile		Hatchery	1000-0097-S-71	71		260	225	F				Trawl	P017	SSOG	VIS	49.3195	-124.123	1000-0097-115-B6625	Mixed	NO	AvgCopy	0	0	0	265686	0	0	0	0	0	0	0	0
OK	1000-0097-115-B6627	B6627	CO3952	SOG	Coho	2013 SOG Sept 2013-07	SOG	SW	2013	2013-09-25	Fall			L	Y	Juvenile		Hatchery	1000-0097-S-72	72		260	214	M				Trawl	P017	SSOG	VIS	49.2892	-124.035	1000-0097-115-B6627	Mixed	NO	AvgCopy	0	0	0	603197	0	0	0	0	0	0	0	0
OK	1000-0097-115-B6628	B6628	CO3953	SOG	Coho	2013 SOG Sept 2013-07	SOG	SW	2013	2013-09-25	Fall			L	Y	Juvenile		Hatchery	1000-0097-S-72	72		245	189	M				Trawl	P017	SSOG	VIS	49.2892	-124.035	1000-0097-115-B6628	Mixed	NO	AvgCopy	0	0	0	2735.95	0	0	0	0	0	0	0	0
OK	1000-0097-115-B6629	B6629	CO3954	SOG	Coho	2013 SOG Sept 2013-07	SOG	SW	2013	2013-09-25	Fall			L	Y	Juvenile		Hatchery	1000-0097-S-72	72		275	262	M				Trawl	P017	SSOG	VIS	49.2892	-124.035	1000-0097-115-B6629	Mixed	NO	AvgCopy	0	0	0	28538.6	0	0	0	0	0	0	0	0
OK	1000-0097-115-B6631	B6631	CO3956	SOG	Coho	2013 SOG Sept 2013-07	SOG	SW	2013	2013-09-25	Fall			L	Y	Juvenile		Wild	1000-0097-S-72	72		244	165	M				Trawl	P017	SSOG	VIS	49.2892	-124.035	1000-0097-115-B6631	Mixed	NO	AvgCopy	0	0	0	316.659	0	0	0	0	0	0	0	0
OK	1000-0097-115-B6633	B6633	CO3958	SOG	Coho	2013 SOG Sept 2013-07	SOG	SW	2013	2013-09-25	Fall			L	Y	Juvenile		Wild	1000-0097-S-73	73		262	234	M				Trawl	P017	SSOG	VIS	49.2602	-123.94	1000-0097-115-B6633	Mixed	NO	AvgCopy	0	0	0	2631.45	0	0	0	0	0	0	0	0
OK	1000-0097-115-B6635	B6635	CO3960	SOG	Coho	2013 SOG Sept 2013-07	SOG	SW	2013	2013-09-25	Fall			L	Y	Juvenile		Wild	1000-0097-S-73	73		269	244	M	Very pale mottled liver			Trawl	P017	SSOG	VIS	49.2602	-123.94	1000-0097-115-B6635	Mixed	NO	AvgCopy	0	0	0	1567.32	0	0	0	0	0	0	0	0
OK	1000-0097-115-B6636	B6636	CO3983	SOG	Coho	2013 SOG Sept 2013-07	SOG	SW	2013	2013-09-25	Fall			L	Y	Juvenile		Hatchery	1000-0097-S-74	74		270	254	F	Pale liver, nematodes			Trawl	P017	SSOG	VIS	49.2525	-123.872	1000-0097-115-B6636	Mixed	NO	AvgCopy	0	0	0	2280.38	0	0	0	0	0	0	0	0.573265
OK	1000-0097-115-B6637	B6637	CO3984	SOG	Coho	2013 SOG Sept 2013-07	SOG	SW	2013	2013-09-25	Fall			L	Y	Juvenile		Hatchery	1000-0097-S-74	74		285	325	M				Trawl	P017	SSOG	VIS	49.2525	-123.872	1000-0097-115-B6637	Mixed	NO	AvgCopy	0	0	0	167.007	0	0	0	0	0	0	0	0
OK	1000-0097-115-B6640	B6640	CO3987	SOG	Coho	2013 SOG Sept 2013-07	SOG	SW	2013	2013-09-25	Fall			L	Y	Juvenile		Wild	1000-0097-S-74	74		221	129	F				Trawl	P017	SSOG	VIS	49.2525	-123.872	1000-0097-115-B6640	Mixed	NO	AvgCopy	0	0	0	2340.17	0	0	0	0	0	0	0	0
OK	1000-0097-115-B6641	B6641	CO3988	SOG	Coho	2013 SOG Sept 2013-07	SOG	SW	2013	2013-09-25	Fall			L	Y	Juvenile		Wild	1000-0097-S-74	74		250	193	F				Trawl	P017	SSOG	VIS	49.2525	-123.872	1000-0097-115-B6641	Mixed	NO	AvgCopy	0	0	0	114.916	0	0	0	0	0	0	0	0
OK	1000-0097-115-B6642	B6642	CO3989	SOG	Coho	2013 SOG Sept 2013-07	SOG	SW	2013	2013-09-25	Fall			L	Y	Juvenile		Hatchery	1000-0097-S-74	74		261	221	M				Trawl	P017	SSOG	VIS	49.2525	-123.872	1000-0097-115-B6642	Mixed	NO	AvgCopy	0	0	0	0	0	0	0	0	0	0	0	0
OK	1000-0097-115-B6644	B6644	CO4010	SOG	Coho	2013 SOG Sept 2013-07	SOG	SW	2013	2013-09-25	Fall			L	Y	Juvenile		Hatchery	1000-0097-S-75	75		255	219	F				Trawl	P017	SSOG	VIS	49.2308	-123.817	1000-0097-115-B6644	Mixed	NO	AvgCopy	0	0	0	22760.6	0	0	0	0	0	0	0	0
OK	1000-0097-115-B6645	B6645	CO4011	SOG	Coho	2013 SOG Sept 2013-07	SOG	SW	2013	2013-09-25	Fall			L	Y	Juvenile		Hatchery	1000-0097-S-75	75		279	266	M				Trawl	P017	SSOG	VIS	49.2308	-123.817	1000-0097-115-B6645	Mixed	NO	AvgCopy	0	0	0	1032.62	0	0	0	0	0	0	0	0
OK	1000-0097-115-B6647	B6647	CO4013	SOG	Coho	2013 SOG Sept 2013-07	SOG	SW	2013	2013-09-25	Fall			L	Y	Juvenile		Wild	1000-0097-S-75	75		320	406	F				Trawl	P017	SSOG	VIS	49.2308	-123.817	1000-0097-115-B6647	Mixed	NO	AvgCopy	0	0	0	219.762	0	0	0	0	0	0	0	0
OK	1000-0097-115-B6695	B6695	CO4037	SOG	Coho	2013 SOG Sept 2013-07	SOG	SW	2013	2013-09-26	Fall			L	Y	Juvenile		Wild	1000-0097-S-81	81		265	185	M				Trawl	P029	SSOG	VIS	48.9957	-123.533	1000-0097-115-B6695	Mixed	NO	AvgCopy	0	0	0	11.66	0	0	0	0	0	0	0	0
OK	1000-0097-115-B6696	B6696	CO4038	SOG	Coho	2013 SOG Sept 2013-07	SOG	SW	2013	2013-09-26	Fall			L	Y	Juvenile		Hatchery	1000-0097-S-81	81		257	203	F				Trawl	P029	SSOG	VIS	48.9957	-123.533	1000-0097-115-B6696	Mixed	NO	AvgCopy	0	0	0	123.217	0	0	0	0	0	0	0	0
OK	1000-0097-115-B6699	B6699	CO4053	SOG	Coho	2013 SOG Sept 2013-07	SOG	SW	2013	2013-09-26	Fall			L	Y	Juvenile		Hatchery	1000-0097-S-82	82		279	262	F				Trawl	P029	SSOG	VIS	48.9537	-123.462	1000-0097-115-B6699	Mixed	NO	AvgCopy	0	0	0	32552.9	0	0	0	0	0	0	0	0
OK	1000-0097-115-B6702	B6702	CO4055	SOG	Coho	2013 SOG Sept 2013-07	SOG	SW	2013	2013-09-26	Fall			L	Y	Juvenile		Hatchery	1000-0097-S-82	82		271	235	F				Trawl	P029	SSOG	VIS	48.9537	-123.462	1000-0097-115-B6702	Mixed	NO	AvgCopy	0	0	0	19351.4	0	0	0	0	0	0	0	31.2463
OK	1000-0097-115-B6707	B6707	CO4062	SOG	Coho	2013 SOG Sept 2013-07	SOG	SW	2013	2013-09-26	Fall			L	Y	Juvenile		Hatchery	1000-0097-S-83	83		292	338	M	7+ Sea lice			Trawl	P029	SSOG	VIS	48.9223	-123.372	1000-0097-115-B6707	Mixed	NO	AvgCopy	0	0	0	34919.5	0	0	0	0	0	0	0	0
OK	1000-0097-115-B6708	B6708	CO4063	SOG	Coho	2013 SOG Sept 2013-07	SOG	SW	2013	2013-09-26	Fall			L	Y	Juvenile		Hatchery	1000-0097-S-83	83		260	202	F				Trawl	P029	SSOG	VIS	48.9223	-123.372	1000-0097-115-B6708	Mixed	NO	AvgCopy	0	0	0	756.221	0	0	0	0	0	0	0	0
OK	1000-0097-115-B6712	B6712	CO4088	SOG	Coho	2013 SOG Sept 2013-07	SOG	SW	2013	2013-09-26	Fall			L	Y	Juvenile		Wild	1000-0097-S-84	84		258	219	F	2+ Sea lice			Trawl	P018	SSOG	VIS	48.8755	-123.265	1000-0097-115-B6712	Mixed	NO	AvgCopy	0	0	0	22944.8	0	0	0	0	0	0	0	0
OK	1000-0097-115-B6713	B6713	CO4089	SOG	Coho	2013 SOG Sept 2013-07	SOG	SW	2013	2013-09-26	Fall			L	Y	Juvenile		Wild	1000-0097-S-84	84		222	132	F				Trawl	P018	SSOG	VIS	48.8755	-123.265	1000-0097-115-B6713	Mixed	NO	AvgCopy	0	0	0	12936	0	0	0	0	0	0	0	0
OK	1000-0097-115-B6714	B6714	CO4090	SOG	Coho	2013 SOG Sept 2013-07	SOG	SW	2013	2013-09-26	Fall			L	Y	Juvenile		Hatchery	1000-0097-S-84	84		290	286	F				Trawl	P018	SSOG	VIS	48.8755	-123.265	1000-0097-115-B6714	Mixed	NO	AvgCopy	0	0	0	44.5335	0	0	0	0	0	0	0	3.28552
OK	1000-0097-115-B6718	B6718	CO4105	SOG	Coho	2013 SOG Sept 2013-07	SOG	SW	2013	2013-09-27	Fall			L	Y	Juvenile		Wild	1000-0097-S-85	85		271	249	F				Trawl	P018	SSOG	VIS	48.8747	-123.232	1000-0097-115-B6718	Mixed	NO	AvgCopy	0	0	0	850.554	0	0	0	0	0	0	0	0
OK	1000-0097-115-B6719	B6719	CO4106	SOG	Coho	2013 SOG Sept 2013-07	SOG	SW	2013	2013-09-27	Fall			L	Y	Juvenile		Hatchery	1000-0097-S-85	85		256	197	M				Trawl	P018	SSOG	VIS	48.8747	-123.232	1000-0097-115-B6719	Mixed	NO	AvgCopy	0	0	0	3811.73	0	0	0	0	0	0	0	0
OK	1000-0097-115-B6720	B6720	CO4107	SOG	Coho	2013 SOG Sept 2013-07	SOG	SW	2013	2013-09-27	Fall			L	Y	Juvenile		Hatchery	1000-0097-S-85	85		250	195	F	Sea lice			Trawl	P018	SSOG	VIS	48.8747	-123.232	1000-0097-115-B6720	Mixed	NO	AvgCopy	0	0	0	146072	0	0	0	0	0	0	0	0
OK	1000-0097-115-B6733	B6733	CO4111	SOG	Coho	2013 SOG Sept 2013-07	SOG	SW	2013	2013-09-27	Fall			L	Y	Juvenile		Hatchery	1000-0097-S-88	88		258	182	M				Trawl	P018	SSOG	VIS	48.813	-123.057	1000-0097-115-B6733	Mixed	NO	AvgCopy	0	0	0	5743.5	0	0	0	0	0	1.742	0	0
OK	1000-0097-115-B6734	B6734	CO4112	SOG	Coho	2013 SOG Sept 2013-07	SOG	SW	2013	2013-09-27	Fall			L	Y	Juvenile		Wild	1000-0097-S-88	88		242	175	M				Trawl	P018	SSOG	VIS	48.813	-123.057	1000-0097-115-B6734	Mixed	NO	AvgCopy	0	0	0	31205.9	0	0	0	0	0	0	0	0
OK	1000-0097-115-B6735	B6735	CO4113	SOG	Coho	2013 SOG Sept 2013-07	SOG	SW	2013	2013-09-27	Fall			L	Y	Juvenile		Wild	1000-0097-S-88	88		260	208	M	Sea lice			Trawl	P018	SSOG	VIS	48.813	-123.057	1000-0097-115-B6735	Mixed	NO	AvgCopy	0	0	0	5464.3	0	0	0	0	0	0	0	0
OK	1000-0097-115-B6736	B6736	CO4114	SOG	Coho	2013 SOG Sept 2013-07	SOG	SW	2013	2013-09-27	Fall			L	Y	Juvenile		Wild	1000-0097-S-88	88		248	176	F				Trawl	P018	SSOG	VIS	48.813	-123.057	1000-0097-115-B6736	Mixed	NO	AvgCopy	0	0.533122	0	3044.12	0	0	0	0	0	0	0	0
OK	1000-0097-115-B6737	B6737	CO4115	SOG	Coho	2013 SOG Sept 2013-07	SOG	SW	2013	2013-09-27	Fall			L	Y	Juvenile		Wild	1000-0097-S-88	88		212	100	M				Trawl	P018	SSOG	VIS	48.813	-123.057	1000-0097-115-B6737	Mixed	NO	AvgCopy	0	0	0	170830	0	0	0	0	0	0	0	0
OK	1000-0097-115-B6833	B6833	CO4142	SOG	Coho	2013 SOG Sept 2013-07	SOG	SW	2013	2013-09-29	Fall			L		Juvenile		Hatchery	1000-0097-S-103	103		279	233	M	Sea lice			Trawl	P017	SSOG	VIS	49.4473	-123.902	1000-0097-115-B6833	Mixed	NO	AvgCopy	0	0	0	5269.02	0	0	0	0	0	0	0	0
OK	1000-0097-115-B6834	B6834	CO4143	SOG	Coho	2013 SOG Sept 2013-07	SOG	SW	2013	2013-09-28	Fall			L		Juvenile		Hatchery	1000-0097-S-103	103		282	290	F				Trawl	P017	SSOG	VIS	49.4473	-123.902	1000-0097-115-B6834	Mixed	NO	AvgCopy	0	0	0	6139.44	160.05	0	0	0	0	4.08768	0	0
OK	1000-0097-115-B6837	B6837	CO4146	SOG	Coho	2013 SOG Sept 2013-07	SOG	SW	2013	2013-09-29	Fall			L		Juvenile		Wild	1000-0097-S-103	103		240	177	M				Trawl	P017	SSOG	VIS	49.4473	-123.902	1000-0097-115-B6837	Mixed	NO	AvgCopy	0	0	0	26.9036	0	0	0	0	0	0	0	0
OK	1000-0097-115-B6838	B6838	CO4147	SOG	Coho	2013 SOG Sept 2013-07	SOG	SW	2013	2013-09-28	Fall			L		Juvenile		Wild	1000-0097-S-103	103		251	201	M				Trawl	P017	SSOG	VIS	49.4473	-123.902	1000-0097-115-B6838	Mixed	NO	AvgCopy	0	0	0	159.394	0	0	0	0	0	0	64.6817	0
OK	1000-0097-115-B6849	B6849	CO4157	SOG	Coho	2013 SOG Sept 2013-07	SOG	SW	2013	2013-09-29	Fall			L		Juvenile		Hatchery	1000-0097-S-105	105		223	246	F				Trawl	P017	SSOG	VIS	49.4443	-124.083	1000-0097-115-B6849	Mixed	NO	AvgCopy	0	0	0	143833	355.617	0	364.959	0	0	0.279942	0	0
OK	1000-0097-115-B6850	B6850	CO4158	SOG	Coho	2013 SOG Sept 2013-07	SOG	SW	2013	2013-09-28	Fall			L		Juvenile		Hatchery	1000-0097-S-105	105		305	395	M				Trawl	P017	SSOG	VIS	49.4443	-124.083	1000-0097-115-B6850	Mixed	NO	AvgCopy	0	0	0	4973.51	97.5513	0	0	0	0	0.090394	0	0
OK	1000-0097-115-B6851	B6851	CO4159	SOG	Coho	2013 SOG Sept 2013-07	SOG	SW	2013	2013-09-29	Fall			L		Juvenile		Wild	1000-0097-S-105	105		247	202	M				Trawl	P017	SSOG	VIS	49.4443	-124.083	1000-0097-115-B6851	Mixed	NO	AvgCopy	0	0	0	11685	0	0	0	0	0	0	0	0
OK	1000-0097-115-B6852	B6852	CO4160	SOG	Coho	2013 SOG Sept 2013-07	SOG	SW	2013	2013-09-28	Fall			L		Juvenile		Wild	1000-0097-S-105	105		259	207	F	Sea lice			Trawl	P017	SSOG	VIS	49.4443	-124.083	1000-0097-115-B6852	Mixed	NO	AvgCopy	0	0	0	5866.76	0	0	0	0	0	0	17.3798	0
OK	1000-0097-115-B6853	B6853	CO4161	SOG	Coho	2013 SOG Sept 2013-07	SOG	SW	2013	2013-09-29	Fall			L		Juvenile		Wild	1000-0097-S-105	105		265	233	M				Trawl	P017	SSOG	VIS	49.4443	-124.083	1000-0097-115-B6853	Mixed	NO	AvgCopy	0	0	0	2205.85	0	0	434.59	0	0	0	3.34786	0
OK	1000-0097-115-B6858	B6858	CO4164	SOG	Coho	2013 SOG Sept 2013-07	SOG	SW	2013	2013-09-29	Fall			L		Juvenile		Hatchery	1000-0097-S-106	106		285	302	M				Trawl	P017	SSOG	VIS	49.4043	-124.145	1000-0097-115-B6858	Mixed	NO	AvgCopy	0	0	0	45657.8	0.415959	0	0	0	0	0	0	0
OK	1000-0097-115-B6859	B6859	CO4165	SOG	Coho	2013 SOG Sept 2013-07	SOG	SW	2013	2013-09-29	Fall			L		Juvenile		Hatchery	1000-0097-S-106	106		295	293	M				Trawl	P017	SSOG	VIS	49.4043	-124.145	1000-0097-115-B6859	Mixed	NO	AvgCopy	0	0	0	7721.7	0	0	0	0	0	0	0	0
OK	1000-0097-115-B6860	B6860	CO4166	SOG	Coho	2013 SOG Sept 2013-07	SOG	SW	2013	2013-09-29	Fall			L		Juvenile		Hatchery	1000-0097-S-106	106		282	276	M				Trawl	P017	SSOG	VIS	49.4043	-124.145	1000-0097-115-B6860	Mixed	NO	AvgCopy	0	0	0	24104.5	0	0	15.0351	0	0	0	NA	0
OK	1000-0097-115-B6861	B6861	CO4167	SOG	Coho	2013 SOG Sept 2013-07	SOG	SW	2013	2013-09-29	Fall			L		Juvenile		Hatchery	1000-0097-S-106	106		268	238	M				Trawl	P017	SSOG	VIS	49.4043	-124.145	1000-0097-115-B6861	Mixed	NO	AvgCopy	0	0	0	6099.37	0	0	0	0	0	0	0	0
OK	1000-0097-115-B6862	B6862	CO4168	SOG	Coho	2013 SOG Sept 2013-07	SOG	SW	2013	2013-09-29	Fall			L		Juvenile		Hatchery	1000-0097-S-106	106		256	193	F				Trawl	P017	SSOG	VIS	49.4043	-124.145	1000-0097-115-B6862	Mixed	NO	AvgCopy	0	0	0	97.5057	0	0	0	0	0	0	0	0
OK	1000-0097-115-B6863	B6863	CO4169	SOG	Coho	2013 SOG Sept 2013-07	SOG	SW	2013	2013-09-29	Fall			L		Juvenile		Wild	1000-0097-S-106	106		282	286	F	2+ Sea lice			Trawl	P017	SSOG	VIS	49.4043	-124.145	1000-0097-115-B6863	Mixed	NO	AvgCopy	0	0	0	1391.97	0	0	0	0	0	0.34353	27.7549	0
OK	1000-0097-115-B6864	B6864	CO4170	SOG	Coho	2013 SOG Sept 2013-07	SOG	SW	2013	2013-09-29	Fall			L		Juvenile		Wild	1000-0097-S-106	106		280	265	M	2+ Sea lice			Trawl	P017	SSOG	VIS	49.4043	-124.145	1000-0097-115-B6864	Mixed	NO	AvgCopy	0	0	0	9070.03	0	0	0	0	0	0.661996	55.5603	2.73012
OK	1000-0097-115-B6866	B6866	CO4172	SOG	Coho	2013 SOG Sept 2013-07	SOG	SW	2013	2013-09-29	Fall			L		Juvenile		Wild	1000-0097-S-107	107		246	166	F	Sea lice			Trawl	P014	NSOG	VIS	49.3657	-124.205	1000-0097-115-B6866	Mixed	NO	AvgCopy	0	0	0	23.592	0	0	0	0	0	0	0	0
OK	1000-0099-115-D1954	D1954	CO81	SOG	Coho	2014 SOG Jun Jul Ricker 2014-10	SOG	SW	2014	2014-06-26	Summer			L	Y	Juvenile		Wild	1000-0099-S-12			144	32	M	very little blood, anterior kidney in RNA			Trawl	P018	SSOG	VIS	48.7193	-123.44	1000-0099-115-D1954	Mixed	NO	AvgCopy	0	0	0	75484.2	0	0	0	0	0	0	0	0
OK	1000-0099-115-D1975	D1975	CO97	SOG	Coho	2014 SOG Jun Jul Ricker 2014-10	SOG	SW	2014	2014-06-26	Summer			L	Y	Juvenile		Hatchery	1000-0099-S-15			163	38	F				Trawl	P018	SSOG	VIS	48.7681	-123.329	1000-0099-115-D1975	Mixed	NO	AvgCopy	0	0	0	63963.4	0	0	0	0	0	0	0	0
OK	1000-0099-115-D1976	D1976	CO98	SOG	Coho	2014 SOG Jun Jul Ricker 2014-10	SOG	SW	2014	2014-06-26	Summer			L	Y	Juvenile		Wild	1000-0099-S-15			147	38	F				Trawl	P018	SSOG	VIS	48.7681	-123.329	1000-0099-115-D1976	Mixed	NO	AvgCopy	0	0	0	3124.71	0	0	0	0	0	0	0	0
OK	1000-0099-115-D1977	D1977	CO99	SOG	Coho	2014 SOG Jun Jul Ricker 2014-10	SOG	SW	2014	2014-06-26	Summer			L	Y	Juvenile		Wild	1000-0099-S-15			167	53	M				Trawl	P018	SSOG	VIS	48.7681	-123.329	1000-0099-115-D1977	Mixed	NO	AvgCopy	0	0	0	5114.48	0	0	0	0	0	0	0	0
OK	1000-0099-115-D1984	D1984	CO100	SOG	Coho	2014 SOG Jun Jul Ricker 2014-10	SOG	SW	2014	2014-06-26	Summer			L	Y	Juvenile		Wild	1000-0099-S-16			129	23	F				Trawl	P018	SSOG	VIS	48.7647	-123.201	1000-0099-115-D1984	Mixed	NO	AvgCopy	0	0	0	14624.2	0	0	0	0	0	0	0	0
OK	1000-0099-115-D1985	D1985	CO101	SOG	Coho	2014 SOG Jun Jul Ricker 2014-10	SOG	SW	2014	2014-06-26	Summer			L	Y	Juvenile		Hatchery	1000-0099-S-16			196	74	M				Trawl	P018	SSOG	VIS	48.7647	-123.201	1000-0099-115-D1985	Mixed	NO	AvgCopy	0	0	0	1954.89	0	0	0	0	0	0	0	0
OK	1000-0099-115-D1986	D1986	CO102	SOG	Coho	2014 SOG Jun Jul Ricker 2014-10	SOG	SW	2014	2014-06-26	Summer			L	Y	Juvenile		Hatchery	1000-0099-S-16			154	41	F				Trawl	P018	SSOG	VIS	48.7647	-123.201	1000-0099-115-D1986	Mixed	NO	AvgCopy	0	0	0	738.44	0	0	0	0	0	0	0	0
OK	1000-0099-115-D1988	D1988	CO114	SOG	Coho	2014 SOG Jun Jul Ricker 2014-10	SOG	SW	2014	2014-06-27	Summer			L	Y	Juvenile		Hatchery	1000-0099-S-17			179	64	F				Trawl	P018	SSOG	VIS	48.8085	-123.049	1000-0099-115-D1988	Mixed	NO	AvgCopy	0	0	0	55817.4	0	0	0	0	0	0	0	0
OK	1000-0099-115-D1990	D1990	CO116	SOG	Coho	2014 SOG Jun Jul Ricker 2014-10	SOG	SW	2014	2014-06-27	Summer			L	Y	Juvenile		Hatchery	1000-0099-S-17			194	77	F				Trawl	P018	SSOG	VIS	48.8085	-123.049	1000-0099-115-D1990	Mixed	NO	AvgCopy	0	0	0	3520.21	0	0	0	0	0	0	0	0
OK	1000-0099-115-D1991	D1991	CO117	SOG	Coho	2014 SOG Jun Jul Ricker 2014-10	SOG	SW	2014	2014-06-27	Summer			L	Y	Juvenile		Hatchery	1000-0099-S-17			175	54	M				Trawl	P018	SSOG	VIS	48.8085	-123.049	1000-0099-115-D1991	Mixed	NO	AvgCopy	0	0	0	48940.5	0	0	0	0	0	0	0	0
OK	1000-0099-115-D2515	D2515	CO123	SOG	Coho	2014 SOG Jun Jul Ricker 2014-10	SOG	SW	2014	2014-06-27	Summer			L	Y	Juvenile		Hatchery	1000-0099-S-21			201	91	F	shared with Meredith 200			Trawl	P018	SSOG	VIS	48.8855	-123.238	1000-0099-115-D2515	Mixed	NO	AvgCopy	0	0	0	23058.1	0	0	0	0	0	0	0	0
OK	1000-0099-115-D2516	D2516	CO124	SOG	Coho	2014 SOG Jun Jul Ricker 2014-10	SOG	SW	2014	2014-06-27	Summer			L	Y	Juvenile		Hatchery	1000-0099-S-21			163	42	F	shared with Meredith 201			Trawl	P018	SSOG	VIS	48.8855	-123.238	1000-0099-115-D2516	Mixed	NO	AvgCopy	0	0	0	51774.1	0	0	0	0	0	0	0	0
OK	1000-0099-115-D2524	D2524	CO140	SOG	Coho	2014 SOG Jun Jul Ricker 2014-10	SOG	SW	2014	2014-06-27	Summer			L	Y	Juvenile		Wild	1000-0099-S-23			142	29	F				Trawl	P029	SSOG	VIS	48.9136	-123.326	1000-0099-115-D2524	Mixed	NO	AvgCopy	0	0	0	2701.89	0	0	0	0	0	0	0	18.5881
OK	1000-0099-115-D2525	D2525	CO141	SOG	Coho	2014 SOG Jun Jul Ricker 2014-10	SOG	SW	2014	2014-06-27	Summer			L	Y	Juvenile		Hatchery	1000-0099-S-23			147	34	F				Trawl	P029	SSOG	VIS	48.9136	-123.326	1000-0099-115-D2525	Mixed	NO	AvgCopy	0	0	0	6159.48	0	0	0	0	0	0	0	0
OK	1000-0099-115-D2526	D2526	CO142	SOG	Coho	2014 SOG Jun Jul Ricker 2014-10	SOG	SW	2014	2014-06-27	Summer			L	Y	Juvenile		Wild	1000-0099-S-23			137	25	U				Trawl	P029	SSOG	VIS	48.9136	-123.326	1000-0099-115-D2526	Mixed	NO	AvgCopy	0	0	0	1696.2	0	0	0	0	0	0	0	0
OK	1000-0099-115-D2527	D2527	CO143	SOG	Coho	2014 SOG Jun Jul Ricker 2014-10	SOG	SW	2014	2014-06-27	Summer			L	Y	Juvenile		Wild	1000-0099-S-23			148	35	F				Trawl	P029	SSOG	VIS	48.9136	-123.326	1000-0099-115-D2527	Mixed	NO	AvgCopy	0	0	0	3449.83	0	0	0	0	0	0	0	0
OK	1000-0099-115-D2528	D2528	CO151	SOG	Coho	2014 SOG Jun Jul Ricker 2014-10	SOG	SW	2014	2014-06-27	Summer			L	Y	Juvenile		Hatchery	1000-0099-S-24			147	27	F				Trawl	P029	SSOG	VIS	48.9498	-123.425	1000-0099-115-D2528	Mixed	NO	AvgCopy	0	0	0	62535.9	0	0	0	0	0	0	0	0
OK	1000-0099-115-D2531	D2531	CO154	SOG	Coho	2014 SOG Jun Jul Ricker 2014-10	SOG	SW	2014	2014-06-27	Summer			L	Y	Juvenile		Hatchery	1000-0099-S-24			140	27	F				Trawl	P029	SSOG	VIS	48.9498	-123.425	1000-0099-115-D2531	Mixed	NO	AvgCopy	0	0	0	9095.09	0	0	0	0	0	0	0	0
OK	1000-0099-115-D2587	D2587	CO204	SOG	Coho	2014 SOG Jun Jul Ricker 2014-10	SOG	SW	2014	2014-06-29	Summer			L	Y	Juvenile		Wild	1000-0099-S-41			149	35	F				Trawl	P029	SSOG	VIS	49.25	-123.475	1000-0099-115-D2587	Mixed	NO	AvgCopy	0	0	0	14872.6	0	0	0	0	0	0	0	0
OK	1000-0099-115-D2590	D2590	CO206	SOG	Coho	2014 SOG Jun Jul Ricker 2014-10	SOG	SW	2014	2014-06-29	Summer			L	Y	Juvenile		Wild	1000-0099-S-41			154	40	M				Trawl	P029	SSOG	VIS	49.25	-123.475	1000-0099-115-D2590	Mixed	NO	AvgCopy	0	0	0	397481	0	0	5.26599	0	0	0	0	10.0185
OK	1000-0099-115-D2597	D2597	CO216	SOG	Coho	2014 SOG Jun Jul Ricker 2014-10	SOG	SW	2014	2014-06-29	Summer			L	Y	Juvenile		Hatchery	1000-0099-S-43			184	61	F	long parasite on posterior kidney (in histology)			Trawl	P029	SSOG	VIS	49.1395	-123.56	1000-0099-115-D2597	Mixed	NO	AvgCopy	0	0	0	198203	0	0	0	0	0	0	0	0
OK	1000-0099-115-D2610	D2610	CO225	SOG	Coho	2014 SOG Jun Jul Ricker 2014-10	SOG	SW	2014	2014-06-29	Summer			L	Y	Juvenile		Wild	1000-0099-S-45			115	16	F	ring worm on pyloric cecae (in histology)			Trawl	P029	SSOG	VIS	49.013	-123.525	1000-0099-115-D2610	Mixed	NO	AvgCopy	0	0	0	22.0255	3358.46	0	0	0	0	0	0	0
OK	1000-0099-115-D2622	D2622	CO244	SOG	Coho	2014 SOG Jun Jul Ricker 2014-10	SOG	SW	2014	2014-06-30	Summer			L	Y	Juvenile		Wild	1000-0099-S-48			139	30	M				Trawl	P029	SSOG	VIS	49.3831	-123.654	1000-0099-115-D2622	Mixed	NO	AvgCopy	0	0	0	2698.68	11.709	0	0	0	0	0	0	0
OK	1000-0099-115-D2637	D2637	CO252	SOG	Coho	2014 SOG Jun Jul Ricker 2014-10	SOG	SW	2014	2014-06-30	Summer			L	Y	Juvenile		Hatchery	1000-0099-S-50			157	38	F	2x histology cassettes			Trawl	P029	SSOG	VIS	49.2541	-123.673	1000-0099-115-D2637	Mixed	NO	AvgCopy	0	0	0	68684.1	271.417	0	0	0	0	0	0	0
OK	1000-0099-115-D2638	D2638	CO253	SOG	Coho	2014 SOG Jun Jul Ricker 2014-10	SOG	SW	2014	2014-06-30	Summer			L	Y	Juvenile		Hatchery	1000-0099-S-50			158	40	F				Trawl	P029	SSOG	VIS	49.2541	-123.673	1000-0099-115-D2638	Mixed	NO	AvgCopy	0	0	0	431.028	0	0	0	0	0	0	0	0
OK	1000-0099-115-D2639	D2639	CO254	SOG	Coho	2014 SOG Jun Jul Ricker 2014-10	SOG	SW	2014	2014-06-30	Summer			L	Y	Juvenile		Hatchery	1000-0099-S-50			168	54	U				Trawl	P029	SSOG	VIS	49.2541	-123.673	1000-0099-115-D2639	Mixed	NO	AvgCopy	0	0	0	580.89	0	0	0	0	0	0	0	0
OK	1000-0099-115-D2645	D2645	CO271	SOG	Coho	2014 SOG Jun Jul Ricker 2014-10	SOG	SW	2014	2014-06-30	Summer			L	Y	Juvenile		Hatchery	1000-0099-S-51			119	15	F				Trawl	P017	SSOG	VIS	49.1874	-123.689	1000-0099-115-D2645	Mixed	NO	AvgCopy	0	0	0	88.8346	0	0	0	0	0	0	0	0
OK	1000-0099-115-D2651	D2651	CO305	SOG	Coho	2014 SOG Jun Jul Ricker 2014-10	SOG	SW	2014	2014-06-30	Summer			L	Y	Juvenile		Hatchery	1000-0099-S-52			165	52	M	lampray scarring			Trawl	P017	SSOG	VIS	49.2208	-123.772	1000-0099-115-D2651	Mixed	NO	AvgCopy	0	0	0	231912	0	0	0	0	0	0	0	0
OK	1000-0099-115-D2652	D2652	CO316	SOG	Coho	2014 SOG Jun Jul Ricker 2014-10	SOG	SW	2014	2014-06-30	Summer			L	Y	Juvenile		Hatchery	1000-0099-S-53			169	56	M	lampray scarring, spleen was exiting abdomen through hole			Trawl	P017	SSOG	VIS	49.2781	-123.844	1000-0099-115-D2652	Mixed	NO	AvgCopy	0	0	0	497987	0	0	0	0	0	0	0	0
OK	1000-0099-115-D2655	D2655	CO319	SOG	Coho	2014 SOG Jun Jul Ricker 2014-10	SOG	SW	2014	2014-06-30	Summer			L	Y	Juvenile		Wild	1000-0099-S-53			155	42	F				Trawl	P017	SSOG	VIS	49.2781	-123.844	1000-0099-115-D2655	Mixed	NO	AvgCopy	0	0	0	130.232	0	0	0	0	0	0	0	0
OK	1000-0099-115-D2658	D2658	CO330	SOG	Coho	2014 SOG Jun Jul Ricker 2014-10	SOG	SW	2014	2014-06-30	Summer			L	Y	Juvenile		Hatchery	1000-0099-S-54			143	30	F				Trawl	P029	SSOG	VIS	49.382	-123.785	1000-0099-115-D2658	Mixed	NO	AvgCopy	0	0	0	438.632	0	0	0	0	0	0	0	0
OK	1000-0099-115-D2668	D2668	CO404	SOG	Coho	2014 SOG Jun Jul Ricker 2014-10	SOG	SW	2014	2014-07-01	Summer			L	Y	Juvenile		Wild	1000-0099-S-56			129	22	F				Trawl	P017	SSOG	VIS	49.3473	-123.837	1000-0099-115-D2668	Mixed	NO	AvgCopy	0	0	0	32328.6	0	0	0	0	0	0	0	0
OK	1000-0099-115-D2689	D2689	CO456	SOG	Coho	2014 SOG Jun Jul Ricker 2014-10	SOG	SW	2014	2014-07-01	Summer			L	Y	Juvenile		Hatchery	1000-0099-S-59			159	42	F	lampray scar on head			Trawl	P017	SSOG	VIS	49.4536	-123.974	1000-0099-115-D2689	Mixed	NO	AvgCopy	0	0	0	668.183	0	0	0	0	0	0	0	0
OK	1000-0099-115-D2690	D2690	CO457	SOG	Coho	2014 SOG Jun Jul Ricker 2014-10	SOG	SW	2014	2014-07-01	Summer			L	Y	Juvenile		Hatchery	1000-0099-S-59			148	32	F				Trawl	P017	SSOG	VIS	49.4536	-123.974	1000-0099-115-D2690	Mixed	NO	AvgCopy	0	0	0	2132.37	0	0	0	0	0	0	0	0
OK	1000-0099-115-D2694	D2694	CO481	SOG	Coho	2014 SOG Jun Jul Ricker 2014-10	SOG	SW	2014	2014-07-01	Summer			L	Y	Juvenile		Hatchery	1000-0099-S-60			158	40	M				Trawl	P016	NSOG	VIS	49.4696	-124.049	1000-0099-115-D2694	Mixed	NO	AvgCopy	0	0	0	5.03653	0	0	0	0	0	0	0	0
OK	1000-0099-115-D2696	D2696	CO483	SOG	Coho	2014 SOG Jun Jul Ricker 2014-10	SOG	SW	2014	2014-07-01	Summer			L	Y	Juvenile		Hatchery	1000-0099-S-60			172	58	F	pale gills, stiff fish, ring parasite x3			Trawl	P016	NSOG	VIS	49.4696	-124.049	1000-0099-115-D2696	Mixed	NO	AvgCopy	0	0	0	125464	0	0	0	0	0	0	0	0
OK	1000-0099-115-D2697	D2697	CO504	SOG	Coho	2014 SOG Jun Jul Ricker 2014-10	SOG	SW	2014	2014-07-01	Summer			L	Y	Juvenile		Hatchery	1000-0099-S-61			162	44	M				Trawl	P017	SSOG	VIS	49.4109	-124.124	1000-0099-115-D2697	Mixed	NO	AvgCopy	0	0	0	12682.4	0	0	0	0	0	0	0	0
OK	1000-0099-115-D2703	D2703	CO512	SOG	Coho	2014 SOG Jun Jul Ricker 2014-10	SOG	SW	2014	2014-07-01	Summer			L	Y	Juvenile		Wild	1000-0099-S-62			158	41	F				Trawl	P014	NSOG	VIS	49.3614	-124.195	1000-0099-115-D2703	Mixed	NO	AvgCopy	0	0	0	50662.5	0	0	0	0	0	0	0	0
OK	1000-0099-115-D2705	D2705	CO513	SOG	Coho	2014 SOG Jun Jul Ricker 2014-10	SOG	SW	2014	2014-07-01	Summer			L	Y	Juvenile		Hatchery	1000-0099-S-62			157	42	M				Trawl	P014	NSOG	VIS	49.3614	-124.195	1000-0099-115-D2705	Mixed	NO	AvgCopy	0	0	0	6979.77	0	0	0	0	0	0	0	0
OK	1000-0099-115-D2709	D2709	CO541	SOG	Coho	2014 SOG Jun Jul Ricker 2014-10	SOG	SW	2014	2014-07-01	Summer			L	Y	Juvenile		Hatchery	1000-0099-S-63			171	51	F				Trawl	P014	NSOG	VIS	49.3573	-124.25	1000-0099-115-D2709	Mixed	NO	AvgCopy	0	0	0	304295	0	0	0	0	0	0	0	0
OK	1000-0099-115-D2710	D2710	CO542	SOG	Coho	2014 SOG Jun Jul Ricker 2014-10	SOG	SW	2014	2014-07-01	Summer			L	Y	Juvenile		Wild	1000-0099-S-63			136	29	M	pale liver			Trawl	P014	NSOG	VIS	49.3573	-124.25	1000-0099-115-D2710	Mixed	NO	AvgCopy	0	0	0	38500.9	0	0	0	0	0	0	0	0
OK	1000-0099-115-D2714	D2714	CO546	SOG	Coho	2014 SOG Jun Jul Ricker 2014-10	SOG	SW	2014	2014-07-01	Summer			L	Y	Juvenile		Wild	1000-0099-S-63			208	107	F				Trawl	P014	NSOG	VIS	49.3573	-124.25	1000-0099-115-D2714	Mixed	NO	AvgCopy	0	0	0	10871.9	0	0	0	0	0	0	0	0
OK	1000-0099-115-D2723	D2723	CO-591	SOG	Coho	2014 SOG Jun Jul Ricker 2014-10	SOG	SW	2014	2014-07-02	Summer				Y	Juvenile		Hatchery	1000-0099-S-64			167	53	M				Trawl	P014	NSOG	VIS	49.4237	-124.251	1000-0099-115-D2723	Mixed	NO	AvgCopy	0	0	0	539294	30.8191	0	0	0	0	0	0	0
OK	1000-0099-115-D2729	D2729	CO-612	SOG	Coho	2014 SOG Jun Jul Ricker 2014-10	SOG	SW	2014	2014-07-02	Summer				Y	Juvenile		Wild	1000-0099-S-65			190	79	F				Trawl	P014	NSOG	VIS	49.4079	-124.354	1000-0099-115-D2729	Mixed	NO	AvgCopy	0	0	0	1279.23	0	0	0	0	0	0	0	0
OK	1000-0099-115-D2734	D2734	CO-648	SOG	Coho	2014 SOG Jun Jul Ricker 2014-10	SOG	SW	2014	2014-07-02	Summer				Y	Juvenile		Wild	1000-0099-S-67			210	111	F				Trawl	P014	NSOG	VIS	49.4351	-124.558	1000-0099-115-D2734	Mixed	NO	AvgCopy	0	0	0	26317.7	0	0	0	0	0	0	0	0
OK	1000-0099-115-D2739	D2739	CO-653	SOG	Coho	2014 SOG Jun Jul Ricker 2014-10	SOG	SW	2014	2014-07-02	Summer				Y	Juvenile		Hatchery	1000-0099-S-67			210	118	M				Trawl	P014	NSOG	VIS	49.4351	-124.558	1000-0099-115-D2739	Mixed	NO	AvgCopy	0	0	0	350789	0	0	0	0	0	2.74401	0	0
OK	1000-0099-115-D2740	D2740	CO-654	SOG	Coho	2014 SOG Jun Jul Ricker 2014-10	SOG	SW	2014	2014-07-02	Summer				Y	Juvenile		Wild	1000-0099-S-67			177	64					Trawl	P014	NSOG	VIS	49.4351	-124.558	1000-0099-115-D2740	Mixed	NO	AvgCopy	0	0	0	19531	0	0	0	0	0	0	0	0
OK	1000-0099-115-D2741	D2741	CO-655	SOG	Coho	2014 SOG Jun Jul Ricker 2014-10	SOG	SW	2014	2014-07-02	Summer				Y	Juvenile		Hatchery	1000-0099-S-67			195	83	F				Trawl	P014	NSOG	VIS	49.4351	-124.558	1000-0099-115-D2741	Mixed	NO	AvgCopy	0	0	0	1135.75	0	0	0	0	0	0	0	0
OK	1000-0099-115-D2742	D2742	CO-665	SOG	Coho	2014 SOG Jun Jul Ricker 2014-10	SOG	SW	2014	2014-07-02	Summer				Y	Juvenile		Wild	1000-0099-S-68			181	76	F				Trawl	P014	NSOG	VIS	49.4726	-124.647	1000-0099-115-D2742	Mixed	NO	AvgCopy	0	0	0	975.469	0	0	0	0	0	0	0	2.32118
OK	1000-0099-115-D2743	D2743	CO-666	SOG	Coho	2014 SOG Jun Jul Ricker 2014-10	SOG	SW	2014	2014-07-02	Summer				Y	Juvenile		Hatchery	1000-0099-S-68			164	48	M				Trawl	P014	NSOG	VIS	49.4726	-124.647	1000-0099-115-D2743	Mixed	NO	AvgCopy	0	0	0	10272.8	0	0	0	0	0	0	0	0
OK	1000-0099-115-D2749	D2749	CO-672	SOG	Coho	2014 SOG Jun Jul Ricker 2014-10	SOG	SW	2014	2014-07-02	Summer				Y	Juvenile		Hatchery	1000-0099-S-68			170	54	F				Trawl	P014	NSOG	VIS	49.4726	-124.647	1000-0099-115-D2749	Mixed	NO	AvgCopy	0	0	0	21424.5	134.17	0	0	0	0	0	0	0
OK	1000-0099-115-D2763	D2763	CO-735	SOG	Coho	2014 SOG Jun Jul Ricker 2014-10	SOG	SW	2014	2014-07-02	Summer				Y	Juvenile		Hatchery	1000-0099-S-70			167	46	M				Trawl	P014	NSOG	VIS	49.5175	-124.488	1000-0099-115-D2763	Mixed	NO	AvgCopy	0	0	0	25990.3	0	0	0	0	0	0	0	0
OK	1000-0099-115-D2764	D2764	CO-736	SOG	Coho	2014 SOG Jun Jul Ricker 2014-10	SOG	SW	2014	2014-07-02	Summer				Y	Juvenile		Wild	1000-0099-S-70			179	68	F				Trawl	P014	NSOG	VIS	49.5175	-124.488	1000-0099-115-D2764	Mixed	NO	AvgCopy	0	0	0	175533	0	0	0	0	0	0	0	0
OK	1000-0099-115-D2765	D2765	CO-737	SOG	Coho	2014 SOG Jun Jul Ricker 2014-10	SOG	SW	2014	2014-07-02	Summer				Y	Juvenile		Hatchery	1000-0099-S-70			175	58	M				Trawl	P014	NSOG	VIS	49.5175	-124.488	1000-0099-115-D2765	Mixed	NO	AvgCopy	0	0	0	11366.3	NA	0	0	0	0	0	0	0
OK	1000-0099-115-D2785	D2785	CO-761	SOG	Coho	2014 SOG Jun Jul Ricker 2014-10	SOG	SW	2014	2014-07-02	Summer				Y	Juvenile		Wild	1000-0099-S-72			170	52	F				Trawl	P016	NSOG	VIS	49.6674	-124.551	1000-0099-115-D2785	Mixed	NO	AvgCopy	0	0	0	9417.88	0	0	0	0	0	0	0	0
OK	1000-0099-115-D2786	D2786	CO-762	SOG	Coho	2014 SOG Jun Jul Ricker 2014-10	SOG	SW	2014	2014-07-02	Summer				Y	Juvenile		Hatchery	1000-0099-S-72			205	106	M				Trawl	P016	NSOG	VIS	49.6674	-124.551	1000-0099-115-D2786	Mixed	NO	AvgCopy	0	0	0	170731	0	0	0	0	0	0	0	0
OK	1000-0099-115-D2788	D2788	CO-764	SOG	Coho	2014 SOG Jun Jul Ricker 2014-10	SOG	SW	2014	2014-07-02	Summer				Y	Juvenile		Hatchery	1000-0099-S-73			165	53					Trawl	P014	NSOG	VIS	49.7017	-124.648	1000-0099-115-D2788	Mixed	NO	AvgCopy	0	0	0	13648.5	0	0	0	0	0	1.81388	0	0
OK	1000-0099-115-D2790	D2790	CO-789	SOG	Coho	2014 SOG Jun Jul Ricker 2014-10	SOG	SW	2014	2014-07-03	Summer				Y	Juvenile		Wild	1000-0099-S-74			195	90	F				Trawl	P014	NSOG	VIS	49.641	-124.677	1000-0099-115-D2790	Mixed	NO	AvgCopy	0	0	0	7.19538	0	0	0	0	0	0	0	0
OK	1000-0099-115-D2792	D2792	CO-791	SOG	Coho	2014 SOG Jun Jul Ricker 2014-10	SOG	SW	2014	2014-07-03	Summer				Y	Juvenile		Wild	1000-0099-S-74			204	103	M				Trawl	P014	NSOG	VIS	49.641	-124.677	1000-0099-115-D2792	Mixed	NO	AvgCopy	0	0	0	6384.45	0	0	0	0	0	1.72129	0	11.2731
OK	1000-0099-115-D2794	D2794	CO-793	SOG	Coho	2014 SOG Jun Jul Ricker 2014-10	SOG	SW	2014	2014-07-03	Summer				Y	Juvenile		Hatchery	1000-0099-S-74			185	64	F				Trawl	P014	NSOG	VIS	49.641	-124.677	1000-0099-115-D2794	Mixed	NO	AvgCopy	0	0	0	26708	0	0	0	0	0	0	0	0
OK	1000-0099-115-D2799	D2799	CO-803	SOG	Coho	2014 SOG Jun Jul Ricker 2014-10	SOG	SW	2014	2014-07-03	Summer				Y	Juvenile		Hatchery	1000-0099-S-75			211	110	F	Beckman # 758			Trawl	P014	NSOG	VIS	49.6116	-124.758	1000-0099-115-D2799	Mixed	NO	AvgCopy	0	0	0	894231	0	0	0	0	0	0	0	0
OK	1000-0099-115-D2801	D2801	CO-805	SOG	Coho	2014 SOG Jun Jul Ricker 2014-10	SOG	SW	2014	2014-07-03	Summer				Y	Juvenile		Wild	1000-0099-S-75			189	84	M	Beckman # 760			Trawl	P014	NSOG	VIS	49.6116	-124.758	1000-0099-115-D2801	Mixed	NO	AvgCopy	0	0	0	19673.3	0	0	0	0	0	0	0	0
OK	1000-0099-115-D2802	D2802	CO-806	SOG	Coho	2014 SOG Jun Jul Ricker 2014-10	SOG	SW	2014	2014-07-03	Summer				Y	Juvenile		Wild	1000-0099-S-75			182	69	M	Beckman # 761			Trawl	P014	NSOG	VIS	49.6116	-124.758	1000-0099-115-D2802	Mixed	NO	AvgCopy	0	0	0	16.0636	0	0	0	0	0	0	0	0
OK	1000-0099-115-D2814	D2814	CO-852	SOG	Coho	2014 SOG Jun Jul Ricker 2014-10	SOG	SW	2014	2014-07-03	Summer				Y	Juvenile		Wild	1000-0099-S-76			193	85	F				Trawl	P014	NSOG	VIS	49.6577	-124.789	1000-0099-115-D2814	Mixed	NO	AvgCopy	0	0	0	5061.59	0	0	1.42543	0	0	0	0	0
OK	1000-0099-115-D2815	D2815	CO-853	SOG	Coho	2014 SOG Jun Jul Ricker 2014-10	SOG	SW	2014	2014-07-03	Summer				Y	Juvenile		Wild	1000-0099-S-77			170	60	M				Trawl	P014	NSOG	VIS	49.7202	-124.78	1000-0099-115-D2815	Mixed	NO	AvgCopy	0	0.182099	0	344.298	0	0	0	0	0	NA	0	0
OK	1000-0099-115-D2819	D2819	CO-857	SOG	Coho	2014 SOG Jun Jul Ricker 2014-10	SOG	SW	2014	2014-07-03	Summer				Y	Juvenile		Wild	1000-0099-S-77			189	82	M				Trawl	P014	NSOG	VIS	49.7202	-124.78	1000-0099-115-D2819	Mixed	NO	AvgCopy	0	0	0	1293.65	0	0	0	0	0	NA	0	0
OK	1000-0099-115-D2821	D2821	CO-859	SOG	Coho	2014 SOG Jun Jul Ricker 2014-10	SOG	SW	2014	2014-07-03	Summer				Y	Juvenile		Wild	1000-0099-S-77			213	126	M				Trawl	P014	NSOG	VIS	49.7202	-124.78	1000-0099-115-D2821	Mixed	NO	AvgCopy	0	0	0	15158.8	0	0	0	0	0	0	0	0
OK	1000-0099-115-D2827	D2827	CO-8900	SOG	Coho	2014 SOG Jun Jul Ricker 2014-10	SOG	SW	2014	2014-07-03	Summer				Y	Juvenile		Wild	1000-0099-S-79			178	60	M				Trawl	P014	NSOG	VIS	49.8147	-124.715	1000-0099-115-D2827	Mixed	NO	AvgCopy	0	0	0	24.0679	0	0	0	0	0	0	0	0
OK	1000-0099-115-D2828	D2828	CO-8901	SOG	Coho	2014 SOG Jun Jul Ricker 2014-10	SOG	SW	2014	2014-07-03	Summer				Y	Juvenile		Hatchery	1000-0099-S-79			150	39	M				Trawl	P014	NSOG	VIS	49.8147	-124.715	1000-0099-115-D2828	Mixed	NO	AvgCopy	0	0	0	138.294	0	0	0	0	0	0	0	0
OK	1000-0099-115-D2829	D2829	CO-8902	SOG	Coho	2014 SOG Jun Jul Ricker 2014-10	SOG	SW	2014	2014-07-03	Summer				Y	Juvenile		Wild	1000-0099-S-79			168	55	F				Trawl	P014	NSOG	VIS	49.8147	-124.715	1000-0099-115-D2829	Mixed	NO	AvgCopy	0	0	0	733.781	0	0	0	0	0	0	0	0
OK	1000-0099-115-D2830	D2830	CO-8903	SOG	Coho	2014 SOG Jun Jul Ricker 2014-10	SOG	SW	2014	2014-07-03	Summer				Y	Juvenile		Wild	1000-0099-S-79			155	43	F				Trawl	P014	NSOG	VIS	49.8147	-124.715	1000-0099-115-D2830	Mixed	NO	AvgCopy	0	0	0	2921.98	0	0	0	0	0	0	0	0
OK	1000-0099-115-D2832	D2832	CO-8905	SOG	Coho	2014 SOG Jun Jul Ricker 2014-10	SOG	SW	2014	2014-07-03	Summer				Y	Juvenile		Wild	1000-0099-S-79			191	83	M				Trawl	P014	NSOG	VIS	49.8147	-124.715	1000-0099-115-D2832	Mixed	NO	AvgCopy	0	0	0	4928.45	0	0	0	0	0	0	0	0
OK	1000-0099-115-D2842	D2842	CO-914	SOG	Coho	2014 SOG Jun Jul Ricker 2014-10	SOG	SW	2014	2014-07-03	Summer				Y	Juvenile		Hatchery	1000-0099-S-80			167	55	F				Trawl	P014	NSOG	VIS	49.8247	-124.776	1000-0099-115-D2842	Mixed	NO	AvgCopy	0	0	0	9.81756e+06	0	0	0	0	0	0	0	0
OK	1000-0099-115-D2843	D2843	CO-915	SOG	Coho	2014 SOG Jun Jul Ricker 2014-10	SOG	SW	2014	2014-07-03	Summer				Y	Juvenile		Hatchery	1000-0099-S-81			216	117	F				Trawl	P014	NSOG	VIS	49.7604	-124.791	1000-0099-115-D2843	Mixed	NO	AvgCopy	0	0	0	246627	0	0	0	0	0	0	0	0
OK	1000-0099-115-D2845	D2845	CO-917	SOG	Coho	2014 SOG Jun Jul Ricker 2014-10	SOG	SW	2014	2014-07-03	Summer				Y	Juvenile		Hatchery	1000-0099-S-81			170	56	M				Trawl	P014	NSOG	VIS	49.7604	-124.791	1000-0099-115-D2845	Mixed	NO	AvgCopy	0	0	0	933957	0	0	0	0	0	0	0	0
OK	1000-0099-115-D2847	D2847	CO-919	SOG	Coho	2014 SOG Jun Jul Ricker 2014-10	SOG	SW	2014	2014-07-03	Summer				Y	Juvenile		Hatchery	1000-0099-S-81			198	96	F	sea lice			Trawl	P014	NSOG	VIS	49.7604	-124.791	1000-0099-115-D2847	Mixed	NO	AvgCopy	0	0	0	378867	29.8122	0	0	0	0	0	0	0
OK	1000-0099-115-D2848	D2848	CO-920	SOG	Coho	2014 SOG Jun Jul Ricker 2014-10	SOG	SW	2014	2014-07-03	Summer				Y	Juvenile		Hatchery	1000-0099-S-81			197	95	M	sea lice			Trawl	P014	NSOG	VIS	49.7604	-124.791	1000-0099-115-D2848	Mixed	NO	AvgCopy	0	0	0	278.257	0	0	0	0	0	0	0	47.3322
OK	1000-0099-115-D2849	D2849	CO-921	SOG	Coho	2014 SOG Jun Jul Ricker 2014-10	SOG	SW	2014	2014-07-03	Summer				Y	Juvenile		Wild	1000-0099-S-81			235	162	F	Blood vials switched for D2849 and D2850*			Trawl	P014	NSOG	VIS	49.7604	-124.791	1000-0099-115-D2849	Mixed	NO	AvgCopy	0	0	0	943.429	0	0	0	0	0	0	0	3.88474
OK	1000-0099-115-D2861	D2861	CO-948	SOG	Coho	2014 SOG Jun Jul Ricker 2014-10	SOG	SW	2014	2014-07-03	Summer				Y	Juvenile		Hatchery	1000-0099-S-83			184	72					Trawl	P014	NSOG	VIS	49.8141	-124.976	1000-0099-115-D2861	Mixed	NO	AvgCopy	0	0	0	5905.58	0	0	0	0	0	0	0	0
OK	1000-0099-115-D2871	D2871		SOG	Coho	2014 SOG Jun Jul Ricker 2014-10	SOG	SW	2014	2014-07-04	Summer				Y	Juvenile		Hatchery	1000-0099-S-84			144	30	M				Trawl	P015	NSOG	VIS	49.8159	-124.565	1000-0099-115-D2871	Mixed	NO	AvgCopy	0	0	0	569690	0	0	0	0	0	0	0	0
OK	1000-0099-115-D2872	D2872		SOG	Coho	2014 SOG Jun Jul Ricker 2014-10	SOG	SW	2014	2014-07-04	Summer				Y	Juvenile		Hatchery	1000-0099-S-84			161	48	M				Trawl	P015	NSOG	VIS	49.8159	-124.565	1000-0099-115-D2872	Mixed	NO	AvgCopy	0	0	0	112573	54.5858	0	0	0	0	0	0	0
OK	1000-0099-115-D2881	D2881		SOG	Coho	2014 SOG Jun Jul Ricker 2014-10	SOG	SW	2014	2014-07-04	Summer			L	Y	Juvenile		Hatchery	1000-0099-S-86			173	66	F				Trawl	P015	NSOG	VIS	49.7549	-124.397	1000-0099-115-D2881	Mixed	NO	AvgCopy	0	0	0	8026.74	10659.2	0	0	0	0	0	0	0
OK	1000-0099-115-D2888	D2888		SOG	Coho	2014 SOG Jun Jul Ricker 2014-10	SOG	SW	2014	2014-07-04	Summer				Y	Juvenile		Hatchery	1000-0099-S-87			160	41	M				Trawl	P015	NSOG	VIS	49.742	-124.325	1000-0099-115-D2888	Mixed	NO	AvgCopy	0	0	0	7.06777e+06	512.374	0	0	0	0	0	0	0
OK	1000-0099-115-D2896	D2896		SOG	Coho	2014 SOG Jun Jul Ricker 2014-10	SOG	SW	2014	2014-07-04	Summer				Y	Juvenile		Hatchery	1000-0099-S-89			160	41	M				Trawl	P016	NSOG	VIS	49.7529	-124.237	1000-0099-115-D2896	Mixed	NO	AvgCopy	0	0	0	73137	0	0	0	0	0	0	0	0
OK	1000-0099-115-D2899	D2899		SOG	Coho	2014 SOG Jun Jul Ricker 2014-10	SOG	SW	2014	2014-07-04	Summer				Y	Juvenile		Wild	1000-0099-S-89			160	46	M	sea lice; histocassette number swapped with D2900			Trawl	P016	NSOG	VIS	49.7529	-124.237	1000-0099-115-D2899	Mixed	NO	AvgCopy	0	0	0	8123.33	0.991731	0	0	0	0	0	0	0
OK	1000-0099-115-D2905	D2905		SOG	Coho	2014 SOG Jun Jul Ricker 2014-10	SOG	SW	2014	2014-07-04	Summer				Y	Juvenile		Hatchery	1000-0099-S-89			163	46	M				Trawl	P016	NSOG	VIS	49.7529	-124.237	1000-0099-115-D2905	Mixed	NO	AvgCopy	0	0	0	7199.12	0	0	0	0	0	0	56.1028	0
OK	1000-0099-115-D2907	D2907		SOG	Coho	2014 SOG Jun Jul Ricker 2014-10	SOG	SW	2014	2014-07-04	Summer				Y	Juvenile		Hatchery	1000-0099-S-89			190	72	M	jack male			Trawl	P016	NSOG	VIS	49.7529	-124.237	1000-0099-115-D2907	Mixed	NO	AvgCopy	0	0	0	22363.6	8110.83	0	0	0	0	0	0	0
OK	1000-0099-115-D2908	D2908		SOG	Coho	2014 SOG Jun Jul Ricker 2014-10	SOG	SW	2014	2014-07-04	Summer			L	Y	Juvenile		Hatchery	1000-0099-S-90			144	32	F				Trawl	P016	NSOG	VIS	49.6871	-124.261	1000-0099-115-D2908	Mixed	NO	AvgCopy	0	0	0	629824	0	0	0	0	0	0	0	0
OK	1000-0099-115-D2914	D2914		SOG	Coho	2014 SOG Jun Jul Ricker 2014-10	SOG	SW	2014	2014-07-04	Summer			D	Y	Juvenile		Hatchery	1000-0099-S-91			170	57	F				Trawl	P016	NSOG	VIS	49.6427	-124.221	1000-0099-115-D2914	Mixed	NO	AvgCopy	0	0	0	63404.7	0	0	0	0	0	0	0	13.9745
OK	1000-0099-115-D2931	D2931		SOG	Coho	2014 SOG Jun Jul Ricker 2014-10	SOG	SW	2014	2014-07-04	Summer			L	Y	Juvenile		Wild	1000-0099-S-93			135	26	M				Trawl	P016	NSOG	VIS	49.5984	-124.123	1000-0099-115-D2931	Mixed	NO	AvgCopy	0	0	0	1210.89	1.10503	0	0	0	0	0	0	0
OK	1000-0099-115-D2932	D2932		SOG	Coho	2014 SOG Jun Jul Ricker 2014-10	SOG	SW	2014	2014-07-04	Summer			L	Y	Juvenile		Hatchery	1000-0099-S-93			175	58	M				Trawl	P016	NSOG	VIS	49.5984	-124.123	1000-0099-115-D2932	Mixed	NO	AvgCopy	0	0	0	22.65	0	0	0	0	0	0	0	0
OK	1000-0099-115-D2934	D2934		SOG	Coho	2014 SOG Jun Jul Ricker 2014-10	SOG	SW	2014	2014-07-04	Summer			L	Y	Juvenile		Hatchery	1000-0099-S-93			152	36	F				Trawl	P016	NSOG	VIS	49.5984	-124.123	1000-0099-115-D2934	Mixed	NO	AvgCopy	0	0	0	24722.2	0	0	0	0	0	0	0	0
OK	1000-0099-115-D2949	D2949	CO1090	SOG	Coho	2014 SOG Jun Jul Ricker 2014-10	SOG	SW	2014	2014-07-05	Summer			D	Y	Juvenile		Wild	1000-0099-S-95			194	88	M	PDNA 1009, really dead			Trawl	P012	JS	VIN	50.4437	-126.041	1000-0099-115-D2949	Mixed	NO	AvgCopy	0	0	0	550.573	0	0	0	0	0	0	0	0
OK	1000-0099-115-D2951	D2951	CO1170	SOG	Coho	2014 SOG Jun Jul Ricker 2014-10	SOG	SW	2014	2014-07-05	Summer			L	Y	Juvenile		Wild	1000-0099-S-101			210	104	M				Trawl	P013	DI	VIN	50.3069	-125.297	1000-0099-115-D2951	Mixed	NO	AvgCopy	0	0	0	45749.1	0	0	0	0	0	0	0	0
OK	1000-0099-115-D2952	D2952	CO1171	SOG	Coho	2014 SOG Jun Jul Ricker 2014-10	SOG	SW	2014	2014-07-05	Summer			L	Y	Juvenile		Wild	1000-0099-S-101			186	74	F				Trawl	P013	DI	VIN	50.3069	-125.297	1000-0099-115-D2952	Mixed	NO	AvgCopy	0	0	0	0	0	0	0	0	0	0	0	0
OK	1000-0099-115-D2953	D2953	CO1172	SOG	Coho	2014 SOG Jun Jul Ricker 2014-10	SOG	SW	2014	2014-07-05	Summer			L	Y	Juvenile		Hatchery	1000-0099-S-101			191	78	F				Trawl	P013	DI	VIN	50.3069	-125.297	1000-0099-115-D2953	Mixed	NO	AvgCopy	0	0	0	14165	0	0	0	0	0	0	0	13.339
OK	1000-0099-115-D2954	D2954	CO1173	SOG	Coho	2014 SOG Jun Jul Ricker 2014-10	SOG	SW	2014	2014-07-05	Summer			L	Y	Juvenile		Wild	1000-0099-S-101			145	32	M				Trawl	P013	DI	VIN	50.3069	-125.297	1000-0099-115-D2954	Mixed	NO	AvgCopy	0	0	0	925.389	0	0	0	0	0	0	0	64359
OK	1000-0099-115-D2961	D2961	CO1190	SOG	Coho	2014 SOG Jun Jul Ricker 2014-10	SOG	SW	2014	2014-07-05	Summer			L	Y	Juvenile		Hatchery	1000-0099-S-102			216	122	M				Trawl	P013	DI	VIN	50.277	-125.396	1000-0099-115-D2961	Mixed	NO	AvgCopy	0	0	0	39338.5	0	0	0	0	0	0	0	0
OK	1000-0099-115-D2962	D2962	CO1191	SOG	Coho	2014 SOG Jun Jul Ricker 2014-10	SOG	SW	2014	2014-07-05	Summer			L	Y	Juvenile		Hatchery	1000-0099-S-102			216	131	F				Trawl	P013	DI	VIN	50.277	-125.396	1000-0099-115-D2962	Mixed	NO	AvgCopy	0	0	0	1.44088e+06	0	0	0	0	0	0	0	0
OK	1000-0099-115-D2970	D2970		SOG	Coho	2014 SOG Jun Jul Ricker 2014-10	SOG	SW	2014	2014-07-06	Summer			L	Y	Juvenile		Hatchery	1000-0099-S-103			179	59	F				Trawl	P013	DI	VIN	50.379	-125.073	1000-0099-115-D2970	Mixed	NO	AvgCopy	0	0	0	2730.1	0	0	0	0	0	0	0	0
OK	1000-0099-115-D2971	D2971		SOG	Coho	2014 SOG Jun Jul Ricker 2014-10	SOG	SW	2014	2014-07-06	Summer			L	Y	Juvenile		Wild	1000-0099-S-103			186	72	F	pale gills			Trawl	P013	DI	VIN	50.379	-125.073	1000-0099-115-D2971	Mixed	NO	AvgCopy	0	0	0	20219.5	0	0	2.09241	0	0	0	0	0
OK	1000-0099-115-D2983	D2983	CO1094	SOG	Coho	2014 SOG Jun Jul Ricker 2014-10	SOG	SW	2014	2014-07-06	Summer			D	Y	Juvenile		Wild	1000-0099-S-96			207	89	M				Trawl	P012	JS	VIN	50.4696	-126.073	1000-0099-115-D2983	Mixed	NO	AvgCopy	0	0	0	7178.38	0	0	0	0	0	0	0	0
OK	1000-0099-115-D2984	D2984	CO1095	SOG	Coho	2014 SOG Jun Jul Ricker 2014-10	SOG	SW	2014	2014-07-06	Summer			D	Y	Juvenile		Wild	1000-0099-S-96			132	24	M				Trawl	P012	JS	VIN	50.4696	-126.073	1000-0099-115-D2984	Mixed	NO	AvgCopy	0	0	0	13499.4	0	0	0	0	0	0	0	0
OK	1000-0099-115-D2991	D2991	CO1114	SOG	Coho	2014 SOG Jun Jul Ricker 2014-10	SOG	SW	2014	2014-07-06	Summer			L	Y	Juvenile		Hatchery	1000-0099-S-97			177	58	M				Trawl	P013	DI	VIN	50.3703	-125.721	1000-0099-115-D2991	Mixed	NO	AvgCopy	0	0	0	1427.84	215.215	0	0	0	0	0	0	0
OK	1000-0099-115-D2999	D2999	CO1117	SOG	Coho	2014 SOG Jun Jul Ricker 2014-10	SOG	SW	2014	2014-07-06	Summer			L	Y	Juvenile		Wild	1000-0099-S-98			264	204	M				Trawl	P013	DI	VIN	50.3394	-125.47	1000-0099-115-D2999	Mixed	NO	AvgCopy	0	0	0	209.903	0	0	0	0	0	0	10.5971	0
OK	1000-0099-115-D3000	D3000	CO1118	SOG	Coho	2014 SOG Jun Jul Ricker 2014-10	SOG	SW	2014	2014-07-06	Summer			L	Y	Juvenile		Wild	1000-0099-S-98			172	59	F				Trawl	P013	DI	VIN	50.3394	-125.47	1000-0099-115-D3000	Mixed	NO	AvgCopy	0	0	0	545.818	0	0	0	0	0	0	0	0
OK	1000-0099-115-D3001	D3001	CO1119	SOG	Coho	2014 SOG Jun Jul Ricker 2014-10	SOG	SW	2014	2014-07-06	Summer			L	Y	Juvenile		Wild	1000-0099-S-98			199	85	F				Trawl	P013	DI	VIN	50.3394	-125.47	1000-0099-115-D3001	Mixed	NO	AvgCopy	0	0	0	4739.62	0	0	0	0	0	0	0	0
OK	1000-0099-115-D3002	D3002	CO1120	SOG	Coho	2014 SOG Jun Jul Ricker 2014-10	SOG	SW	2014	2014-07-06	Summer			L	Y	Juvenile		Wild	1000-0099-S-98			181	70	M				Trawl	P013	DI	VIN	50.3394	-125.47	1000-0099-115-D3002	Mixed	NO	AvgCopy	0	0	0	2386.32	0	0	0	0	0	0	0	0
OK	1000-0099-115-D3006	D3006	CO1124	SOG	Coho	2014 SOG Jun Jul Ricker 2014-10	SOG	SW	2014	2014-07-06	Summer			L	Y	Juvenile		Wild	1000-0099-S-98			189	75	M	shared with Meredith #1081			Trawl	P013	DI	VIN	50.3394	-125.47	1000-0099-115-D3006	Mixed	NO	AvgCopy	0	0	0	39221.4	0	0	0	0	0	0	0	0
OK	1000-0099-115-D3020	D3020	CO1169	SOG	Coho	2014 SOG Jun Jul Ricker 2014-10	SOG	SW	2014	2014-07-06	Summer			L	Y	Juvenile		Hatchery	1000-0099-S-101			178	59	M				Trawl	P013	DI	VIN	50.3069	-125.297	1000-0099-115-D3020	Mixed	NO	AvgCopy	0	0	0	185528	0	0	0	0	0	0	0	3.50668
OK	1000-0099-115-D3022	D3022		SOG	Coho	2014 SOG Jun Jul Ricker 2014-10	SOG	SW	2014	2014-07-06	Summer			L	Y	Juvenile		Wild	1000-0099-S-104			181	82	F				Trawl	P013	DI	VIN	50.3273	-125.097	1000-0099-115-D3022	Mixed	NO	AvgCopy	0	0	0	20332.7	0	0	0	0	0	0	0	0
OK	1000-0099-115-D3033	D3033		SOG	Coho	2014 SOG Jun Jul Ricker 2014-10	SOG	SW	2014	2014-07-06	Summer			L	Y	Juvenile		Hatchery	1000-0099-S-105			200	99	F	sea lice			Trawl	P013	DI	VIN	50.3118	-125.042	1000-0099-115-D3033	Mixed	NO	AvgCopy	0	0	0	9.50123	0	0	0	0	0	0	0	5267.31
OK	1000-0099-115-D3041	D3041		SOG	Coho	2014 SOG Jun Jul Ricker 2014-10	SOG	SW	2014	2014-07-06	Summer			L	Y	Juvenile		Wild	1000-0099-S-108			220	123	M				Trawl	P013	DI	VIN	50.2694	-125.014	1000-0099-115-D3041	Mixed	NO	AvgCopy	0	0	0	50.1268	0	0	0	0	0	0	0	0
OK	1000-0099-115-D3042	D3042		SOG	Coho	2014 SOG Jun Jul Ricker 2014-10	SOG	SW	2014	2014-07-06	Summer			L	Y	Juvenile		Wild	1000-0099-S-108			179	60					Trawl	P013	DI	VIN	50.2694	-125.014	1000-0099-115-D3042	Mixed	NO	AvgCopy	0	0	0	2401.09	0	0	0	0	0	0	0	1817.55
OK	1000-0099-115-D3045	D3045		SOG	Coho	2014 SOG Jun Jul Ricker 2014-10	SOG	SW	2014	2014-07-06	Summer			L	Y	Juvenile		Hatchery	1000-0099-S-108			185	76	F				Trawl	P013	DI	VIN	50.2694	-125.014	1000-0099-115-D3045	Mixed	NO	AvgCopy	0	0	0	4684.76	0	0	0	0	0	0	0	0
OK	1000-0099-115-D3051	D3051		SOG	Coho	2014 SOG Jun Jul Ricker 2014-10	SOG	SW	2014	2014-07-06	Summer			L	Y	Juvenile		Wild	1000-0099-S-111			152	37	M	shared with Meredith #1459			Trawl	P013	DI	VIN	50.1882	-124.994	1000-0099-115-D3051	Mixed	NO	AvgCopy	0	0	0	5.94032	0	0	0	0	0	0	0	0
OK	1000-0099-115-D3053	D3053		SOG	Coho	2014 SOG Jun Jul Ricker 2014-10	SOG	SW	2014	2014-07-06	Summer			L	Y	Juvenile		Wild	1000-0099-S-110			187	74	F				Trawl	P013	DI	VIN	50.2561	-125.013	1000-0099-115-D3053	Mixed	NO	AvgCopy	0	0	0	54.6103	0	0	0	0	0	0	0	0
OK	1000-0099-115-D3057	D3057		SOG	Coho	2014 SOG Jun Jul Ricker 2014-10	SOG	SW	2014	2014-07-06	Summer			D	Y	Juvenile		Hatchery	1000-0099-S-112			188	85	M	long time in net due to lots of herring			Trawl	P013	DI	VIN	50.1485	-125.051	1000-0099-115-D3057	Mixed	NO	AvgCopy	0	0	0	72.8535	0	0	0	0	0	0	0	0
OK	1000-0099-115-D3061	D3061		SOG	Coho	2014 SOG Jun Jul Ricker 2014-10	SOG	SW	2014	2014-07-06	Summer			D	Y	Juvenile		Wild	1000-0099-S-112			201	110	F	long time in net due to lots of herring			Trawl	P013	DI	VIN	50.1485	-125.051	1000-0099-115-D3061	Mixed	NO	AvgCopy	0	0	0	253.267	0	0	0	0	0	0	0	0
OK	1000-0099-115-D3062	D3062		SOG	Coho	2014 SOG Jun Jul Ricker 2014-10	SOG	SW	2014	2014-07-06	Summer			D	Y	Juvenile		Hatchery	1000-0099-S-112			192	86	M	long time in net due to lots of herring			Trawl	P013	DI	VIN	50.1485	-125.051	1000-0099-115-D3062	Mixed	NO	AvgCopy	0	0	0	1.32172e+06	0	0	0	0	0	0	0	0
OK	1000-0099-115-D3063	D3063		SOG	Coho	2014 SOG Jun Jul Ricker 2014-10	SOG	SW	2014	2014-07-06	Summer			D	Y	Juvenile		Wild	1000-0099-S-112			186	81	F	long time in net due to lots of herring			Trawl	P013	DI	VIN	50.1485	-125.051	1000-0099-115-D3063	Mixed	NO	AvgCopy	0	0	0	352.508	0	0	0	0	0	0	0	0
OK	1000-0099-115-D3064	D3064		SOG	Coho	2014 SOG Jun Jul Ricker 2014-10	SOG	SW	2014	2014-07-06	Summer			D	Y	Juvenile		Hatchery	1000-0099-S-112			187	86	F	long time in net due to lots of herring			Trawl	P013	DI	VIN	50.1485	-125.051	1000-0099-115-D3064	Mixed	NO	AvgCopy	0	0	0	45.2671	0	0	0	0	0	0	0	0
OK	1000-0099-115-D3067	D3067		SOG	Coho	2014 SOG Jun Jul Ricker 2014-10	SOG	SW	2014	2014-07-06	Summer			L	Y	Juvenile		Wild	1000-0099-S-113			225	155	F				Trawl	P013	DI	VIN	50.0832	-125.099	1000-0099-115-D3067	Mixed	NO	AvgCopy	0	0	0	5044.38	0	0	0	0	0	0	0	0
OK	1000-0099-115-D3068	D3068		SOG	Coho	2014 SOG Jun Jul Ricker 2014-10	SOG	SW	2014	2014-07-06	Summer			L	Y	Juvenile		Hatchery	1000-0099-S-113			216	109	M				Trawl	P013	DI	VIN	50.0832	-125.099	1000-0099-115-D3068	Mixed	NO	AvgCopy	0	0	0	714.102	0	0	0	0	0	0	0	0
OK	1000-0099-115-D3069	D3069		SOG	Coho	2014 SOG Jun Jul Ricker 2014-10	SOG	SW	2014	2014-07-06	Summer			L	Y	Juvenile		Wild	1000-0099-S-113			208	113	F	really nasty gills			Trawl	P013	DI	VIN	50.0832	-125.099	1000-0099-115-D3069	Mixed	NO	AvgCopy	0	0	0	102843	0	0	0	0	0	0	0	0
OK	1000-0099-115-D3071	D3071		SOG	Coho	2014 SOG Jun Jul Ricker 2014-10	SOG	SW	2014	2014-07-06	Summer			L	Y	Juvenile		Wild	1000-0099-S-113			210	106	M				Trawl	P013	DI	VIN	50.0832	-125.099	1000-0099-115-D3071	Mixed	NO	AvgCopy	0	0	0	31844.8	0	0	0	0	0	0	0	0
OK	1000-0099-115-D3076	D3076	CO1357	SOG	Coho	2014 SOG Jun Jul Ricker 2014-10	SOG	SW	2014	2014-07-07	Summer			D	Y	Juvenile		Wild	1000-0099-S-114			240	112	F				Trawl	P013	DI	VIN	49.9927	-125.086	1000-0099-115-D3076	Mixed	NO	AvgCopy	0	0	0	3425.9	0	0	0	0	0	0	0	0
OK	1000-0099-115-D3077	D3077	CO1358	SOG	Coho	2014 SOG Jun Jul Ricker 2014-10	SOG	SW	2014	2014-07-07	Summer			D	Y	Juvenile		Wild	1000-0099-S-114			173	54	F				Trawl	P013	DI	VIN	49.9927	-125.086	1000-0099-115-D3077	Mixed	NO	AvgCopy	0	0	0	2277.44	0	0	0	0	0	0	0	0
OK	1000-0099-115-D3079	D3079	CO1359	SOG	Coho	2014 SOG Jun Jul Ricker 2014-10	SOG	SW	2014	2014-07-07	Summer			D	Y	Juvenile		Hatchery	1000-0099-S-114			202	92	M				Trawl	P013	DI	VIN	49.9927	-125.086	1000-0099-115-D3079	Mixed	NO	AvgCopy	0	0	0	22825	0	0	0	0	0	0	10.9214	0
OK	1000-0099-115-D3080	D3080	CO1360	SOG	Coho	2014 SOG Jun Jul Ricker 2014-10	SOG	SW	2014	2014-07-07	Summer			D	Y	Juvenile		Hatchery	1000-0099-S-114			204	92	F				Trawl	P013	DI	VIN	49.9927	-125.086	1000-0099-115-D3080	Mixed	NO	AvgCopy	0	0	0	2860.9	0	0	0	0	0	0	0	0
OK	1000-0099-115-D3082	D3082	CO1362	SOG	Coho	2014 SOG Jun Jul Ricker 2014-10	SOG	SW	2014	2014-07-07	Summer			L	Y	Juvenile		Wild	1000-0099-S-114			178	60	F				Trawl	P013	DI	VIN	49.9927	-125.086	1000-0099-115-D3082	Mixed	NO	AvgCopy	0	0	0	150.133	0	0	0	0	0	0	0	0
OK	1000-0099-115-D3091	D3091	CO1380	SOG	Coho	2014 SOG Jun Jul Ricker 2014-10	SOG	SW	2014	2014-07-07	Summer			L	Y	Juvenile		Wild	1000-0099-S-116			187	82	F				Trawl	P015	NSOG	VIS	49.9647	-124.971	1000-0099-115-D3091	Mixed	NO	AvgCopy	0	0	0	7393.25	0	0	0	0	0	0.639006	0	0
OK	1000-0099-115-D3095	D3095	CO1384	SOG	Coho	2014 SOG Jun Jul Ricker 2014-10	SOG	SW	2014	2014-07-07	Summer			L	Y	Juvenile		Hatchery	1000-0099-S-116			177	53	M				Trawl	P015	NSOG	VIS	49.9647	-124.971	1000-0099-115-D3095	Mixed	NO	AvgCopy	0	0	0	956.262	6.82196	0	0	0	0	0	0	0
OK	1000-0099-115-D3096	D3096	CO1416	SOG	Coho	2014 SOG Jun Jul Ricker 2014-10	SOG	SW	2014	2014-07-07	Summer			L	Y	Juvenile		Wild	1000-0099-S-117			258	202	M	shared with Meredith #1337 / Jack			Trawl	P015	NSOG	VIS	49.9175	-124.925	1000-0099-115-D3096	Mixed	NO	AvgCopy	0	0	0	36776.9	0	0	0	0	0	0	36.7161	0
OK	1000-0099-115-D3098	D3098	CO1438	SOG	Coho	2014 SOG Jun Jul Ricker 2014-10	SOG	SW	2014	2014-07-07	Summer			L	Y	Juvenile		Wild	1000-0099-S-119			177	71	M				Trawl	P014	NSOG	VIS	49.8313	-124.973	1000-0099-115-D3098	Mixed	NO	AvgCopy	0	0	0	6630.97	0	0	0	0	0	0	0	0
OK	1000-0099-115-D3099	D3099	CO1439	SOG	Coho	2014 SOG Jun Jul Ricker 2014-10	SOG	SW	2014	2014-07-07	Summer			L	Y	Juvenile		Hatchery	1000-0099-S-119			181	70	M				Trawl	P014	NSOG	VIS	49.8313	-124.973	1000-0099-115-D3099	Mixed	NO	AvgCopy	0	0	0	4769.62	0	0	0	0	0	0	0	0
OK	1000-0099-115-D3100	D3100	CO1440	SOG	Coho	2014 SOG Jun Jul Ricker 2014-10	SOG	SW	2014	2014-07-07	Summer			L	Y	Juvenile		Wild	1000-0099-S-119			156	40	F	sea lice			Trawl	P014	NSOG	VIS	49.8313	-124.973	1000-0099-115-D3100	Mixed	NO	AvgCopy	0	0	0	220.44	0	0	0	0	0	0	0	0
OK	1000-0099-115-D3102	D3102	CO1442	SOG	Coho	2014 SOG Jun Jul Ricker 2014-10	SOG	SW	2014	2014-07-07	Summer			L	Y	Juvenile		Hatchery	1000-0099-S-119			204	100	F				Trawl	P014	NSOG	VIS	49.8313	-124.973	1000-0099-115-D3102	Mixed	NO	AvgCopy	0	0	0	1.11497e+06	0	0	0	0	0	0	0	71.0735
OK	1000-0099-115-D3104	D3104	CO1444	SOG	Coho	2014 SOG Jun Jul Ricker 2014-10	SOG	SW	2014	2014-07-07	Summer			L	Y	Juvenile		Hatchery	1000-0099-S-119			184	61					Trawl	P014	NSOG	VIS	49.8313	-124.973	1000-0099-115-D3104	Mixed	NO	AvgCopy	0	0	0	22.7167	0	0	0	0	0	0	0	0
OK	1000-0099-115-D3109	D3109	CO1449	SOG	Coho	2014 SOG Jun Jul Ricker 2014-10	SOG	SW	2014	2014-07-07	Summer			L	Y	Juvenile		Hatchery	1000-0099-S-120			164	44	F				Trawl	P015	NSOG	VIS	49.9057	-124.786	1000-0099-115-D3109	Mixed	NO	AvgCopy	0	0	0	3602.22	463.973	0	0	0	0	0	0	0
OK	1000-0099-115-D3110	D3110	CO1450	SOG	Coho	2014 SOG Jun Jul Ricker 2014-10	SOG	SW	2014	2014-07-07	Summer			L	Y	Juvenile		Hatchery	1000-0099-S-120			183	68					Trawl	P015	NSOG	VIS	49.9057	-124.786	1000-0099-115-D3110	Mixed	NO	AvgCopy	0	0	0	21.1433	0	0	0	0	0	0	0	0
OK	1000-0099-115-D3122	D3122	CO1473	SOG	Coho	2014 SOG Jun Jul Ricker 2014-10	SOG	SW	2014	2014-07-07	Summer			L	Y	Juvenile		Wild	1000-0099-S-122			165	54	F				Trawl	P015	NSOG	VIS	49.9344	-124.723	1000-0099-115-D3122	Mixed	NO	AvgCopy	NA	0	0	722634	0	0	0	0	0	0	0	0
OK	1000-0099-115-D3123	D3123	CO1474	SOG	Coho	2014 SOG Jun Jul Ricker 2014-10	SOG	SW	2014	2014-07-07	Summer			L	Y	Juvenile		Hatchery	1000-0099-S-122			197	96	M				Trawl	P015	NSOG	VIS	49.9344	-124.723	1000-0099-115-D3123	Mixed	NO	AvgCopy	0	0	0	2250.85	0	0	0	0	0	0	0	0
OK	1000-0099-115-D3125	D3125	CO1476	SOG	Coho	2014 SOG Jun Jul Ricker 2014-10	SOG	SW	2014	2014-07-07	Summer			L	Y	Juvenile		Wild	1000-0099-S-122			199	101	M				Trawl	P015	NSOG	VIS	49.9344	-124.723	1000-0099-115-D3125	Mixed	NO	AvgCopy	0	0	0	65197	3.45475	0	0	0	0	0	0	0
OK	1000-0099-115-D3126	D3126	CO1477	SOG	Coho	2014 SOG Jun Jul Ricker 2014-10	SOG	SW	2014	2014-07-07	Summer			L	Y	Juvenile		Hatchery	1000-0099-S-122			177	65	F				Trawl	P015	NSOG	VIS	49.9344	-124.723	1000-0099-115-D3126	Mixed	NO	AvgCopy	0	0	0	841684	0	0	0	0	0	0	0	0
OK	1000-0099-115-D3128	D3128	CO1479	SOG	Coho	2014 SOG Jun Jul Ricker 2014-10	SOG	SW	2014	2014-07-07	Summer			L	Y	Juvenile		Wild	1000-0099-S-122			174	60	M				Trawl	P015	NSOG	VIS	49.9344	-124.723	1000-0099-115-D3128	Mixed	NO	AvgCopy	0	0	0	5591.95	0	0	0	0	0	0	0	5692.85
OK	1000-0099-115-D3168	D3168		SOG	Coho	2014 SOG Jun Jul Ricker 2014-10	SOG	SW	2014	2014-07-08	Summer			L	Y	Juvenile		Wild	1000-0099-S-127			203	110	M				Trawl	P015	NSOG	VIS	50.2117	-124.785	1000-0099-115-D3168	Mixed	NO	AvgCopy	0	0	0	10522.8	0	0	0	0	0	0	0	0.358044
OK	1000-0100-115-D4075	D4075		SOG	Coho	2014 SOG Sept Ricker 2014-11	SOG	SW	2014	2014-09-17	Fall			L	Y	Juvenile		Wild	1000-0100-S-8			225	135	M				Trawl	P029	SSOG	VIS	48.9	-123.315	1000-0100-115-D4075	Mixed	NO	AvgCopy	0	0	0	4853.15	3.51817	0	0	0	0	0	0	0
OK	1000-0100-115-D4078	D4078		SOG	Coho	2014 SOG Sept Ricker 2014-11	SOG	SW	2014	2014-09-17	Fall			L	Y	Juvenile		Hatchery	1000-0100-S-8			239	160	F				Trawl	P029	SSOG	VIS	48.9	-123.315	1000-0100-115-D4078	Mixed	NO	AvgCopy	0	0	0	6018.37	6.93321	0	0	0	0	0	0	0
OK	1000-0100-115-D4083	D4083		SOG	Coho	2014 SOG Sept Ricker 2014-11	SOG	SW	2014	2014-09-18	Fall			L	Y	Juvenile		Hatchery	1000-0100-S-9			270	221	M				Trawl	P013	DI	VIN	50.0058	-125.116	1000-0100-115-D4083	Mixed	NO	AvgCopy	0	0	0	17118.8	0	0	0	0	0	0	0	0
OK	1000-0100-115-D4084	D4084		SOG	Coho	2014 SOG Sept Ricker 2014-11	SOG	SW	2014	2014-09-18	Fall			L	Y	Juvenile		Wild	1000-0100-S-9			252	181	M				Trawl	P013	DI	VIN	50.0058	-125.116	1000-0100-115-D4084	Mixed	NO	AvgCopy	0	0	0	8286.86	0	0	0	0	0	0	0	0
OK	1000-0100-115-D4086	D4086		SOG	Coho	2014 SOG Sept Ricker 2014-11	SOG	SW	2014	2014-09-18	Fall			L	Y	Juvenile		Hatchery	1000-0100-S-9			234	146	M				Trawl	P013	DI	VIN	50.0058	-125.116	1000-0100-115-D4086	Mixed	NO	AvgCopy	0	0	0	12098	0	0	0	0	0	0	0	0
OK	1000-0100-115-D4099	D4099		SOG	Coho	2014 SOG Sept Ricker 2014-11	SOG	SW	2014	2014-09-18	Fall			L	Y	Juvenile		Hatchery	1000-0100-S-11			221	119	M				Trawl	P013	DI	VIN	50.1222	-125.124	1000-0100-115-D4099	Mixed	NO	AvgCopy	0	0	0	39384	0	0	0	0	0	0	0	0
OK	1000-0100-115-D4100	D4100		SOG	Coho	2014 SOG Sept Ricker 2014-11	SOG	SW	2014	2014-09-18	Fall			L	Y	Juvenile		Wild	1000-0100-S-11			218	118	F				Trawl	P013	DI	VIN	50.1222	-125.124	1000-0100-115-D4100	Mixed	NO	AvgCopy	0	0	0	3105.85	0	0	0	0	0	0	0	0
OK	1000-0100-115-D4102	D4102		SOG	Coho	2014 SOG Sept Ricker 2014-11	SOG	SW	2014	2014-09-18	Fall			L	Y	Juvenile		Wild	1000-0100-S-11			177	60	M				Trawl	P013	DI	VIN	50.1222	-125.124	1000-0100-115-D4102	Mixed	NO	AvgCopy	0	0	0	10382	0	0	0	0	0	0	0	0
OK	1000-0100-115-D4111	D4111		SOG	Coho	2014 SOG Sept Ricker 2014-11	SOG	SW	2014	2014-09-18	Fall			L	Y	Juvenile		Hatchery	1000-0100-S-13			266	209	F				Trawl	P013	DI	VIN	50.204	-125.004	1000-0100-115-D4111	Mixed	NO	AvgCopy	0	0	0	13414	0	0	0	0	0	0	0	0
OK	1000-0100-115-D4112	D4112		SOG	Coho	2014 SOG Sept Ricker 2014-11	SOG	SW	2014	2014-09-18	Fall			L	Y	Juvenile		Wild	1000-0100-S-13			237	144	F				Trawl	P013	DI	VIN	50.204	-125.004	1000-0100-115-D4112	Mixed	NO	AvgCopy	0	0	0	23177.8	0	0	0	0	0	0	0	0
OK	1000-0100-115-D4114	D4114		SOG	Coho	2014 SOG Sept Ricker 2014-11	SOG	SW	2014	2014-09-18	Fall			L	Y	Juvenile		Wild	1000-0100-S-13			236	148	F				Trawl	P013	DI	VIN	50.204	-125.004	1000-0100-115-D4114	Mixed	NO	AvgCopy	0	0	0	191.704	0	0	0	0	0	0	0	0
OK	1000-0100-115-D4115	D4115		SOG	Coho	2014 SOG Sept Ricker 2014-11	SOG	SW	2014	2014-09-18	Fall			L	Y	Juvenile		Hatchery	1000-0100-S-14			252	174	F				Trawl	P013	DI	VIN	50.2621	-125.011	1000-0100-115-D4115	Mixed	NO	AvgCopy	0	0	0	80094.5	0	0	0	0	0	0	0	0
OK	1000-0100-115-D4158	D4158		SOG	Coho	2014 SOG Sept Ricker 2014-11	SOG	SW	2014	2014-09-19	Fall			L	Y	Juvenile		Wild	1000-0100-S-20			239	144	F				Trawl	P013	DI	VIN	50.3202	-125.025	1000-0100-115-D4158	Mixed	NO	AvgCopy	0	0	0	463.518	0	0	0	0	0	0	0	0
OK	1000-0100-115-D4159	D4159		SOG	Coho	2014 SOG Sept Ricker 2014-11	SOG	SW	2014	2014-09-19	Fall			L	Y	Juvenile		Hatchery	1000-0100-S-20			282	266	M				Trawl	P013	DI	VIN	50.3202	-125.025	1000-0100-115-D4159	Mixed	NO	AvgCopy	0	0	0	6.96858	0	0	0	0	0	0	0	0
OK	1000-0100-115-D4161	D4161		SOG	Coho	2014 SOG Sept Ricker 2014-11	SOG	SW	2014	2014-09-19	Fall			L	Y	Juvenile		Hatchery	1000-0100-S-20			296	335	M	gonads well developed, possible Jack			Trawl	P013	DI	VIN	50.3202	-125.025	1000-0100-115-D4161	Mixed	NO	AvgCopy	0	0	0	84405.8	0	0	0	0	0	0	0	0
OK	1000-0100-115-D4171	D4171		SOG	Coho	2014 SOG Sept Ricker 2014-11	SOG	SW	2014	2014-09-19	Fall			L	Y	Juvenile		Hatchery	1000-0100-S-22			264	212	M				Trawl	P015	NSOG	VIS	50.3065	-124.879	1000-0100-115-D4171	Mixed	NO	AvgCopy	0	0	0	24411.6	0	0	0	0	0	0	0	0
OK	1000-0100-115-D4183	D4183		SOG	Coho	2014 SOG Sept Ricker 2014-11	SOG	SW	2014	2014-09-19	Fall			L	Y	Juvenile		Hatchery	1000-0100-S-23			229	152	M				Trawl	P015	NSOG	VIS	50.344	-124.748	1000-0100-115-D4183	Mixed	NO	AvgCopy	0	0	0	17176.8	0	0	0	0	0	0	0	0
OK	1000-0100-115-D4293	D4293		SOG	Coho	2014 SOG Sept Ricker 2014-11	SOG	SW	2014	2014-09-29	Fall			L	Y	Juvenile		Wild	1000-0100-S-38			229	147	F	pale liver			Trawl	P015	NSOG	VIS	49.7925	-124.574	1000-0100-115-D4293	Mixed	NO	AvgCopy	0	0	0	0	0	0	0	0	0	0	0	0
OK	1000-0100-115-D4294	D4294		SOG	Coho	2014 SOG Sept Ricker 2014-11	SOG	SW	2014	2014-09-29	Fall			L	Y	Juvenile		Wild	1000-0100-S-39			213	120	M				Trawl	P015	NSOG	VIS	49.8751	-124.693	1000-0100-115-D4294	Mixed	NO	AvgCopy	0	0	0	7260.88	0	0	0	0	0	0	0	0
OK	1000-0100-115-D4303	D4303		SOG	Coho	2014 SOG Sept Ricker 2014-11	SOG	SW	2014	2014-09-29	Fall			L	Y	Juvenile		Wild	1000-0100-S-40			294	310	M				Trawl	P014	NSOG	VIS	49.8431	-124.794	1000-0100-115-D4303	Mixed	NO	AvgCopy	0	0	0	19038.6	0	0	0	0	0	0	0	0
OK	1000-0100-115-D4308	D4308		SOG	Coho	2014 SOG Sept Ricker 2014-11	SOG	SW	2014	2014-09-29	Fall			L	Y	Juvenile		Wild	1000-0100-S-40			272	231	M				Trawl	P014	NSOG	VIS	49.8431	-124.794	1000-0100-115-D4308	Mixed	NO	AvgCopy	0	0	0	704.979	0	0	0	0	0	0	0	0
OK	1000-0100-115-D4309	D4309		SOG	Coho	2014 SOG Sept Ricker 2014-11	SOG	SW	2014	2014-09-29	Fall			L	Y	Juvenile		Hatchery	1000-0100-S-40			262	200	F				Trawl	P014	NSOG	VIS	49.8431	-124.794	1000-0100-115-D4309	Mixed	NO	AvgCopy	0	0	0	24865.5	0	0	0	0	0	0	0	0
OK	1000-0100-115-D4317	D4317		SOG	Coho	2014 SOG Sept Ricker 2014-11	SOG	SW	2014	2014-09-29	Fall			L	Y	Juvenile		Hatchery	1000-0100-S-41			284	281	F				Trawl	P014	NSOG	VIS	49.8802	-124.879	1000-0100-115-D4317	Mixed	NO	AvgCopy	0	0	0	0	0	0	0	0	0	0	0	0
OK	1000-0100-115-D4329	D4329		SOG	Coho	2014 SOG Sept Ricker 2014-11	SOG	SW	2014	2014-09-29	Fall			L	Y	Juvenile		Hatchery	1000-0100-S-43			250	174	F				Trawl	P013	DI	VIN	49.9947	-125.047	1000-0100-115-D4329	Mixed	NO	AvgCopy	0	0	0	938.571	0	0	0	0	0	0	0	0
OK	1000-0100-115-D4335	D4335		SOG	Coho	2014 SOG Sept Ricker 2014-11	SOG	SW	2014	2014-09-30	Fall			L	Y	Juvenile		Hatchery	1000-0100-S-44			256	187	M				Trawl	P013	DI	VIN	49.9705	-125.104	1000-0100-115-D4335	Mixed	NO	AvgCopy	0	0	0	6620.61	0	0	0	0	0	0	0	0
OK	1000-0100-115-D4337	D4337		SOG	Coho	2014 SOG Sept Ricker 2014-11	SOG	SW	2014	2014-09-30	Fall			L	Y	Juvenile		Wild	1000-0100-S-44			276	252	M				Trawl	P013	DI	VIN	49.9705	-125.104	1000-0100-115-D4337	Mixed	NO	AvgCopy	0	0	0	4335.49	0	0	0	0	0	0	0	0
OK	1000-0100-115-D4338	D4338		SOG	Coho	2014 SOG Sept Ricker 2014-11	SOG	SW	2014	2014-09-30	Fall			L	Y	Juvenile		Wild	1000-0100-S-44			239	158	M				Trawl	P013	DI	VIN	49.9705	-125.104	1000-0100-115-D4338	Mixed	NO	AvgCopy	0	0	0	1649.61	0	0	0	0	0	0	0	0
OK	1000-0100-115-D4349	D4349		SOG	Coho	2014 SOG Sept Ricker 2014-11	SOG	SW	2014	2014-09-30	Fall			L	Y	Juvenile		Hatchery	1000-0100-S-46			238	157	U				Trawl	P014	NSOG	VIS	49.9077	-125.052	1000-0100-115-D4349	Mixed	NO	AvgCopy	0	0	0	25187.6	0	0	0	0	0	0	0	0
OK	1000-0100-115-D4355	D4355		SOG	Coho	2014 SOG Sept Ricker 2014-11	SOG	SW	2014	2014-09-30	Fall			L	Y	Juvenile		Hatchery	1000-0100-S-47			236	160	M				Trawl	P014	NSOG	VIS	49.854	-125.045	1000-0100-115-D4355	Mixed	NO	AvgCopy	0	0	0	1650.78	0	0	0	0	0	0	0	0
OK	1000-0100-115-D4359	D4359		SOG	Coho	2014 SOG Sept Ricker 2014-11	SOG	SW	2014	2014-09-30	Fall			L	Y	Juvenile		Wild	1000-0100-S-47			290	284	M				Trawl	P014	NSOG	VIS	49.854	-125.045	1000-0100-115-D4359	Mixed	NO	AvgCopy	0	0	0	1608.81	0	0	0	0	0	0	34.7199	0
OK	1000-0100-115-D4373	D4373		SOG	Coho	2014 SOG Sept Ricker 2014-11	SOG	SW	2014	2014-09-30	Fall			L	Y	Juvenile		Wild	1000-0100-S-51			225	188	M	nematode on spleen/liver			Trawl	P014	NSOG	VIS	49.8203	-124.754	1000-0100-115-D4373	Mixed	NO	AvgCopy	0	0	0	561.719	0	0	0	0	0	0	0	0
OK	1000-0100-115-D4376	D4376		SOG	Coho	2014 SOG Sept Ricker 2014-11	SOG	SW	2014	2014-09-30	Fall			L	Y	Juvenile		Hatchery	1000-0100-S-51			274	253	F				Trawl	P014	NSOG	VIS	49.8203	-124.754	1000-0100-115-D4376	Mixed	NO	AvgCopy	0	0	0	4910.49	0	0	0	0	0	0	0	NA
OK	1000-0100-115-D4378	D4378		SOG	Coho	2014 SOG Sept Ricker 2014-11	SOG	SW	2014	2014-09-30	Fall			L	Y	Juvenile		Hatchery	1000-0100-S-51			286	291	M				Trawl	P014	NSOG	VIS	49.8203	-124.754	1000-0100-115-D4378	Mixed	NO	AvgCopy	0	0	0	9602.55	0	0	0	0	0	0	0	0
OK	1000-0100-115-D4507	D4507		SOG	Coho	2014 SOG Sept Ricker 2014-11	SOG	SW	2014	2014-10-02	Fall			L	Y	Juvenile		Hatchery	1000-0100-S-64			273	215	M				Trawl	P029	SSOG	VIS	49.258	-123.454	1000-0100-115-D4507	Mixed	NO	AvgCopy	0	0	0	6693.79	0	0	0	0	0	0	0	0
OK	1000-0100-115-D4523	D4523		SOG	Coho	2014 SOG Sept Ricker 2014-11	SOG	SW	2014	2014-10-02	Fall			L	Y	Juvenile		Hatchery	1000-0100-S-65			241	153	F				Trawl	P029	SSOG	VIS	49.2217	-123.523	1000-0100-115-D4523	Mixed	NO	AvgCopy	0	0	0	10146.6	0	0	0	0	0	0	0	0
OK	1000-0100-115-D4525	D4525		SOG	Coho	2014 SOG Sept Ricker 2014-11	SOG	SW	2014	2014-10-02	Fall			L	Y	Juvenile		Wild	1000-0100-S-65			263	224	F				Trawl	P029	SSOG	VIS	49.2217	-123.523	1000-0100-115-D4525	Mixed	NO	AvgCopy	0	0	0	12762.3	0	0	0	0	0	0	0	0
OK	1000-0100-115-D4527	D4527		SOG	Coho	2014 SOG Sept Ricker 2014-11	SOG	SW	2014	2014-10-02	Fall			L	Y	Juvenile		Wild	1000-0100-S-66			287	285	M				Trawl	P029	SSOG	VIS	49.192	-123.593	1000-0100-115-D4527	Mixed	NO	AvgCopy	0	0	0	7393.56	0	0	0	0	0	0	0	0
OK	1000-0100-115-D4541	D4541		SOG	Coho	2014 SOG Sept Ricker 2014-11	SOG	SW	2014	2014-10-02	Fall			L	Y	Juvenile		Hatchery	1000-0100-S-68			253	203	F				Trawl	P017	SSOG	VIS	49.21	-123.752	1000-0100-115-D4541	Mixed	NO	AvgCopy	0	0	0	12461.3	0	0	0	0	0	0	0	0
OK	1000-0100-115-D4543	D4543		SOG	Coho	2014 SOG Sept Ricker 2014-11	SOG	SW	2014	2014-10-02	Fall			L	Y	Juvenile		Wild	1000-0100-S-68			220	127	M				Trawl	P017	SSOG	VIS	49.21	-123.752	1000-0100-115-D4543	Mixed	NO	AvgCopy	0	0	0	1578.58	0	0	0	0	0	0	0	583295
OK	1000-0100-115-D4545	D4545		SOG	Coho	2014 SOG Sept Ricker 2014-11	SOG	SW	2014	2014-10-02	Fall			L	Y	Juvenile		Wild	1000-0100-S-68			246	165	F	nematodes in cavity			Trawl	P017	SSOG	VIS	49.21	-123.752	1000-0100-115-D4545	Mixed	NO	AvgCopy	0	0	0	39998.5	0	0	0	0	0	0	0	40.1178
OK	1000-0100-115-D4553	D4553		SOG	Coho	2014 SOG Sept Ricker 2014-11	SOG	SW	2014	2014-10-02	Fall			L	Y	Juvenile		Wild	1000-0100-S-69			246	163	M				Trawl	P017	SSOG	VIS	49.2427	-123.794	1000-0100-115-D4553	Mixed	NO	AvgCopy	0	0	0	0	0	0	0	0	0	0	0	86.0137
OK	1000-0100-115-D4555	D4555		SOG	Coho	2014 SOG Sept Ricker 2014-11	SOG	SW	2014	2014-10-02	Fall			L	Y	Juvenile		Wild	1000-0100-S-69			245	168	F				Trawl	P017	SSOG	VIS	49.2427	-123.794	1000-0100-115-D4555	Mixed	NO	AvgCopy	0	0	0	34058.9	0	0	0	0	0	0	0	0
OK	1000-0100-115-D4557	D4557		SOG	Coho	2014 SOG Sept Ricker 2014-11	SOG	SW	2014	2014-10-02	Fall			L	Y	Juvenile		Wild	1000-0100-S-69			281	273	F				Trawl	P017	SSOG	VIS	49.2427	-123.794	1000-0100-115-D4557	Mixed	NO	AvgCopy	0	0	0	98987.2	0	0	0	0	0	0	0	0
OK	1000-0100-115-D4631	D4631		SOG	Coho	2014 SOG Sept Ricker 2014-11	SOG	SW	2014	2014-10-04	Fall			L	Y	Juvenile		Hatchery	1000-0100-S-81			283	307	F				Trawl	P014	NSOG	VIS	49.7283	-124.676	1000-0100-115-D4631	Mixed	NO	AvgCopy	0	0	0	2055.03	0	0	0	0	0	0	0	0
OK	1000-0100-115-D4632	D4632		SOG	Coho	2014 SOG Sept Ricker 2014-11	SOG	SW	2014	2014-10-04	Fall			L	Y	Juvenile		Wild	1000-0100-S-81			256	191	M				Trawl	P014	NSOG	VIS	49.7283	-124.676	1000-0100-115-D4632	Mixed	NO	AvgCopy	0	0	0	4084	0	0	0	0	0	0	0	0
OK	1000-0100-115-D4633	D4633		SOG	Coho	2014 SOG Sept Ricker 2014-11	SOG	SW	2014	2014-10-04	Fall			L	Y	Juvenile		Wild	1000-0100-S-81			270	234	F				Trawl	P014	NSOG	VIS	49.7283	-124.676	1000-0100-115-D4633	Mixed	NO	AvgCopy	0	0	0	154969	191.673	0	0	0	0	0	0	0
OK	1000-0100-115-D4634	D4634		SOG	Coho	2014 SOG Sept Ricker 2014-11	SOG	SW	2014	2014-10-04	Fall			L	Y	Juvenile		Wild	1000-0100-S-81			278	264	M				Trawl	P014	NSOG	VIS	49.7283	-124.676	1000-0100-115-D4634	Mixed	NO	AvgCopy	0	0	0	329.675	0	0	0	0	0	0	0	0
OK	1000-0100-115-D4635	D4635		SOG	Coho	2014 SOG Sept Ricker 2014-11	SOG	SW	2014	2014-10-04	Fall			L	Y	Juvenile		Hatchery	1000-0100-S-81			278	258	F				Trawl	P014	NSOG	VIS	49.7283	-124.676	1000-0100-115-D4635	Mixed	NO	AvgCopy	0	0	0	1207.93	0	0	0	0	0	0	0	0
OK	1000-0100-115-D4636	D4636		SOG	Coho	2014 SOG Sept Ricker 2014-11	SOG	SW	2014	2014-10-04	Fall			L	Y	Juvenile		Wild	1000-0100-S-81			263	213	M				Trawl	P014	NSOG	VIS	49.7283	-124.676	1000-0100-115-D4636	Mixed	NO	AvgCopy	0	0	0	868.689	0	0	0	0	0	0	0	0
OK	1000-0100-115-D4649	D4649		SOG	Coho	2014 SOG Sept Ricker 2014-11	SOG	SW	2014	2014-10-04	Fall			L	Y	Juvenile		Wild	1000-0100-S-82			270	258	F				Trawl	P014	NSOG	VIS	49.7002	-124.739	1000-0100-115-D4649	Mixed	NO	AvgCopy	0	0	0	397.596	0	0	0	0	0	0	0	0
OK	1000-0100-115-D4650	D4650		SOG	Coho	2014 SOG Sept Ricker 2014-11	SOG	SW	2014	2014-10-04	Fall			L	Y	Juvenile		Hatchery	1000-0100-S-82			242	156	M	Jack			Trawl	P014	NSOG	VIS	49.7002	-124.739	1000-0100-115-D4650	Mixed	NO	AvgCopy	0	0	0	1801.97	0	0	0	0	0	0	0	0
OK	1000-0100-115-D4671	D4671		SOG	Coho	2014 SOG Sept Ricker 2014-11	SOG	SW	2014	2014-10-04	Fall			L	Y	Juvenile		Wild	1000-0100-S-85			287	284	F				Trawl	P014	NSOG	VIS	49.5955	-124.699	1000-0100-115-D4671	Mixed	NO	AvgCopy	0	0	0	922.788	0	0	0	0	0	0	0	0
OK	1000-0100-115-D4672	D4672		SOG	Coho	2014 SOG Sept Ricker 2014-11	SOG	SW	2014	2014-10-04	Fall			L	Y	Juvenile		Hatchery	1000-0100-S-85			283	298	F				Trawl	P014	NSOG	VIS	49.5955	-124.699	1000-0100-115-D4672	Mixed	NO	AvgCopy	0	0	0	16841	0	0	0	0	0	0	0	0
OK	1000-0100-115-D4673	D4673		SOG	Coho	2014 SOG Sept Ricker 2014-11	SOG	SW	2014	2014-10-04	Fall			L	Y	Juvenile		Wild	1000-0100-S-85			306	400	M				Trawl	P014	NSOG	VIS	49.5955	-124.699	1000-0100-115-D4673	Mixed	NO	AvgCopy	0	0	0	1264.3	0	0	0	0	0	0	0	0
OK	1000-0100-115-D4674	D4674		SOG	Coho	2014 SOG Sept Ricker 2014-11	SOG	SW	2014	2014-10-04	Fall			L	Y	Juvenile		Hatchery	1000-0100-S-85			311	408	M	Jack			Trawl	P014	NSOG	VIS	49.5955	-124.699	1000-0100-115-D4674	Mixed	NO	AvgCopy	0	0	0	2206.92	0	0	0	0	0	0	0	0
OK	1000-0100-115-D4675	D4675		SOG	Coho	2014 SOG Sept Ricker 2014-11	SOG	SW	2014	2014-10-04	Fall			L	Y	Juvenile		Hatchery	1000-0100-S-85			295	290	M				Trawl	P014	NSOG	VIS	49.5955	-124.699	1000-0100-115-D4675	Mixed	NO	AvgCopy	0	0	0	118.652	0	0	0	0	0	0	0	0
OK	1000-0100-115-D4679	D4679		SOG	Coho	2014 SOG Sept Ricker 2014-11	SOG	SW	2014	2014-10-04	Fall			L	Y	Juvenile		Hatchery	1000-0100-S-86			263	248	M				Trawl	P014	NSOG	VIS	49.6698	-124.67	1000-0100-115-D4679	Mixed	NO	AvgCopy	0	0	0	2574.79	115.898	0	0	0	0	0	0	0
OK	1000-0100-115-D4680	D4680		SOG	Coho	2014 SOG Sept Ricker 2014-11	SOG	SW	2014	2014-10-04	Fall			L	Y	Juvenile		Wild	1000-0100-S-86			248	190	F				Trawl	P014	NSOG	VIS	49.6698	-124.67	1000-0100-115-D4680	Mixed	NO	AvgCopy	0	0	0	54306.8	146.036	0	0	0	0	0	0	0
OK	1000-0100-115-D4681	D4681		SOG	Coho	2014 SOG Sept Ricker 2014-11	SOG	SW	2014	2014-10-04	Fall			L	Y	Juvenile		Wild	1000-0100-S-86			253	201	F				Trawl	P014	NSOG	VIS	49.6698	-124.67	1000-0100-115-D4681	Mixed	NO	AvgCopy	0	0	0	5314.45	18.7581	0	0	0	0	0	0	0
OK	1000-0100-115-D4682	D4682		SOG	Coho	2014 SOG Sept Ricker 2014-11	SOG	SW	2014	2014-10-04	Fall			L	Y	Juvenile		Wild	1000-0100-S-86			245	173	M				Trawl	P014	NSOG	VIS	49.6698	-124.67	1000-0100-115-D4682	Mixed	NO	AvgCopy	0	0	0	143.591	81.8945	0	0	0	0	0	0	0
OK	1000-0100-115-D4683	D4683		SOG	Coho	2014 SOG Sept Ricker 2014-11	SOG	SW	2014	2014-10-04	Fall			L	Y	Juvenile		Wild	1000-0100-S-86			281	273	F				Trawl	P014	NSOG	VIS	49.6698	-124.67	1000-0100-115-D4683	Mixed	NO	AvgCopy	0	0	0	0	68.0507	0	0	0	0	0	0	0
OK	1000-0100-115-D4684	D4684		SOG	Coho	2014 SOG Sept Ricker 2014-11	SOG	SW	2014	2014-10-04	Fall			L	Y	Juvenile		Wild	1000-0100-S-86			276	242	F				Trawl	P014	NSOG	VIS	49.6698	-124.67	1000-0100-115-D4684	Mixed	NO	AvgCopy	0	0	0	7896.64	11.8691	0	0	0	0	0	0	0
OK	1000-0100-115-D4685	D4685		SOG	Coho	2014 SOG Sept Ricker 2014-11	SOG	SW	2014	2014-10-04	Fall			L	Y	Juvenile		Wild	1000-0100-S-86			290	321	M				Trawl	P014	NSOG	VIS	49.6698	-124.67	1000-0100-115-D4685	Mixed	NO	AvgCopy	0	0	0	393.232	161.516	0	0	0	0	0	0	0
OK	1000-0100-115-D4686	D4686		SOG	Coho	2014 SOG Sept Ricker 2014-11	SOG	SW	2014	2014-10-04	Fall			L	Y	Juvenile		Wild	1000-0100-S-86			284	275	F				Trawl	P014	NSOG	VIS	49.6698	-124.67	1000-0100-115-D4686	Mixed	NO	AvgCopy	0	0	0	3400.43	0	0	0	0	0	0	0	0
OK	1000-0100-115-D4687	D4687		SOG	Coho	2014 SOG Sept Ricker 2014-11	SOG	SW	2014	2014-10-04	Fall			L	Y	Juvenile		Wild	1000-0100-S-86			295	338	M				Trawl	P014	NSOG	VIS	49.6698	-124.67	1000-0100-115-D4687	Mixed	NO	AvgCopy	0	0	0	387.312	14.4898	0	0	0	0	0	0	0
OK	1000-0100-115-D4689	D4689		SOG	Coho	2014 SOG Sept Ricker 2014-11	SOG	SW	2014	2014-10-04	Fall			L	Y	Juvenile		Wild	1000-0100-S-87			325	420	F				Trawl	P014	NSOG	VIS	49.7104	-124.641	1000-0100-115-D4689	Mixed	NO	AvgCopy	0	0	0	1262.79	524.449	0	0	0	0	0	0	0
OK	1000-0100-115-D4690	D4690		SOG	Coho	2014 SOG Sept Ricker 2014-11	SOG	SW	2014	2014-10-04	Fall			L	Y	Juvenile		Hatchery	1000-0100-S-87			261	240	M				Trawl	P014	NSOG	VIS	49.7104	-124.641	1000-0100-115-D4690	Mixed	NO	AvgCopy	0	0	0	394.491	0	0	0	0	0	0	0	0
OK	1000-0100-115-D4691	D4691		SOG	Coho	2014 SOG Sept Ricker 2014-11	SOG	SW	2014	2014-10-04	Fall			L	Y	Juvenile		Hatchery	1000-0100-S-87			150	222	F	nematode			Trawl	P014	NSOG	VIS	49.7104	-124.641	1000-0100-115-D4691	Mixed	NO	AvgCopy	0	0	0	1558.28	13.169	0	0	0	0	0	0	0
OK	1000-0100-115-D4692	D4692		SOG	Coho	2014 SOG Sept Ricker 2014-11	SOG	SW	2014	2014-10-04	Fall			L	Y	Juvenile		Hatchery	1000-0100-S-87			270	253	F				Trawl	P014	NSOG	VIS	49.7104	-124.641	1000-0100-115-D4692	Mixed	NO	AvgCopy	0	0	0	166.091	26.2662	0	0	0	0	0	0	0
OK	1000-0100-115-D4693	D4693		SOG	Coho	2014 SOG Sept Ricker 2014-11	SOG	SW	2014	2014-10-04	Fall			L	Y	Juvenile		Wild	1000-0100-S-87			260	233	F				Trawl	P014	NSOG	VIS	49.7104	-124.641	1000-0100-115-D4693	Mixed	NO	AvgCopy	0	0	0	1477.91	70.2852	0	0	0	0	0	0	0
OK	1000-0100-115-D4694	D4694		SOG	Coho	2014 SOG Sept Ricker 2014-11	SOG	SW	2014	2014-10-04	Fall			L	Y	Juvenile		Wild	1000-0100-S-87			282	255	F				Trawl	P014	NSOG	VIS	49.7104	-124.641	1000-0100-115-D4694	Mixed	NO	AvgCopy	0	0	0	13844.4	3.76957	0	0	0	0	0	0	0
OK	1000-0100-115-D4695	D4695		SOG	Coho	2014 SOG Sept Ricker 2014-11	SOG	SW	2014	2014-10-04	Fall			L	Y	Juvenile		Wild	1000-0100-S-87			252	188	M	nematodes			Trawl	P014	NSOG	VIS	49.7104	-124.641	1000-0100-115-D4695	Mixed	NO	AvgCopy	0	0	0	38846.7	30.1819	0	0	0	0	0	0	0
OK	1000-0100-115-D4696	D4696		SOG	Coho	2014 SOG Sept Ricker 2014-11	SOG	SW	2014	2014-10-04	Fall			L	Y	Juvenile		Wild	1000-0100-S-87			230	151	F				Trawl	P014	NSOG	VIS	49.7104	-124.641	1000-0100-115-D4696	Mixed	NO	AvgCopy	0	0	0	0	73.8669	0	0	0	0	0	0	0
OK	1000-0100-115-D4701	D4701		SOG	Coho	2014 SOG Sept Ricker 2014-11	SOG	SW	2014	2014-10-04	Fall			L	Y	Juvenile		Hatchery	1000-0100-S-89			274	243	F				Trawl	P016	NSOG	VIS	49.6271	-124.48	1000-0100-115-D4701	Mixed	NO	AvgCopy	0	0	0	480.228	0	0	0	0	0	0	0	0
OK	1000-0100-115-D4702	D4702		SOG	Coho	2014 SOG Sept Ricker 2014-11	SOG	SW	2014	2014-10-04	Fall			L	Y	Juvenile		Wild	1000-0100-S-89			266	230	F				Trawl	P016	NSOG	VIS	49.6271	-124.48	1000-0100-115-D4702	Mixed	NO	AvgCopy	0	0	0	7345.54	0	0	0	0	0	0	0	0
OK	1000-0100-115-D4711	D4711		SOG	Coho	2014 SOG Sept Ricker 2014-11	SOG	SW	2014	2014-10-04	Fall			L	Y	Juvenile		Wild	1000-0100-S-90			273	266	F				Trawl	P016	NSOG	VIS	49.5819	-124.397	1000-0100-115-D4711	Mixed	NO	AvgCopy	0	0	0	1283.23	0	0	0	0	0	0	0	0
OK	1000-0100-115-D4712	D4712		SOG	Coho	2014 SOG Sept Ricker 2014-11	SOG	SW	2014	2014-10-04	Fall			L	Y	Juvenile		Wild	1000-0100-S-90			288	297	M				Trawl	P016	NSOG	VIS	49.5819	-124.397	1000-0100-115-D4712	Mixed	NO	AvgCopy	0	0	0	3615.25	0	0	0	0	0	0	0	0
OK	1000-0100-115-D4713	D4713		SOG	Coho	2014 SOG Sept Ricker 2014-11	SOG	SW	2014	2014-10-04	Fall			L	Y	Juvenile		Wild	1000-0100-S-90			293	316	F				Trawl	P016	NSOG	VIS	49.5819	-124.397	1000-0100-115-D4713	Mixed	NO	AvgCopy	0	0	0	42310.2	0	0	0	0	0	0	0	0
OK	1000-0100-115-D4714	D4714		SOG	Coho	2014 SOG Sept Ricker 2014-11	SOG	SW	2014	2014-10-04	Fall			L	Y	Juvenile		Wild	1000-0100-S-90			269	239	F				Trawl	P016	NSOG	VIS	49.5819	-124.397	1000-0100-115-D4714	Mixed	NO	AvgCopy	0	0	0	2470.87	0	0	0	0	0	0	0	0
OK	1000-0100-115-D4721	D4721		SOG	Coho	2014 SOG Sept Ricker 2014-11	SOG	SW	2014	2014-10-04	Fall			L	Y	Juvenile		Wild	1000-0100-S-94			286	313	F				Trawl	P014	NSOG	VIS	49.4722	-124.657	1000-0100-115-D4721	Mixed	NO	AvgCopy	0	0	0	1878.39	0	0	0	0	0	0	0	0
OK	1000-0100-115-D4722	D4722		SOG	Coho	2014 SOG Sept Ricker 2014-11	SOG	SW	2014	2014-10-04	Fall			L	Y	Juvenile		Wild	1000-0100-S-94			290	319	F				Trawl	P014	NSOG	VIS	49.4722	-124.657	1000-0100-115-D4722	Mixed	NO	AvgCopy	0	0	0	0	0	0	0	0	0	0	0	0
OK	1000-0100-115-D4727	D4727		SOG	Coho	2014 SOG Sept Ricker 2014-11	SOG	SW	2014	2014-10-05	Fall			L	Y	Juvenile		Wild	1000-0100-S-92			223	135	F				Trawl	P014	NSOG	VIS	49.52	-124.476	1000-0100-115-D4727	Mixed	NO	AvgCopy	0	0	0	31289.8	0	0	0	0	0	0	0	0
OK	1000-0100-115-D4728	D4728		SOG	Coho	2014 SOG Sept Ricker 2014-11	SOG	SW	2014	2014-10-05	Fall			L	Y	Juvenile		Hatchery	1000-0100-S-92			286	281	F				Trawl	P014	NSOG	VIS	49.52	-124.476	1000-0100-115-D4728	Mixed	NO	AvgCopy	0	0	0	3195.4	0	0	0	0	0	0	0	26.2478
OK	1000-0100-115-D4733	D4733		SOG	Coho	2014 SOG Sept Ricker 2014-11	SOG	SW	2014	2014-10-05	Fall			L	Y	Juvenile		Wild	1000-0100-S-93			269	232	F				Trawl	P014	NSOG	VIS	49.4858	-124.572	1000-0100-115-D4733	Mixed	NO	AvgCopy	0	0	0	29.9836	0	0	0	0	0	0	0	0
OK	1000-0100-115-D4734	D4734		SOG	Coho	2014 SOG Sept Ricker 2014-11	SOG	SW	2014	2014-10-05	Fall			L	Y	Juvenile		Wild	1000-0100-S-93			275	240	M				Trawl	P014	NSOG	VIS	49.4858	-124.572	1000-0100-115-D4734	Mixed	NO	AvgCopy	0	0	0	13.1008	0	0	0	0	0	0	0	0
OK	1000-0100-115-D4735	D4735		SOG	Coho	2014 SOG Sept Ricker 2014-11	SOG	SW	2014	2014-10-05	Fall			L	Y	Juvenile		Wild	1000-0100-S-93			265	189	M				Trawl	P014	NSOG	VIS	49.4858	-124.572	1000-0100-115-D4735	Mixed	NO	AvgCopy	0	0	0	0	0	0	0	0	0	0	0	0
OK	1000-0100-115-D4753	D4753		SOG	Coho	2014 SOG Sept Ricker 2014-11	SOG	SW	2014	2014-10-05	Fall			L	Y	Juvenile		Wild	1000-0100-S-95			255	204	M				Trawl	P014	NSOG	VIS	49.4322	-124.59	1000-0100-115-D4753	Mixed	NO	AvgCopy	0	0	0	4066.68	0	0	0	0	0	0	0	0
OK	1000-0100-115-D4754	D4754		SOG	Coho	2014 SOG Sept Ricker 2014-11	SOG	SW	2014	2014-10-05	Fall			L	Y	Juvenile		Wild	1000-0100-S-95			242	172	M				Trawl	P014	NSOG	VIS	49.4322	-124.59	1000-0100-115-D4754	Mixed	NO	AvgCopy	0	0	0	10566.3	0	0	22.1514	0	0	0	0	0
OK	1000-0100-115-D4755	D4755		SOG	Coho	2014 SOG Sept Ricker 2014-11	SOG	SW	2014	2014-10-05	Fall			L	Y	Juvenile		Wild	1000-0100-S-95			275	247	F				Trawl	P014	NSOG	VIS	49.4322	-124.59	1000-0100-115-D4755	Mixed	NO	AvgCopy	0	0	0	11955.6	0	0	0	0	0	1.41122	0	0
OK	1000-0100-115-D4756	D4756		SOG	Coho	2014 SOG Sept Ricker 2014-11	SOG	SW	2014	2014-10-05	Fall			L	Y	Juvenile		Wild	1000-0100-S-95			280	281	M				Trawl	P014	NSOG	VIS	49.4322	-124.59	1000-0100-115-D4756	Mixed	NO	AvgCopy	0	0	0	1719.84	0	0	0	0	0	0	0	0
OK	1000-0100-115-D4757	D4757		SOG	Coho	2014 SOG Sept Ricker 2014-11	SOG	SW	2014	2014-10-05	Fall			L	Y	Juvenile		Wild	1000-0100-S-95			308	364	M				Trawl	P014	NSOG	VIS	49.4322	-124.59	1000-0100-115-D4757	Mixed	NO	AvgCopy	0	0	0	15656.6	0	0	0	0	0	0	0	0
OK	1000-0100-115-D4758	D4758		SOG	Coho	2014 SOG Sept Ricker 2014-11	SOG	SW	2014	2014-10-05	Fall			L	Y	Juvenile		Wild	1000-0100-S-95			300	399	F	Jack			Trawl	P014	NSOG	VIS	49.4322	-124.59	1000-0100-115-D4758	Mixed	NO	AvgCopy	0	0	0	9276.24	0	0	0	0	0	0	0	0
OK	1000-0100-115-D4759	D4759		SOG	Coho	2014 SOG Sept Ricker 2014-11	SOG	SW	2014	2014-10-05	Fall			L	Y	Juvenile		Wild	1000-0100-S-95			303	331	M				Trawl	P014	NSOG	VIS	49.4322	-124.59	1000-0100-115-D4759	Mixed	NO	AvgCopy	0	0	0	4037.07	0	0	0	0	0	0	0	0
OK	1000-0100-115-D4763	D4763		SOG	Coho	2014 SOG Sept Ricker 2014-11	SOG	SW	2014	2014-10-05	Fall			L	Y	Juvenile		Wild	1000-0100-S-96			278	265	M				Trawl	P014	NSOG	VIS	49.4007	-124.516	1000-0100-115-D4763	Mixed	NO	AvgCopy	0	0	0	2914.87	0	0	0	0	0	0	0	0
OK	1000-0100-115-D4764	D4764		SOG	Coho	2014 SOG Sept Ricker 2014-11	SOG	SW	2014	2014-10-05	Fall			L	Y	Juvenile		Wild	1000-0100-S-96			244	180	F				Trawl	P014	NSOG	VIS	49.4007	-124.516	1000-0100-115-D4764	Mixed	NO	AvgCopy	0	0	0	2994.21	0	0	0	0	0	0	0	0
OK	1000-0100-115-D4765	D4765		SOG	Coho	2014 SOG Sept Ricker 2014-11	SOG	SW	2014	2014-10-05	Fall			L	Y	Juvenile		Hatchery	1000-0100-S-96			278	245	F				Trawl	P014	NSOG	VIS	49.4007	-124.516	1000-0100-115-D4765	Mixed	NO	AvgCopy	0	0	0	783.371	0	0	0	0	0	0	0	0
OK	1000-0100-115-D4778	D4778		SOG	Coho	2014 SOG Sept Ricker 2014-11	SOG	SW	2014	2014-10-05	Fall			L	Y	Juvenile		Hatchery	1000-0100-S-97			210	112	F	lesions			Trawl	P014	NSOG	VIS	49.3908	-124.441	1000-0100-115-D4778	Mixed	NO	AvgCopy	0	0	0	1811.39	0	0	0	0	0	0	0	0
OK	1000-0100-115-D4780	D4780		SOG	Coho	2014 SOG Sept Ricker 2014-11	SOG	SW	2014	2014-10-05	Fall			L	Y	Juvenile		Hatchery	1000-0100-S-98			255	198	M				Trawl	P014	NSOG	VIS	49.4175	-124.373	1000-0100-115-D4780	Mixed	NO	AvgCopy	0	0	0	142.562	0	0	0	0	0	0	0	0
OK	1000-0100-115-D4781	D4781		SOG	Coho	2014 SOG Sept Ricker 2014-11	SOG	SW	2014	2014-10-05	Fall			L	Y	Juvenile		Hatchery	1000-0100-S-98			302	354	F				Trawl	P014	NSOG	VIS	49.4175	-124.373	1000-0100-115-D4781	Mixed	NO	AvgCopy	0	0	0	29927.5	0	0	0	0	0	0	0	0
OK	1000-0100-115-D4782	D4782		SOG	Coho	2014 SOG Sept Ricker 2014-11	SOG	SW	2014	2014-10-05	Fall			L	Y	Juvenile		Wild	1000-0100-S-98			262	222	M				Trawl	P014	NSOG	VIS	49.4175	-124.373	1000-0100-115-D4782	Mixed	NO	AvgCopy	0	0	0	986.299	0	0	0	0	0	0	0	0
OK	1000-0100-115-D4783	D4783		SOG	Coho	2014 SOG Sept Ricker 2014-11	SOG	SW	2014	2014-10-05	Fall			L	Y	Juvenile		Wild	1000-0100-S-98			291	356	F				Trawl	P014	NSOG	VIS	49.4175	-124.373	1000-0100-115-D4783	Mixed	NO	AvgCopy	0	0	0	33.7215	0	0	0	0	0	0	0	0
OK	1000-0100-115-D4784	D4784		SOG	Coho	2014 SOG Sept Ricker 2014-11	SOG	SW	2014	2014-10-05	Fall			L	Y	Juvenile		Wild	1000-0100-S-98			250	199	M				Trawl	P014	NSOG	VIS	49.4175	-124.373	1000-0100-115-D4784	Mixed	NO	AvgCopy	0	0	0	0	0	0	0	0	0	0	0	0
OK	1000-0100-115-D4785	D4785		SOG	Coho	2014 SOG Sept Ricker 2014-11	SOG	SW	2014	2014-10-05	Fall			L	Y	Juvenile		Hatchery	1000-0100-S-98			295	376	M				Trawl	P014	NSOG	VIS	49.4175	-124.373	1000-0100-115-D4785	Mixed	NO	AvgCopy	0	0	0	62.1885	0	0	0	0	0	0	0	0
OK	1000-0100-115-D4786	D4786		SOG	Coho	2014 SOG Sept Ricker 2014-11	SOG	SW	2014	2014-10-05	Fall			L	Y	Juvenile		Hatchery	1000-0100-S-98			276	287	F				Trawl	P014	NSOG	VIS	49.4175	-124.373	1000-0100-115-D4786	Mixed	NO	AvgCopy	0	0	0	13882.8	0	0	0	0	0	0	0	0
OK	1000-0100-115-D4787	D4787		SOG	Coho	2014 SOG Sept Ricker 2014-11	SOG	SW	2014	2014-10-05	Fall			L	Y	Juvenile		Wild	1000-0100-S-98			310	408	M				Trawl	P014	NSOG	VIS	49.4175	-124.373	1000-0100-115-D4787	Mixed	NO	AvgCopy	0	0	0	9131.81	0	0	0	0	0	0	0	0
OK	1000-0100-115-D4788	D4788		SOG	Coho	2014 SOG Sept Ricker 2014-11	SOG	SW	2014	2014-10-05	Fall			L	Y	Juvenile		Hatchery	1000-0100-S-98			280	292	F				Trawl	P014	NSOG	VIS	49.4175	-124.373	1000-0100-115-D4788	Mixed	NO	AvgCopy	0	0	0	6630.18	0	0	0	0	0	0	0	0
OK	1000-0100-115-D4791	D4791		SOG	Coho	2014 SOG Sept Ricker 2014-11	SOG	SW	2014	2014-10-05	Fall			L	Y	Juvenile		Hatchery	1000-0100-S-99			285	304	M				Trawl	P014	NSOG	VIS	49.4158	-124.292	1000-0100-115-D4791	Mixed	NO	AvgCopy	0	0	0	69851.4	0	0	0	0	0	0	0	0
OK	1000-0100-115-D4792	D4792		SOG	Coho	2014 SOG Sept Ricker 2014-11	SOG	SW	2014	2014-10-05	Fall			L	Y	Juvenile		Wild	1000-0100-S-99			264	231	F				Trawl	P014	NSOG	VIS	49.4158	-124.292	1000-0100-115-D4792	Mixed	NO	AvgCopy	0	0	0	30751.2	0	0	0	0	0	0	0	0
OK	1000-0100-115-D4793	D4793		SOG	Coho	2014 SOG Sept Ricker 2014-11	SOG	SW	2014	2014-10-05	Fall			L	Y	Juvenile		Hatchery	1000-0100-S-99			290	311	M				Trawl	P014	NSOG	VIS	49.4158	-124.292	1000-0100-115-D4793	Mixed	NO	AvgCopy	0	0	0	171.87	0	0	0	0	0	0	0	0
OK	1000-0100-115-D4794	D4794		SOG	Coho	2014 SOG Sept Ricker 2014-11	SOG	SW	2014	2014-10-05	Fall			L	Y	Juvenile		Hatchery	1000-0100-S-99			287	276	F				Trawl	P014	NSOG	VIS	49.4158	-124.292	1000-0100-115-D4794	Mixed	NO	AvgCopy	0	0	0	5219.3	0	0	0	0	0	0	0	0
OK	1000-0100-115-D4795	D4795		SOG	Coho	2014 SOG Sept Ricker 2014-11	SOG	SW	2014	2014-10-05	Fall			L	Y	Juvenile		Wild	1000-0100-S-99			283	296	F				Trawl	P014	NSOG	VIS	49.4158	-124.292	1000-0100-115-D4795	Mixed	NO	AvgCopy	0	0	0	274.603	0	0	0	0	0	0	0	0
OK	1000-0100-115-D4796	D4796		SOG	Coho	2014 SOG Sept Ricker 2014-11	SOG	SW	2014	2014-10-05	Fall			L	Y	Juvenile		Wild	1000-0100-S-99			261	255	M				Trawl	P014	NSOG	VIS	49.4158	-124.292	1000-0100-115-D4796	Mixed	NO	AvgCopy	0	0	0	2419.52	0	0	0	0	0	0	0	0
OK	1000-0100-115-D4799	D4799		SOG	Coho	2014 SOG Sept Ricker 2014-11	SOG	SW	2014	2014-10-05	Fall			L	Y	Juvenile		Hatchery	1000-0100-S-100			283	278	M				Trawl	P014	NSOG	VIS	49.3717	-124.266	1000-0100-115-D4799	Mixed	NO	AvgCopy	0	0	0	468.419	0	0	0	0	0	0	0	2.66819
OK	1000-0100-115-D4800	D4800		SOG	Coho	2014 SOG Sept Ricker 2014-11	SOG	SW	2014	2014-10-05	Fall			L	Y	Juvenile		Hatchery	1000-0100-S-100			286	284	F				Trawl	P014	NSOG	VIS	49.3717	-124.266	1000-0100-115-D4800	Mixed	NO	AvgCopy	0	0	0	3029.76	0	0	0	0	0	0	0	0
OK	1000-0100-115-D4801	D4801		SOG	Coho	2014 SOG Sept Ricker 2014-11	SOG	SW	2014	2014-10-05	Fall			L	Y	Juvenile		Hatchery	1000-0100-S-100			275	257	F				Trawl	P014	NSOG	VIS	49.3717	-124.266	1000-0100-115-D4801	Mixed	NO	AvgCopy	0	0	0	1690.6	0	0	0	0	0	0	0	15.8675
OK	1000-0100-115-D4802	D4802		SOG	Coho	2014 SOG Sept Ricker 2014-11	SOG	SW	2014	2014-10-05	Fall			L	Y	Juvenile		Wild	1000-0100-S-100			278	232	M				Trawl	P014	NSOG	VIS	49.3717	-124.266	1000-0100-115-D4802	Mixed	NO	AvgCopy	0	0	0	2162.31	0	0	0	0	0	0	0	0
OK	1000-0100-115-D4803	D4803		SOG	Coho	2014 SOG Sept Ricker 2014-11	SOG	SW	2014	2014-10-05	Fall			L	Y	Juvenile		Wild	1000-0100-S-100			300	328	M				Trawl	P014	NSOG	VIS	49.3717	-124.266	1000-0100-115-D4803	Mixed	NO	AvgCopy	0	0	0	60389.2	0	0	0	0	0	0	0	0
OK	1000-0100-115-D4804	D4804		SOG	Coho	2014 SOG Sept Ricker 2014-11	SOG	SW	2014	2014-10-05	Fall			L	Y	Juvenile		Hatchery	1000-0100-S-100			275	239	M				Trawl	P014	NSOG	VIS	49.3717	-124.266	1000-0100-115-D4804	Mixed	NO	AvgCopy	0	0	0	21346	0	0	0	0	0	0	0	0
OK	1000-0100-115-D4805	D4805		SOG	Coho	2014 SOG Sept Ricker 2014-11	SOG	SW	2014	2014-10-05	Fall			L	Y	Juvenile		Hatchery	1000-0100-S-100			300	330	F				Trawl	P014	NSOG	VIS	49.3717	-124.266	1000-0100-115-D4805	Mixed	NO	AvgCopy	0	0	0	253511	2397.25	0	0	0	0	0	0	0
OK	1000-0100-115-D4806	D4806		SOG	Coho	2014 SOG Sept Ricker 2014-11	SOG	SW	2014	2014-10-05	Fall			L	Y	Juvenile		Wild	1000-0100-S-100			240	179	F				Trawl	P014	NSOG	VIS	49.3717	-124.266	1000-0100-115-D4806	Mixed	NO	AvgCopy	0	0	0	3226.68	0	0	0	0	0	0	0	0
OK	1000-0100-115-D4809	D4809		SOG	Coho	2014 SOG Sept Ricker 2014-11	SOG	SW	2014	2014-10-05	Fall			L	Y	Juvenile		Wild	1000-0100-S-101			286	292	F				Trawl	P014	NSOG	VIS	49.3726	-124.174	1000-0100-115-D4809	Mixed	NO	AvgCopy	0	0	0	2422.97	0	0	0	0	0	0	0	0
OK	1000-0100-115-D4810	D4810		SOG	Coho	2014 SOG Sept Ricker 2014-11	SOG	SW	2014	2014-10-05	Fall			L	Y	Juvenile		Hatchery	1000-0100-S-101			268	227	M				Trawl	P014	NSOG	VIS	49.3726	-124.174	1000-0100-115-D4810	Mixed	NO	AvgCopy	0	0	0	1098.68	0	0	0	0	0	0	0	0
OK	1000-0100-115-D4811	D4811		SOG	Coho	2014 SOG Sept Ricker 2014-11	SOG	SW	2014	2014-10-05	Fall			L	Y	Juvenile		Hatchery	1000-0100-S-101			297	369	M	Jack			Trawl	P014	NSOG	VIS	49.3726	-124.174	1000-0100-115-D4811	Mixed	NO	AvgCopy	0	0	0	317010	0	0	0	0	0	0.144223	0	0
OK	1000-0100-115-D4812	D4812		SOG	Coho	2014 SOG Sept Ricker 2014-11	SOG	SW	2014	2014-10-05	Fall			L	Y	Juvenile		Hatchery	1000-0100-S-101			290	324	F				Trawl	P014	NSOG	VIS	49.3726	-124.174	1000-0100-115-D4812	Mixed	NO	AvgCopy	0	0	0	1869.26	0	0	0	0	0	0	0	0
OK	1000-0100-115-D4813	D4813		SOG	Coho	2014 SOG Sept Ricker 2014-11	SOG	SW	2014	2014-10-05	Fall			L	Y	Juvenile		Hatchery	1000-0100-S-101			280	289	M				Trawl	P014	NSOG	VIS	49.3726	-124.174	1000-0100-115-D4813	Mixed	NO	AvgCopy	0	0	0	26.0693	0	0	0	0	0	0	0	0
OK	1000-0100-115-D4814	D4814		SOG	Coho	2014 SOG Sept Ricker 2014-11	SOG	SW	2014	2014-10-05	Fall			L	Y	Juvenile		Hatchery	1000-0100-S-101			271	249	M				Trawl	P014	NSOG	VIS	49.3726	-124.174	1000-0100-115-D4814	Mixed	NO	AvgCopy	0	0	0	649.336	0	0	0	0	0	0	0	0
OK	1000-0100-115-D4827	D4827		SOG	Coho	2014 SOG Sept Ricker 2014-11	SOG	SW	2014	2014-10-06	Fall			L	Y	Juvenile		Hatchery	1000-0100-S-102			266	225	F				Trawl	P017	SSOG	VIS	49.3857	-124.156	1000-0100-115-D4827	Mixed	NO	AvgCopy	0	0	0	4887.79	6767.3	0	0	0	0	0	0	0
OK	1000-0100-115-D4828	D4828		SOG	Coho	2014 SOG Sept Ricker 2014-11	SOG	SW	2014	2014-10-06	Fall			L	Y	Juvenile		Wild	1000-0100-S-102			287	264	F				Trawl	P017	SSOG	VIS	49.3857	-124.156	1000-0100-115-D4828	Mixed	NO	AvgCopy	0	0	0	5035.36	0	0	0	0	0	0	0	0
OK	1000-0100-115-D4831	D4831		SOG	Coho	2014 SOG Sept Ricker 2014-11	SOG	SW	2014	2014-10-06	Fall			L	Y	Juvenile		Wild	1000-0100-S-103			294	324	M				Trawl	P016	NSOG	VIS	49.4713	-124.027	1000-0100-115-D4831	Mixed	NO	AvgCopy	0	0	0	1882.74	0	0	0	0	0	0	0	0
OK	1000-0102-115-B4288	B4288		MGL	Coho	MGL2013-02 Johnstone Strait	Johnstone Strait	SW	2013	2013-06-28	Summer			L	Y	Juvenile		Wild	1000-0102-S-MGL-2013-02-25	Buaza cove	Buaza cove	166	NA	U				Purse Seine	P012	JS	VIN	50.5445	-126.817	1000-0102-115-B4288	Mixed	NO	AvgCopy	0	0	0	0	0	0	4.7699	0	0	0	0	0
OK	1000-0102-115-B4296	B4296		MGL	Coho	MGL2013-02 Johnstone Strait	Johnstone Strait	SW	2013	2013-06-28	Summer			L	Y	Juvenile		Wild	1000-0102-S-MGL-2013-02-25	Buaza cove	Buaza cove	145	NA	M				Purse Seine	P012	JS	VIN	50.5445	-126.817	1000-0102-115-B4296	Mixed	NO	AvgCopy	0	0	0	573.027	0	0	0	0	0	0	0	0
OK	1000-0102-115-B4297	B4297		MGL	Coho	MGL2013-02 Johnstone Strait	Johnstone Strait	SW	2013	2013-06-28	Summer			L	Y	Juvenile		Wild	1000-0102-S-MGL-2013-02-25	Buaza cove	Buaza cove	142	NA	U				Purse Seine	P012	JS	VIN	50.5445	-126.817	1000-0102-115-B4297	Mixed	NO	AvgCopy	0	0	0	1.02403e+06	0	0	0	0	0	0	0	0
OK	1000-0102-115-B4303	B4303		MGL	Coho	MGL2013-02 Johnstone Strait	Johnstone Strait	SW	2013	2013-06-28	Summer			L	Y	Juvenile		Wild	1000-0102-S-MGL-2013-02-26	robson bight	robson bight	201	NA	M	1 caligus, 1 pre-adult louse, 1 large worm			Purse Seine	P012	JS	VIN	50.4866	-126.598	1000-0102-115-B4303	Mixed	NO	AvgCopy	0	0	0	25425.1	0	0	0	0	0	0	0	0
OK	1000-0102-115-B4304	B4304		MGL	Coho	MGL2013-02 Johnstone Strait	Johnstone Strait	SW	2013	2013-06-28	Summer			L	Y	Juvenile		Wild	1000-0102-S-MGL-2013-02-26	robson bight	robson bight	245	NA	F	1 caligus, 2 leps			Purse Seine	P012	JS	VIN	50.4866	-126.598	1000-0102-115-B4304	Mixed	NO	AvgCopy	0	0	0	106.144	0	0	0	0	0	0	0	0
OK	1000-0102-115-B4306	B4306		MGL	Coho	MGL2013-02 Johnstone Strait	Johnstone Strait	SW	2013	2013-06-28	Summer			L	Y	Juvenile		Hatchery	1000-0102-S-MGL-2013-02-27	robson bight south	robson bight south	160	NA	F				Purse Seine	P012	JS	VIN	50.4853	-126.576	1000-0102-115-B4306	Mixed	NO	AvgCopy	0	0	0	6811.09	0	0	0	0	0	0	0	0.649316
OK	1000-0102-115-B4307	B4307		MGL	Coho	MGL2013-02 Johnstone Strait	Johnstone Strait	SW	2013	2013-06-28	Summer			L	Y	Juvenile		Wild	1000-0102-S-MGL-2013-02-27	robson bight south	robson bight south	204	NA	M				Purse Seine	P012	JS	VIN	50.4853	-126.576	1000-0102-115-B4307	Mixed	NO	AvgCopy	0	0	0	992002	0	0	0	0	0	0	0	0
OK	2015-0005-115-E1861	E1861		Quinsam	Coho	Quinsam Beach Seine Trip 1	Campbell River Estuary	SW	2015	2015-04-25	Spring	Nitinat	Nitinat	L	N	Juvenile	W	Wild	2015-0005-S-Inside	Inside	Float plane, Nunn's, Fred's, Baikki	107	14.49	M					P013	DI	VIN	50.0451	-125.258	2015-0005-115-E1861	Mixed	NO	AvgCopy	0	0	0	10.3615	0	0	0	0	0	0	13.2156	0
[truncated: 705 more rows]
[truncated: 45 more columns]

## Sheet: sockeye
Unique	Ewatch	Prog	SWFW	Year	Date	DOY	days	Stock	Stock_Analysis	Stock_Region	Stock_Group	Stock_Area	SEASON1	Length	Mass	K	logK	Sex	Catch_Region	Zone	Latitude	Longitude	Tissue	LOD	Value	arena1	arena2	ascv	c_b_cys	ce_sha	cov	cr_sal	ctv	de_sal	fa_mar	fl_psy	ic_hof	ic_mul	ihnv	ku_thy	lo_sal	mo_vis	my_arc	my_ins	na_sal	ne_per	nu_sal	pa_kab	pa_min
[truncated: 4,062 more rows]
[truncated: 28 more columns]

[truncated: 2 more sheets: chinook, all cluster data]
